# Supplementary material for: SARS-CoV-2 Nsp1 cooperates with initiation factors EIF1 and 1A to selectively enhance translation of viral RNA
Source: PLoS Pathog. 2024 Feb 9;20(2):e1011535. doi: 10.1371/journal.ppat.1011535 (PMC10903962; doi:10.1371/journal.ppat.1011535)
Supplement: S1 Table — (XLSX) [file ppat.1011535.s007.xlsx]

## Sheet: Supplementary Table 1
Protein IDs	Majority protein IDs	Peptide counts (all)	Peptide counts (razor+unique)	Peptide counts (unique)	Fasta headers	Number of proteins	Peptides	Razor + unique peptides	Unique peptides	Peptides 72_FL0028298_Mock_RNP_1	Peptides 73_FL0028300_Mock_RNP_2	Peptides 74_FL0028316_Mock_RNP_3	Peptides 75_FL0028302_Mock_80S_1	Peptides 76_FL0028304_Mock_80S_2	Peptides 77_FL0028318_Mock_80S_3	Peptides 78_FL0028306_Mock_LightPol_1	Peptides 79_FL0028308_Mock_LightPol_2	Peptides 80_FL0028320_Mock_LightPol_3	Peptides 81_FL0028310_Mock_HeavyPol_1	Peptides 82_FL0028312_Mock_HeavyPol_2	Peptides 83_FL0028322_Mock_HeavyPol_3	Peptides 84_FL0028324_CoV2_RNP_1	Peptides 85_FL0028334_CoV2_RNP_2	Peptides 86_FL0028342_CoV2_RNP_3	Peptides 87_FL0028326_CoV2_80S_1	Peptides 88_FL0028336_CoV2_80S_2	Peptides 89_FL0028344_CoV2_80S_3	Peptides 90_FL0028328_CoV2_LightPol_1	Peptides 91_FL0028338_CoV2_LightPol_2	Peptides 92_FL0028346_CoV2_LightPol_3	Peptides 93_FL0028330_CoV2_HeavyPol_1	Peptides 94_FL0028340_CoV2_HeavyPol_2	Peptides 95_FL0028348_CoV2_HeavyPol_3	Razor + unique peptides 72_FL0028298_Mock_RNP_1	Razor + unique peptides 73_FL0028300_Mock_RNP_2	Razor + unique peptides 74_FL0028316_Mock_RNP_3	Razor + unique peptides 75_FL0028302_Mock_80S_1	Razor + unique peptides 76_FL0028304_Mock_80S_2	Razor + unique peptides 77_FL0028318_Mock_80S_3	Razor + unique peptides 78_FL0028306_Mock_LightPol_1	Razor + unique peptides 79_FL0028308_Mock_LightPol_2	Razor + unique peptides 80_FL0028320_Mock_LightPol_3	Razor + unique peptides 81_FL0028310_Mock_HeavyPol_1	Razor + unique peptides 82_FL0028312_Mock_HeavyPol_2	Razor + unique peptides 83_FL0028322_Mock_HeavyPol_3	Razor + unique peptides 84_FL0028324_CoV2_RNP_1	Razor + unique peptides 85_FL0028334_CoV2_RNP_2	Razor + unique peptides 86_FL0028342_CoV2_RNP_3	Razor + unique peptides 87_FL0028326_CoV2_80S_1
Q1AL71;A0A0D9QUG7	Q1AL71;A0A0D9QUG7	1;1	1;1	1;1	tr|Q1AL71|Q1AL71_CHLSB ATP synthase protein 8 OS=Chlorocebus sabaeus OX=60711 GN=ATP8 PE=3 SV=1;tr|A0A0D9QUG7|A0A0D9QUG7_CHLSB ATP synthase protein 8 OS=Chlorocebus sabaeus OX=60711 PE=3 SV=1	2	1	1	1	0	1	1	1	1	1	0	1	1	0	1	1	1	1	1	1	1	1	1	1	1	1	1	1	0	1	1	1	1	1	0	1	1	0	1	1	1	1	1	1
A0A0D9QUH9	A0A0D9QUH9	6	6	6	tr|A0A0D9QUH9|A0A0D9QUH9_CHLSB U1 small nuclear ribonucleoprotein A OS=Chlorocebus sabaeus OX=60711 GN=SNRPA PE=3 SV=1	1	6	6	6	5	2	5	1	2	0	5	2	0	0	3	3	2	2	2	2	3	3	3	4	3	2	3	2	5	2	5	1	2	0	5	2	0	0	3	3	2	2	2	2
A0A0D9QUI6	A0A0D9QUI6	1	1	1	tr|A0A0D9QUI6|A0A0D9QUI6_CHLSB NADH dehydrogenase [ubiquinone] 1 alpha subcomplex subunit 12 OS=Chlorocebus sabaeus OX=60711 GN=NDUFA12 PE=3 SV=1	1	1	1	1	0	1	1	0	0	0	1	1	0	0	1	1	0	1	0	1	1	1	1	1	1	1	1	1	0	1	1	0	0	0	1	1	0	0	1	1	0	1	0	1
A0A0D9QUI7	A0A0D9QUI7	1	1	1	tr|A0A0D9QUI7|A0A0D9QUI7_CHLSB Uncharacterized protein OS=Chlorocebus sabaeus OX=60711 GN=EED PE=3 SV=1	1	1	1	1	0	0	0	0	0	0	0	0	0	0	0	0	1	0	1	0	0	0	0	0	0	0	0	0	0	0	0	0	0	0	0	0	0	0	0	0	1	0	1	0
A0A0D9QUI8	A0A0D9QUI8	9	9	9	tr|A0A0D9QUI8|A0A0D9QUI8_CHLSB Glycylpeptide N-tetradecanoyltransferase OS=Chlorocebus sabaeus OX=60711 GN=NMT1 PE=3 SV=1	1	9	9	9	6	6	6	5	5	5	6	6	5	6	5	4	6	8	5	5	6	6	5	6	8	6	5	2	6	6	6	5	5	5	6	6	5	6	5	4	6	8	5	5
A0A0D9QUJ1	A0A0D9QUJ1	5	5	5	tr|A0A0D9QUJ1|A0A0D9QUJ1_CHLSB Phosphoinositide phospholipase C OS=Chlorocebus sabaeus OX=60711 GN=PLCD3 PE=4 SV=1	1	5	5	5	0	1	2	0	2	1	0	0	3	3	1	3	1	0	1	4	2	2	3	2	2	2	3	2	0	1	2	0	2	1	0	0	3	3	1	3	1	0	1	4
A0A0D9QUJ2	A0A0D9QUJ2	3	3	3	tr|A0A0D9QUJ2|A0A0D9QUJ2_CHLSB ENTH domain-containing protein OS=Chlorocebus sabaeus OX=60711 GN=PICALM PE=3 SV=1	1	3	3	3	1	1	2	0	0	1	0	1	0	1	0	1	1	1	1	1	0	0	1	0	0	2	3	1	1	1	2	0	0	1	0	1	0	1	0	1	1	1	1	1
A0A0D9QUJ7	A0A0D9QUJ7	10	10	10	tr|A0A0D9QUJ7|A0A0D9QUJ7_CHLSB Lysine--tRNA ligase OS=Chlorocebus sabaeus OX=60711 GN=KARS1 PE=3 SV=1	1	10	10	10	2	6	4	5	3	2	2	8	9	7	8	6	2	2	2	9	8	7	6	7	7	5	10	7	2	6	4	5	3	2	2	8	9	7	8	6	2	2	2	9
A0A0D9QUJ9	A0A0D9QUJ9	2	2	2	tr|A0A0D9QUJ9|A0A0D9QUJ9_CHLSB ABC1 domain-containing protein OS=Chlorocebus sabaeus OX=60711 GN=COQ8B PE=3 SV=1	1	2	2	2	0	1	0	0	0	0	0	0	1	0	0	0	0	0	0	0	0	0	0	0	0	0	0	0	0	1	0	0	0	0	0	0	1	0	0	0	0	0	0	0
A0A0D9QUK6	A0A0D9QUK6	1	1	1	tr|A0A0D9QUK6|A0A0D9QUK6_CHLSB ACB domain-containing protein OS=Chlorocebus sabaeus OX=60711 GN=ACBD4 PE=4 SV=1	1	1	1	1	0	0	0	0	0	0	0	0	0	0	0	0	0	0	1	0	0	0	0	0	0	0	0	0	0	0	0	0	0	0	0	0	0	0	0	0	0	0	1	0
A0A0D9QUM0	A0A0D9QUM0	5	5	5	tr|A0A0D9QUM0|A0A0D9QUM0_CHLSB Craniofacial development protein 1 OS=Chlorocebus sabaeus OX=60711 GN=CFDP1 PE=4 SV=1	1	5	5	5	3	2	2	1	1	1	1	1	0	0	1	1	3	4	1	0	1	1	2	0	0	0	0	1	3	2	2	1	1	1	1	1	0	0	1	1	3	4	1	0
A0A0D9QUN8	A0A0D9QUN8	5	5	5	tr|A0A0D9QUN8|A0A0D9QUN8_CHLSB Uncharacterized protein OS=Chlorocebus sabaeus OX=60711 GN=MRPL42 PE=3 SV=1	1	5	5	5	0	2	1	2	0	5	0	3	4	2	1	1	1	1	3	3	4	4	4	4	2	1	2	2	0	2	1	2	0	5	0	3	4	2	1	1	1	1	3	3
A0A0D9QUP1	A0A0D9QUP1	3	2	2	tr|A0A0D9QUP1|A0A0D9QUP1_CHLSB UBC core domain-containing protein OS=Chlorocebus sabaeus OX=60711 PE=3 SV=1	1	3	2	2	2	2	2	0	1	1	2	2	2	2	1	2	2	2	3	2	2	2	2	2	2	2	2	2	1	1	1	0	0	1	1	1	1	1	0	1	1	1	2	1
A0A0D9QUP4	A0A0D9QUP4	15	15	14	tr|A0A0D9QUP4|A0A0D9QUP4_CHLSB Annexin OS=Chlorocebus sabaeus OX=60711 GN=ANXA5 PE=3 SV=1	1	15	15	14	13	10	12	3	4	6	12	10	7	8	4	6	13	11	14	10	11	9	8	7	7	5	6	4	13	10	12	3	4	6	12	10	7	8	4	6	13	11	14	10
A0A0D9QUQ1	A0A0D9QUQ1	23	23	23	tr|A0A0D9QUQ1|A0A0D9QUQ1_CHLSB Uncharacterized protein OS=Chlorocebus sabaeus OX=60711 GN=EEA1 PE=4 SV=1	1	23	23	23	5	10	8	9	5	15	6	14	12	13	5	7	6	7	5	11	14	11	11	12	9	12	15	10	5	10	8	9	5	15	6	14	12	13	5	7	6	7	5	11
A0A0D9QUQ4	A0A0D9QUQ4	1	1	1	tr|A0A0D9QUQ4|A0A0D9QUQ4_CHLSB NAD(P)-bd_dom domain-containing protein OS=Chlorocebus sabaeus OX=60711 GN=BLVRB PE=4 SV=1	1	1	1	1	1	1	0	0	0	0	1	1	0	0	0	0	1	1	0	1	1	1	0	0	0	0	0	0	1	1	0	0	0	0	1	1	0	0	0	0	1	1	0	1
A0A0D9QUQ5	A0A0D9QUQ5	4	4	4	tr|A0A0D9QUQ5|A0A0D9QUQ5_CHLSB Uncharacterized protein OS=Chlorocebus sabaeus OX=60711 GN=CBFB PE=3 SV=1	1	4	4	4	2	2	3	2	1	1	1	1	3	3	2	1	2	2	2	2	1	1	2	2	3	2	2	4	2	2	3	2	1	1	1	1	3	3	2	1	2	2	2	2
A0A0D9QUR8	A0A0D9QUR8	3	3	3	tr|A0A0D9QUR8|A0A0D9QUR8_CHLSB Uncharacterized protein OS=Chlorocebus sabaeus OX=60711 PE=3 SV=1	1	3	3	3	1	1	2	0	0	0	1	1	1	1	0	0	2	2	2	1	0	0	0	1	0	0	0	0	1	1	2	0	0	0	1	1	1	1	0	0	2	2	2	1
A0A0D9QUS7	A0A0D9QUS7	2	2	2	tr|A0A0D9QUS7|A0A0D9QUS7_CHLSB Chromosome 4 open reading frame 3 OS=Chlorocebus sabaeus OX=60711 GN=C4orf3 PE=4 SV=1	1	2	2	2	2	0	2	0	1	0	2	0	1	1	1	0	2	1	2	1	0	1	0	0	0	0	0	1	2	0	2	0	1	0	2	0	1	1	1	0	2	1	2	1
A0A0D9QUU5	A0A0D9QUU5	18	18	17	tr|A0A0D9QUU5|A0A0D9QUU5_CHLSB Vesicle-fusing ATPase OS=Chlorocebus sabaeus OX=60711 GN=NSF PE=3 SV=1	1	18	18	17	3	7	6	5	7	11	4	10	11	10	8	10	7	6	8	9	11	6	9	10	8	10	10	7	3	7	6	5	7	11	4	10	11	10	8	10	7	6	8	9
A0A0D9QUU6;A0A0D9R3P5;A0A0D9RCC0	A0A0D9QUU6	11;4;4	11;4;4	7;0;0	tr|A0A0D9QUU6|A0A0D9QUU6_CHLSB Calcium-transporting ATPase OS=Chlorocebus sabaeus OX=60711 GN=ATP2B1 PE=3 SV=1	3	11	11	7	5	6	8	7	5	4	8	4	6	5	5	5	5	5	5	5	6	4	5	4	7	4	4	7	5	6	8	7	5	4	8	4	6	5	5	5	5	5	5	5
A0A0D9QUV1	A0A0D9QUV1	27	27	27	tr|A0A0D9QUV1|A0A0D9QUV1_CHLSB 26S proteasome AAA-ATPase subunit RPT3 OS=Chlorocebus sabaeus OX=60711 GN=PSMC4 PE=3 SV=1	1	27	27	27	5	15	5	8	7	17	4	21	15	14	10	6	5	6	6	16	18	15	12	11	14	14	18	14	5	15	5	8	7	17	4	21	15	14	10	6	5	6	6	16
A0A0D9QUV4	A0A0D9QUV4	4	4	4	tr|A0A0D9QUV4|A0A0D9QUV4_CHLSB Microtubule-associated protein OS=Chlorocebus sabaeus OX=60711 GN=MAPT PE=4 SV=1	1	4	4	4	2	1	0	0	1	1	1	0	0	0	0	0	1	2	3	0	0	0	0	0	0	0	0	0	2	1	0	0	1	1	1	0	0	0	0	0	1	2	3	0
A0A0D9QUW2;A0A0D9RCQ0	A0A0D9QUW2	11;1	11;1	11;1	tr|A0A0D9QUW2|A0A0D9QUW2_CHLSB Uncharacterized protein OS=Chlorocebus sabaeus OX=60711 GN=FBL PE=3 SV=1	2	11	11	11	1	3	4	2	8	7	1	6	5	6	7	6	3	3	5	6	5	4	5	6	7	5	6	6	1	3	4	2	8	7	1	6	5	6	7	6	3	3	5	6
A0A0D9QUW3	A0A0D9QUW3	5	5	5	tr|A0A0D9QUW3|A0A0D9QUW3_CHLSB Dolichyl-phosphate-mannose--protein mannosyltransferase OS=Chlorocebus sabaeus OX=60711 GN=TMTC3 PE=3 SV=1	1	5	5	5	0	2	1	3	0	2	0	1	2	1	1	0	1	1	0	2	0	0	0	1	0	1	0	0	0	2	1	3	0	2	0	1	2	1	1	0	1	1	0	2
A0A0D9QUX3	A0A0D9QUX3	1	1	1	tr|A0A0D9QUX3|A0A0D9QUX3_CHLSB Asparagine--tRNA ligase OS=Chlorocebus sabaeus OX=60711 GN=NARS2 PE=4 SV=1	1	1	1	1	0	0	0	0	1	0	0	0	1	1	0	1	0	0	0	0	1	1	0	0	0	1	1	0	0	0	0	0	1	0	0	0	1	1	0	1	0	0	0	0
A0A0D9QUX4;A0A0D9RGP3	A0A0D9QUX4	10;3	10;3	7;1	tr|A0A0D9QUX4|A0A0D9QUX4_CHLSB Calcium/calmodulin-dependent protein kinase OS=Chlorocebus sabaeus OX=60711 PE=3 SV=1	2	10	10	7	5	6	7	5	7	5	5	6	7	6	6	5	5	4	4	8	7	6	6	6	7	6	7	5	5	6	7	5	7	5	5	6	7	6	6	5	5	4	4	8
A0A0D9QUX9	A0A0D9QUX9	4	3	3	tr|A0A0D9QUX9|A0A0D9QUX9_CHLSB Ankyrin 2 OS=Chlorocebus sabaeus OX=60711 GN=ANK2 PE=4 SV=1	1	4	3	3	0	0	2	1	0	0	0	2	3	1	2	2	1	2	0	2	3	1	2	2	0	2	3	1	0	0	1	0	0	0	0	1	2	1	2	2	1	1	0	2
A0A0D9QUY3	A0A0D9QUY3	1	1	1	tr|A0A0D9QUY3|A0A0D9QUY3_CHLSB NADH dehydrogenase [ubiquinone] 1 subunit C2 OS=Chlorocebus sabaeus OX=60711 PE=3 SV=1	1	1	1	1	1	1	1	1	1	1	1	1	1	1	0	0	0	0	0	1	1	1	1	1	1	1	1	1	1	1	1	1	1	1	1	1	1	1	0	0	0	0	0	1
A0A0D9QUY7	A0A0D9QUY7	2	2	2	tr|A0A0D9QUY7|A0A0D9QUY7_CHLSB La ribonucleoprotein domain family member 7 OS=Chlorocebus sabaeus OX=60711 GN=LARP7 PE=3 SV=1	1	2	2	2	1	1	1	1	1	1	1	1	1	1	1	0	2	2	2	1	2	1	1	1	1	1	1	1	1	1	1	1	1	1	1	1	1	1	1	0	2	2	2	1
A0A0D9QUZ2	A0A0D9QUZ2	1	1	1	tr|A0A0D9QUZ2|A0A0D9QUZ2_CHLSB Uncharacterized protein OS=Chlorocebus sabaeus OX=60711 GN=AAMDC PE=4 SV=1	1	1	1	1	0	0	1	0	0	0	1	0	0	0	0	0	1	0	1	0	0	0	0	0	0	0	0	0	0	0	1	0	0	0	1	0	0	0	0	0	1	0	1	0
A0A0D9QUZ4	A0A0D9QUZ4	2	2	2	tr|A0A0D9QUZ4|A0A0D9QUZ4_CHLSB PHD-type domain-containing protein OS=Chlorocebus sabaeus OX=60711 GN=RSF1 PE=4 SV=1	1	2	2	2	1	2	1	0	0	0	1	0	0	0	0	0	1	1	1	0	0	0	0	0	0	0	0	0	1	2	1	0	0	0	1	0	0	0	0	0	1	1	1	0
A0A0D9QUZ5	A0A0D9QUZ5	14	14	14	tr|A0A0D9QUZ5|A0A0D9QUZ5_CHLSB Integrin beta OS=Chlorocebus sabaeus OX=60711 PE=3 SV=1	1	14	14	14	7	2	10	4	1	5	9	2	4	3	1	1	8	7	7	1	1	1	2	2	4	1	1	1	7	2	10	4	1	5	9	2	4	3	1	1	8	7	7	1
A0A0D9QUZ6	A0A0D9QUZ6	7	7	7	tr|A0A0D9QUZ6|A0A0D9QUZ6_CHLSB Chloride channel, nucleotide sensitive 1A OS=Chlorocebus sabaeus OX=60711 GN=CLNS1A PE=3 SV=1	1	7	7	7	5	0	4	0	0	0	4	0	0	0	0	0	7	5	6	1	1	0	1	0	1	1	0	1	5	0	4	0	0	0	4	0	0	0	0	0	7	5	6	1
A0A0D9QV00	A0A0D9QV00	6	6	6	tr|A0A0D9QV00|A0A0D9QV00_CHLSB Transcription elongation factor SPT5 OS=Chlorocebus sabaeus OX=60711 GN=SUPT5H PE=3 SV=1	1	6	6	6	3	1	0	1	0	0	1	1	0	2	1	1	3	2	3	1	1	2	2	1	2	1	3	0	3	1	0	1	0	0	1	1	0	2	1	1	3	2	3	1
A0A0D9QV01	A0A0D9QV01	4	1	1	tr|A0A0D9QV01|A0A0D9QV01_CHLSB Non-specific serine/threonine protein kinase OS=Chlorocebus sabaeus OX=60711 GN=PAK1 PE=4 SV=1	1	4	1	1	3	2	2	2	3	1	2	1	3	3	3	2	1	1	2	3	2	3	3	2	3	3	3	3	0	0	1	0	0	0	0	0	0	0	0	0	0	0	0	0
A0A0D9QV09	A0A0D9QV09	24	24	24	tr|A0A0D9QV09|A0A0D9QV09_CHLSB Uncharacterized protein OS=Chlorocebus sabaeus OX=60711 GN=RPS16 PE=3 SV=1	1	24	24	24	5	12	8	10	18	11	6	13	7	8	20	21	7	5	7	17	20	18	16	14	14	15	15	15	5	12	8	10	18	11	6	13	7	8	20	21	7	5	7	17
A0A0D9QV39	A0A0D9QV39	1	1	1	tr|A0A0D9QV39|A0A0D9QV39_CHLSB Intersex-like protein OS=Chlorocebus sabaeus OX=60711 GN=MED29 PE=3 SV=1	1	1	1	1	0	0	1	0	0	0	0	0	0	0	0	0	0	1	0	0	0	0	0	0	0	0	0	0	0	0	1	0	0	0	0	0	0	0	0	0	0	1	0	0
A0A0D9QV41	A0A0D9QV41	1	1	1	tr|A0A0D9QV41|A0A0D9QV41_CHLSB Coiled-coil domain containing 59 OS=Chlorocebus sabaeus OX=60711 GN=CCDC59 PE=4 SV=1	1	1	1	1	0	1	0	0	0	0	1	0	0	0	0	1	1	1	1	1	1	0	0	0	0	1	1	0	0	1	0	0	0	0	1	0	0	0	0	1	1	1	1	1
A0A0D9QV45	A0A0D9QV45	9	9	9	tr|A0A0D9QV45|A0A0D9QV45_CHLSB RNA polymerase II-associated factor 1 homolog OS=Chlorocebus sabaeus OX=60711 GN=PAF1 PE=3 SV=1	1	9	9	9	6	1	4	0	0	1	6	0	1	0	0	0	8	7	7	1	0	0	0	1	0	1	1	0	6	1	4	0	0	1	6	0	1	0	0	0	8	7	7	1
A0A0D9QV51	A0A0D9QV51	2	1	1	tr|A0A0D9QV51|A0A0D9QV51_CHLSB LIM zinc-binding domain-containing protein OS=Chlorocebus sabaeus OX=60711 GN=LIMD2 PE=4 SV=1	1	2	1	1	1	1	2	2	2	2	1	2	2	1	1	1	1	1	1	1	2	2	2	1	2	2	2	2	0	0	1	1	1	1	0	1	1	1	1	0	0	0	0	1
A0A0D9QV65	A0A0D9QV65	1	1	1	tr|A0A0D9QV65|A0A0D9QV65_CHLSB Tubulin polymerization-promoting protein family member 3 OS=Chlorocebus sabaeus OX=60711 GN=TPPP3 PE=3 SV=1	1	1	1	1	0	0	1	0	0	0	0	0	0	0	0	0	1	1	1	0	0	0	0	0	0	0	0	0	0	0	1	0	0	0	0	0	0	0	0	0	1	1	1	0
A0A0D9QV66	A0A0D9QV66	8	8	8	tr|A0A0D9QV66|A0A0D9QV66_CHLSB Coiled-coil domain-containing protein 47 OS=Chlorocebus sabaeus OX=60711 GN=CCDC47 PE=4 SV=1	1	8	8	8	7	6	3	2	2	1	3	2	1	2	2	2	2	2	3	2	3	3	2	3	3	3	2	3	7	6	3	2	2	1	3	2	1	2	2	2	2	2	3	2
A0A0D9QV68	A0A0D9QV68	14	14	14	tr|A0A0D9QV68|A0A0D9QV68_CHLSB DEAD-box helicase 42 OS=Chlorocebus sabaeus OX=60711 GN=DDX42 PE=4 SV=1	1	14	14	14	1	9	5	9	2	1	3	5	9	9	6	6	1	2	2	6	8	6	8	10	5	8	11	10	1	9	5	9	2	1	3	5	9	9	6	6	1	2	2	6
A0A0D9QV75	A0A0D9QV75	4	4	4	tr|A0A0D9QV75|A0A0D9QV75_CHLSB V-type proton ATPase subunit OS=Chlorocebus sabaeus OX=60711 GN=ATP6V0D1 PE=3 SV=1	1	4	4	4	0	2	1	1	1	0	0	1	2	1	2	3	1	1	0	3	2	2	3	2	2	2	2	1	0	2	1	1	1	0	0	1	2	1	2	3	1	1	0	3
A0A0D9QV84	A0A0D9QV84	29	29	29	tr|A0A0D9QV84|A0A0D9QV84_CHLSB Collagen-binding protein OS=Chlorocebus sabaeus OX=60711 GN=SERPINH1 PE=3 SV=1	1	29	29	29	10	14	11	11	8	13	9	25	15	17	16	14	11	11	11	16	15	20	14	16	14	12	16	16	10	14	11	11	8	13	9	25	15	17	16	14	11	11	11	16
A0A0D9QV86	A0A0D9QV86	4	4	4	tr|A0A0D9QV86|A0A0D9QV86_CHLSB Uncharacterized protein OS=Chlorocebus sabaeus OX=60711 GN=CTCF PE=4 SV=1	1	4	4	4	2	1	0	2	3	0	0	0	0	0	0	0	0	1	1	0	0	0	0	0	1	0	0	0	2	1	0	2	3	0	0	0	0	0	0	0	0	1	1	0
A0A0D9QV87	A0A0D9QV87	1	1	1	tr|A0A0D9QV87|A0A0D9QV87_CHLSB Non-specific serine/threonine protein kinase OS=Chlorocebus sabaeus OX=60711 GN=PAK4 PE=4 SV=1	1	1	1	1	1	0	0	0	0	0	1	0	0	0	0	0	1	0	1	0	0	0	0	0	0	0	0	0	1	0	0	0	0	0	1	0	0	0	0	0	1	0	1	0
A0A0D9QV93	A0A0D9QV93	36	36	36	tr|A0A0D9QV93|A0A0D9QV93_CHLSB 40S ribosomal protein S3 OS=Chlorocebus sabaeus OX=60711 GN=RPS3 PE=3 SV=1	1	36	36	36	9	21	11	11	28	16	11	23	17	19	25	27	11	10	9	25	27	24	23	21	21	27	27	21	9	21	11	11	28	16	11	23	17	19	25	27	11	10	9	25
A0A0D9QV96	A0A0D9QV96	4	4	4	tr|A0A0D9QV96|A0A0D9QV96_CHLSB pre-rRNA processing protein FTSJ3 OS=Chlorocebus sabaeus OX=60711 GN=FTSJ3 PE=3 SV=1	1	4	4	4	2	0	2	0	0	2	0	0	1	0	0	1	1	2	2	0	0	1	0	0	2	0	0	0	2	0	2	0	0	2	0	0	1	0	0	1	1	2	2	0
A0A0D9QV98	A0A0D9QV98	2	2	2	tr|A0A0D9QV98|A0A0D9QV98_CHLSB H/ACA ribonucleoprotein complex subunit OS=Chlorocebus sabaeus OX=60711 GN=GAR1 PE=3 SV=1	1	2	2	2	1	0	0	0	1	1	0	0	0	0	0	0	0	1	1	0	0	0	0	0	0	0	0	0	1	0	0	0	1	1	0	0	0	0	0	0	0	1	1	0
A0A0D9QV99;A0A0D9QUH5	A0A0D9QV99	39;1	39;1	39;1	tr|A0A0D9QV99|A0A0D9QV99_CHLSB AAA domain-containing protein OS=Chlorocebus sabaeus OX=60711 GN=PSMC5 PE=3 SV=1	2	39	39	39	6	24	11	19	9	26	6	32	24	23	11	12	7	6	7	24	25	28	23	22	18	21	26	20	6	24	11	19	9	26	6	32	24	23	11	12	7	6	7	24
A0A0D9R2S8;A0A0D9R103;A0A0D9QVA2	A0A0D9R2S8;A0A0D9R103;A0A0D9QVA2	2;2;2	2;2;2	2;2;2	tr|A0A0D9R2S8|A0A0D9R2S8_CHLSB SWIB/MDM2 domain-containing protein OS=Chlorocebus sabaeus OX=60711 GN=SMARCD3 PE=3 SV=1;tr|A0A0D9R103|A0A0D9R103_CHLSB SWI/SNF related, matrix associated, actin dependent regulator of chromatin, subfamily d, member 1 OS=Chlo	3	2	2	2	0	0	2	0	0	0	0	1	1	2	0	2	1	1	0	0	1	1	0	0	0	1	1	0	0	0	2	0	0	0	0	1	1	2	0	2	1	1	0	0
A0A0D9QVA6	A0A0D9QVA6	3	3	3	tr|A0A0D9QVA6|A0A0D9QVA6_CHLSB Uncharacterized protein OS=Chlorocebus sabaeus OX=60711 GN=MRPS12 PE=3 SV=1	1	3	3	3	1	2	1	0	2	2	0	1	2	1	2	1	1	1	1	2	1	2	2	2	2	2	2	1	1	2	1	0	2	2	0	1	2	1	2	1	1	1	1	2
A0A0D9QVA7	A0A0D9QVA7	3	3	3	tr|A0A0D9QVA7|A0A0D9QVA7_CHLSB Seryl-tRNA synthetase OS=Chlorocebus sabaeus OX=60711 PE=3 SV=1	1	3	3	3	0	2	1	1	0	0	0	2	1	2	0	0	0	0	0	1	1	0	3	2	2	3	1	3	0	2	1	1	0	0	0	2	1	2	0	0	0	0	0	1
A0A0D9QVC3	A0A0D9QVC3	26	26	26	tr|A0A0D9QVC3|A0A0D9QVC3_CHLSB Uncharacterized protein OS=Chlorocebus sabaeus OX=60711 GN=HNRNPL PE=4 SV=1	1	26	26	26	13	19	16	16	9	19	13	17	19	18	12	13	14	19	18	15	18	16	14	17	16	18	19	15	13	19	16	16	9	19	13	17	19	18	12	13	14	19	18	15
A0A0D9QVC7	A0A0D9QVC7	3	3	3	tr|A0A0D9QVC7|A0A0D9QVC7_CHLSB NTF2 domain-containing protein OS=Chlorocebus sabaeus OX=60711 GN=NUTF2 PE=4 SV=1	1	3	3	3	3	2	3	1	0	0	3	2	2	3	0	0	3	3	3	2	2	0	0	2	0	0	0	0	3	2	3	1	0	0	3	2	2	3	0	0	3	3	3	2
A0A0D9QVC9	A0A0D9QVC9	8	8	8	tr|A0A0D9QVC9|A0A0D9QVC9_CHLSB Protein phosphatase 1 regulatory subunit OS=Chlorocebus sabaeus OX=60711 GN=PPP1R12A PE=4 SV=1	1	8	8	8	7	3	5	3	1	0	5	0	3	2	0	1	5	6	5	1	1	1	1	2	1	2	1	2	7	3	5	3	1	0	5	0	3	2	0	1	5	6	5	1
A0A0D9QVD0	A0A0D9QVD0	2	2	2	tr|A0A0D9QVD0|A0A0D9QVD0_CHLSB Uncharacterized protein OS=Chlorocebus sabaeus OX=60711 GN=ECH1 PE=3 SV=1	1	2	2	2	0	1	2	2	0	1	1	2	2	2	1	0	1	1	0	2	2	1	2	2	2	1	2	1	0	1	2	2	0	1	1	2	2	2	1	0	1	1	0	2
A0A0D9QVD3	A0A0D9QVD3	15	15	15	tr|A0A0D9QVD3|A0A0D9QVD3_CHLSB Enhancer of mRNA-decapping protein 4 OS=Chlorocebus sabaeus OX=60711 GN=EDC4 PE=3 SV=1	1	15	15	15	5	4	5	4	0	6	5	5	6	5	0	1	5	5	4	6	6	7	4	7	5	6	7	5	5	4	5	4	0	6	5	5	6	5	0	1	5	5	4	6
A0A0D9QVD5;A0A0D9RK50	A0A0D9QVD5	12;1	12;1	12;1	tr|A0A0D9QVD5|A0A0D9QVD5_CHLSB Uncharacterized protein OS=Chlorocebus sabaeus OX=60711 GN=PAWR PE=4 SV=1	2	12	12	12	6	2	10	3	0	0	5	8	6	3	0	0	10	10	12	1	0	2	4	3	3	5	3	5	6	2	10	3	0	0	5	8	6	3	0	0	10	10	12	1
A0A0D9QVD7	A0A0D9QVD7	4	4	4	tr|A0A0D9QVD7|A0A0D9QVD7_CHLSB Signal peptidase complex subunit 2 OS=Chlorocebus sabaeus OX=60711 GN=SPCS2 PE=3 SV=1	1	4	4	4	1	1	2	1	2	2	1	2	3	2	2	2	3	3	2	2	2	2	2	2	2	2	1	2	1	1	2	1	2	2	1	2	3	2	2	2	3	3	2	2
A0A0D9QVE6	A0A0D9QVE6	9	9	9	tr|A0A0D9QVE6|A0A0D9QVE6_CHLSB Uncharacterized protein OS=Chlorocebus sabaeus OX=60711 GN=HADH PE=3 SV=1	1	9	9	9	1	5	0	3	3	3	2	7	5	6	5	6	2	2	1	7	7	7	5	5	5	4	6	4	1	5	0	3	3	3	2	7	5	6	5	6	2	2	1	7
A0A0D9QVF0	A0A0D9QVF0	3	3	3	tr|A0A0D9QVF0|A0A0D9QVF0_CHLSB Uncharacterized protein OS=Chlorocebus sabaeus OX=60711 GN=PAPSS1 PE=3 SV=1	1	3	3	3	0	3	1	2	2	2	1	3	3	3	2	1	0	0	1	3	3	3	3	3	3	2	2	3	0	3	1	2	2	2	1	3	3	3	2	1	0	0	1	3
A0A0D9QVF5	A0A0D9QVF5	19	19	19	tr|A0A0D9QVF5|A0A0D9QVF5_CHLSB Aminoacyl tRNA synthetase complex interacting multifunctional protein 1 OS=Chlorocebus sabaeus OX=60711 GN=AIMP1 PE=4 SV=1	1	19	19	19	12	12	10	4	1	8	11	10	9	11	4	7	16	15	13	10	11	13	10	13	8	12	13	13	12	12	10	4	1	8	11	10	9	11	4	7	16	15	13	10
A0A0D9QVG1	A0A0D9QVG1	7	7	7	tr|A0A0D9QVG1|A0A0D9QVG1_CHLSB Uncharacterized protein OS=Chlorocebus sabaeus OX=60711 GN=NPNT PE=3 SV=1	1	7	7	7	0	2	1	2	2	4	0	4	4	3	2	2	0	0	1	1	2	1	2	3	3	3	2	3	0	2	1	2	2	4	0	4	4	3	2	2	0	0	1	1
A0A0D9QVH6	A0A0D9QVH6	1	1	1	tr|A0A0D9QVH6|A0A0D9QVH6_CHLSB Inorganic diphosphatase OS=Chlorocebus sabaeus OX=60711 PE=3 SV=1	1	1	1	1	0	1	0	1	1	1	0	1	0	0	0	0	0	1	0	0	0	0	0	0	0	0	0	0	0	1	0	1	1	1	0	1	0	0	0	0	0	1	0	0
A0A0D9QVI6	A0A0D9QVI6	42	42	32	tr|A0A0D9QVI6|A0A0D9QVI6_CHLSB DEAD box protein 5 OS=Chlorocebus sabaeus OX=60711 GN=DDX5 PE=3 SV=1	1	42	42	32	20	25	25	21	16	26	17	34	28	29	21	17	22	27	21	27	34	30	33	31	26	32	34	32	20	25	25	21	16	26	17	34	28	29	21	17	22	27	21	27
A0A0D9QVJ0;A0A0D9RBH8	A0A0D9QVJ0	47;9	47;9	29;0	tr|A0A0D9QVJ0|A0A0D9QVJ0_CHLSB Uncharacterized protein OS=Chlorocebus sabaeus OX=60711 GN=ACTN4 PE=3 SV=1	2	47	47	29	22	25	25	20	21	23	19	23	28	28	29	28	25	33	23	31	33	28	35	34	30	36	35	31	22	25	25	20	21	23	19	23	28	28	29	28	25	33	23	31
A0A0D9QVJ3	A0A0D9QVJ3	2	2	2	tr|A0A0D9QVJ3|A0A0D9QVJ3_CHLSB Protein phosphatase methylesterase 1 OS=Chlorocebus sabaeus OX=60711 GN=PPME1 PE=3 SV=1	1	2	2	2	0	1	1	1	1	0	1	0	0	0	0	0	0	1	0	1	1	1	1	1	2	1	2	1	0	1	1	1	1	0	1	0	0	0	0	0	0	1	0	1
A0A0D9QVJ4	A0A0D9QVJ4	3	3	3	tr|A0A0D9QVJ4|A0A0D9QVJ4_CHLSB Eukaryotic translation initiation factor 3 subunit K OS=Chlorocebus sabaeus OX=60711 GN=EIF3K PE=3 SV=1	1	3	3	3	1	1	2	1	1	3	1	1	2	2	1	3	1	2	1	3	2	2	2	2	1	2	2	2	1	1	2	1	1	3	1	1	2	2	1	3	1	2	1	3
A0A0D9QVJ9	A0A0D9QVJ9	16	14	14	tr|A0A0D9QVJ9|A0A0D9QVJ9_CHLSB Nucleosome assembly protein 1 like 1 OS=Chlorocebus sabaeus OX=60711 GN=NAP1L1 PE=3 SV=1	1	16	14	14	9	7	9	6	5	6	7	7	8	8	5	5	9	11	10	8	9	7	10	8	7	10	9	8	7	5	7	4	3	4	5	5	6	6	3	3	7	9	8	6
A0A0D9QVK4	A0A0D9QVK4	9	9	9	tr|A0A0D9QVK4|A0A0D9QVK4_CHLSB 3-hydroxybutyrate dehydrogenase 2 OS=Chlorocebus sabaeus OX=60711 GN=BDH2 PE=4 SV=1	1	9	9	9	3	6	7	5	7	8	8	6	8	7	4	6	5	4	5	7	6	7	8	5	7	7	7	7	3	6	7	5	7	8	8	6	8	7	4	6	5	4	5	7
A0A0D9QVL0	A0A0D9QVL0	2	2	2	tr|A0A0D9QVL0|A0A0D9QVL0_CHLSB Uncharacterized protein OS=Chlorocebus sabaeus OX=60711 GN=GNA13 PE=3 SV=1	1	2	2	2	0	0	0	0	0	0	0	0	0	0	0	1	0	0	0	0	0	1	0	0	0	0	1	1	0	0	0	0	0	0	0	0	0	0	0	1	0	0	0	0
A0A0D9QVL4	A0A0D9QVL4	2	2	2	tr|A0A0D9QVL4|A0A0D9QVL4_CHLSB ZnF_CDGSH domain-containing protein OS=Chlorocebus sabaeus OX=60711 GN=CISD2 PE=4 SV=1	1	2	2	2	2	1	0	0	0	0	2	0	0	0	1	1	2	2	2	1	0	1	0	1	1	0	0	0	2	1	0	0	0	0	2	0	0	0	1	1	2	2	2	1
A0A0D9QVL8	A0A0D9QVL8	1	1	1	tr|A0A0D9QVL8|A0A0D9QVL8_CHLSB Nuclear factor NF-kappa-B p105 subunit OS=Chlorocebus sabaeus OX=60711 GN=NFKB1 PE=4 SV=1	1	1	1	1	0	1	0	0	0	0	0	1	1	1	0	0	0	0	0	1	1	1	1	1	1	1	1	1	0	1	0	0	0	0	0	1	1	1	0	0	0	0	0	1
A0A0D9QVM6	A0A0D9QVM6	2	2	2	tr|A0A0D9QVM6|A0A0D9QVM6_CHLSB Uncharacterized protein OS=Chlorocebus sabaeus OX=60711 GN=COA4 PE=4 SV=1	1	2	2	2	1	0	1	0	0	0	1	0	0	0	0	0	2	2	2	0	0	0	0	0	0	0	0	0	1	0	1	0	0	0	1	0	0	0	0	0	2	2	2	0
A0A0D9QVM9	A0A0D9QVM9	8	8	8	tr|A0A0D9QVM9|A0A0D9QVM9_CHLSB Ribosomal_S10 domain-containing protein OS=Chlorocebus sabaeus OX=60711 GN=MRPL48 PE=4 SV=1	1	8	8	8	0	3	0	3	1	0	0	6	2	2	1	1	0	0	0	2	4	4	2	2	3	0	0	0	0	3	0	3	1	0	0	6	2	2	1	1	0	0	0	2
A0A0D9QVN1;A0A0D9RE92;A0A0D9S2E3	A0A0D9QVN1;A0A0D9RE92;A0A0D9S2E3	2;1;1	2;1;1	2;1;1	tr|A0A0D9QVN1|A0A0D9QVN1_CHLSB Uncharacterized protein OS=Chlorocebus sabaeus OX=60711 GN=RAB6A PE=4 SV=1;tr|A0A0D9RE92|A0A0D9RE92_CHLSB Uncharacterized protein OS=Chlorocebus sabaeus OX=60711 GN=RAB6B PE=4 SV=1;tr|A0A0D9S2E3|A0A0D9S2E3_CHLSB Uncharacteriz	3	2	2	2	1	1	1	2	1	1	1	2	2	1	2	2	1	2	1	1	1	2	2	1	1	1	1	1	1	1	1	2	1	1	1	2	2	1	2	2	1	2	1	1
A0A0D9QVP1	A0A0D9QVP1	3	3	3	tr|A0A0D9QVP1|A0A0D9QVP1_CHLSB 26S proteasome non-ATPase regulatory subunit 8 OS=Chlorocebus sabaeus OX=60711 GN=PSMD8 PE=3 SV=1	1	3	3	3	1	2	1	2	1	1	1	2	2	2	3	3	1	2	1	3	3	3	3	3	2	1	3	2	1	2	1	2	1	1	1	2	2	2	3	3	1	2	1	3
A0A0D9QVP6	A0A0D9QVP6	2	2	2	tr|A0A0D9QVP6|A0A0D9QVP6_CHLSB Rab-GAP TBC domain-containing protein OS=Chlorocebus sabaeus OX=60711 GN=TBC1D15 PE=4 SV=1	1	2	2	2	1	0	0	1	0	0	2	1	0	1	0	0	0	0	1	0	1	0	0	2	2	1	0	1	1	0	0	1	0	0	2	1	0	1	0	0	0	0	1	0
A0A0D9QVQ1	A0A0D9QVQ1	1	1	1	tr|A0A0D9QVQ1|A0A0D9QVQ1_CHLSB Ras-related protein Rab-21 OS=Chlorocebus sabaeus OX=60711 GN=RAB21 PE=3 SV=1	1	1	1	1	0	1	0	0	1	0	0	1	0	0	0	0	0	0	0	0	1	1	0	1	0	1	1	1	0	1	0	0	1	0	0	1	0	0	0	0	0	0	0	0
A0A0D9QVR6	A0A0D9QVR6	1	1	1	tr|A0A0D9QVR6|A0A0D9QVR6_CHLSB DUF4485 domain-containing protein OS=Chlorocebus sabaeus OX=60711 GN=CEP112 PE=4 SV=1	1	1	1	1	0	1	0	1	0	1	0	0	1	0	0	0	0	0	0	1	0	1	0	0	1	1	0	0	0	1	0	1	0	1	0	0	1	0	0	0	0	0	0	1
A0A0D9QVS7;A0A0D9S5H3;A0A0D9R2T7	A0A0D9QVS7	8;2;1	8;2;1	8;2;1	tr|A0A0D9QVS7|A0A0D9QVS7_CHLSB Protein kinase C OS=Chlorocebus sabaeus OX=60711 GN=PRKCA PE=3 SV=1	3	8	8	8	1	4	1	4	3	3	3	6	7	5	5	3	2	1	1	3	4	7	6	8	6	7	6	5	1	4	1	4	3	3	3	6	7	5	5	3	2	1	1	3
A0A0D9QVT2	A0A0D9QVT2	1	1	1	tr|A0A0D9QVT2|A0A0D9QVT2_CHLSB Uncharacterized protein OS=Chlorocebus sabaeus OX=60711 GN=SPINT2 PE=4 SV=1	1	1	1	1	1	0	0	0	0	0	0	0	0	0	0	0	0	0	0	0	0	0	0	0	0	0	0	0	1	0	0	0	0	0	0	0	0	0	0	0	0	0	0	0
A0A0D9QVT7	A0A0D9QVT7	4	4	4	tr|A0A0D9QVT7|A0A0D9QVT7_CHLSB S-(hydroxymethyl)glutathione dehydrogenase OS=Chlorocebus sabaeus OX=60711 GN=ADH5 PE=3 SV=1	1	4	4	4	1	2	3	1	1	3	1	1	3	2	1	1	2	1	0	2	4	2	2	2	3	1	0	2	1	2	3	1	1	3	1	1	3	2	1	1	2	1	0	2
A0A0D9QVT8	A0A0D9QVT8	8	8	8	tr|A0A0D9QVT8|A0A0D9QVT8_CHLSB Methionine aminopeptidase OS=Chlorocebus sabaeus OX=60711 GN=METAP1 PE=3 SV=1	1	8	8	8	1	4	4	4	4	4	1	5	5	6	3	5	2	4	2	6	5	6	6	5	5	7	7	6	1	4	4	4	4	4	1	5	5	6	3	5	2	4	2	6
A0A0D9QVU0	A0A0D9QVU0	4	4	4	tr|A0A0D9QVU0|A0A0D9QVU0_CHLSB Vesicle-fusing ATPase OS=Chlorocebus sabaeus OX=60711 PE=3 SV=1	1	4	4	4	2	2	3	1	3	1	2	3	3	1	1	1	2	1	2	2	3	1	1	1	1	1	1	2	2	2	3	1	3	1	2	3	3	1	1	1	2	1	2	2
A0A0D9QVU1	A0A0D9QVU1	6	6	6	tr|A0A0D9QVU1|A0A0D9QVU1_CHLSB Uncharacterized protein OS=Chlorocebus sabaeus OX=60711 GN=EIF4E PE=3 SV=1	1	6	6	6	2	2	1	1	2	1	1	5	1	1	3	3	2	1	3	2	3	3	1	2	2	2	3	3	2	2	1	1	2	1	1	5	1	1	3	3	2	1	3	2
A0A0D9QVU5	A0A0D9QVU5	4	4	4	tr|A0A0D9QVU5|A0A0D9QVU5_CHLSB Uncharacterized protein OS=Chlorocebus sabaeus OX=60711 GN=RAP1GDS1 PE=4 SV=1	1	4	4	4	0	2	2	2	0	4	1	1	3	1	3	2	2	1	1	4	2	3	2	3	3	3	3	2	0	2	2	2	0	4	1	1	3	1	3	2	2	1	1	4
A0A0D9QVU6	A0A0D9QVU6	2	2	2	tr|A0A0D9QVU6|A0A0D9QVU6_CHLSB Component of oligomeric Golgi complex 8 OS=Chlorocebus sabaeus OX=60711 GN=COG8 PE=3 SV=1	1	2	2	2	1	0	0	0	0	0	0	0	0	1	1	0	0	0	0	0	0	0	0	0	0	0	0	0	1	0	0	0	0	0	0	0	0	1	1	0	0	0	0	0
A0A0D9QVU9	A0A0D9QVU9	1	1	1	tr|A0A0D9QVU9|A0A0D9QVU9_CHLSB 60S ribosome subunit biogenesis protein NIP7 homolog OS=Chlorocebus sabaeus OX=60711 GN=NIP7 PE=3 SV=1	1	1	1	1	0	1	0	0	0	0	0	0	0	0	0	0	0	0	0	1	0	0	0	0	0	1	0	0	0	1	0	0	0	0	0	0	0	0	0	0	0	0	0	1
A0A0D9QVV8	A0A0D9QVV8	10	10	10	tr|A0A0D9QVV8|A0A0D9QVV8_CHLSB Uncharacterized protein OS=Chlorocebus sabaeus OX=60711 GN=CLPB PE=4 SV=1	1	10	10	10	0	5	2	3	4	4	1	7	8	7	5	3	2	1	2	5	6	5	6	5	5	5	5	6	0	5	2	3	4	4	1	7	8	7	5	3	2	1	2	5
A0A0D9QVW4	A0A0D9QVW4	3	3	3	tr|A0A0D9QVW4|A0A0D9QVW4_CHLSB Uncharacterized protein OS=Chlorocebus sabaeus OX=60711 GN=WDR87 PE=4 SV=1	1	3	3	3	0	0	0	0	0	1	0	0	0	0	0	0	0	1	0	1	0	0	0	0	0	0	0	0	0	0	0	0	0	1	0	0	0	0	0	0	0	1	0	1
A0A0D9QVW6	A0A0D9QVW6	3	3	3	tr|A0A0D9QVW6|A0A0D9QVW6_CHLSB Cytochrome b5 heme-binding domain-containing protein OS=Chlorocebus sabaeus OX=60711 GN=CYB5B PE=3 SV=1	1	3	3	3	3	1	0	0	0	0	2	0	0	0	0	0	1	1	1	0	0	0	0	0	1	0	0	0	3	1	0	0	0	0	2	0	0	0	0	0	1	1	1	0
A0A0D9QVX0	A0A0D9QVX0	1	1	1	tr|A0A0D9QVX0|A0A0D9QVX0_CHLSB PDZ and LIM domain 5 OS=Chlorocebus sabaeus OX=60711 GN=PDLIM5 PE=4 SV=1	1	1	1	1	0	0	1	0	0	0	0	0	1	0	0	0	1	1	1	1	0	0	0	0	0	0	0	0	0	0	1	0	0	0	0	0	1	0	0	0	1	1	1	1
A0A0D9QVX2	A0A0D9QVX2	1	1	1	tr|A0A0D9QVX2|A0A0D9QVX2_CHLSB NAD(P)H quinone dehydrogenase 1 OS=Chlorocebus sabaeus OX=60711 GN=NQO1 PE=3 SV=1	1	1	1	1	0	1	0	1	1	0	0	1	0	0	0	0	0	0	0	0	0	0	0	0	0	0	0	0	0	1	0	1	1	0	0	1	0	0	0	0	0	0	0	0
A0A0D9QVX5	A0A0D9QVX5	10	10	10	tr|A0A0D9QVX5|A0A0D9QVX5_CHLSB RNA-binding protein NOB1 OS=Chlorocebus sabaeus OX=60711 GN=NOB1 PE=3 SV=1	1	10	10	10	1	7	4	3	4	7	2	7	7	6	3	2	4	1	3	7	7	6	6	5	5	6	6	6	1	7	4	3	4	7	2	7	7	6	3	2	4	1	3	7
A0A0D9QVY1	A0A0D9QVY1	7	7	7	tr|A0A0D9QVY1|A0A0D9QVY1_CHLSB PCI domain-containing protein OS=Chlorocebus sabaeus OX=60711 GN=PSMD12 PE=3 SV=1	1	7	7	7	0	5	0	3	3	1	1	6	4	4	5	3	0	0	0	4	5	4	3	4	4	3	6	3	0	5	0	3	3	1	1	6	4	4	5	3	0	0	0	4
A0A0D9QVY5	A0A0D9QVY5	4	4	4	tr|A0A0D9QVY5|A0A0D9QVY5_CHLSB MPN domain-containing protein OS=Chlorocebus sabaeus OX=60711 GN=PSMD7 PE=3 SV=1	1	4	4	4	3	4	1	2	3	2	2	3	2	2	3	2	2	3	1	3	3	3	3	3	2	1	2	1	3	4	1	2	3	2	2	3	2	2	3	2	2	3	1	3
A0A0D9QVZ0	A0A0D9QVZ0	1	1	1	tr|A0A0D9QVZ0|A0A0D9QVZ0_CHLSB Uncharacterized protein OS=Chlorocebus sabaeus OX=60711 GN=ZFHX3 PE=4 SV=1	1	1	1	1	0	1	0	0	1	1	0	1	0	0	1	0	0	0	0	1	0	1	1	1	1	0	1	1	0	1	0	0	1	1	0	1	0	0	1	0	0	0	0	1
A0A0D9QVZ4	A0A0D9QVZ4	2	2	2	tr|A0A0D9QVZ4|A0A0D9QVZ4_CHLSB Folate_rec domain-containing protein OS=Chlorocebus sabaeus OX=60711 GN=FOLR1 PE=3 SV=1	1	2	2	2	0	0	1	0	0	1	0	0	1	0	0	0	2	1	0	0	0	0	0	0	0	0	0	0	0	0	1	0	0	1	0	0	1	0	0	0	2	1	0	0
A0A0D9QW06	A0A0D9QW06	2	2	2	tr|A0A0D9QW06|A0A0D9QW06_CHLSB Sec2p domain-containing protein OS=Chlorocebus sabaeus OX=60711 GN=RAB3IP PE=3 SV=1	1	2	2	2	2	1	1	1	0	1	1	1	1	1	0	0	2	2	1	1	1	1	1	0	0	1	1	1	2	1	1	1	0	1	1	1	1	1	0	0	2	2	1	1
A0A0D9QW08	A0A0D9QW08	2	2	2	tr|A0A0D9QW08|A0A0D9QW08_CHLSB Late endosomal/lysosomal adaptor and MAPK and MTOR activator 1 OS=Chlorocebus sabaeus OX=60711 GN=LAMTOR1 PE=3 SV=1	1	2	2	2	2	0	1	0	0	0	2	1	0	0	0	0	1	1	0	1	0	0	0	0	0	0	0	0	2	0	1	0	0	0	2	1	0	0	0	0	1	1	0	1
A0A0D9QW15	A0A0D9QW15	4	4	4	tr|A0A0D9QW15|A0A0D9QW15_CHLSB Importin subunit alpha OS=Chlorocebus sabaeus OX=60711 GN=KPNA2 PE=3 SV=1	1	4	4	4	2	2	3	1	0	1	3	2	2	2	1	1	3	3	3	1	1	2	1	2	1	1	1	1	2	2	3	1	0	1	3	2	2	2	1	1	3	3	3	1
A0A0D9QW17	A0A0D9QW17	93	93	93	tr|A0A0D9QW17|A0A0D9QW17_CHLSB Uncharacterized protein OS=Chlorocebus sabaeus OX=60711 GN=NUMA1 PE=4 SV=1	1	93	93	93	36	34	46	34	16	66	37	54	53	48	22	19	46	45	41	35	45	46	44	47	45	47	54	42	36	34	46	34	16	66	37	54	53	48	22	19	46	45	41	35
A0A0D9QW22	A0A0D9QW22	1	1	1	tr|A0A0D9QW22|A0A0D9QW22_CHLSB RING-type domain-containing protein OS=Chlorocebus sabaeus OX=60711 GN=RNF121 PE=4 SV=1	1	1	1	1	0	0	0	0	0	0	0	0	0	0	0	1	0	0	0	0	0	0	0	0	0	0	0	0	0	0	0	0	0	0	0	0	0	0	0	1	0	0	0	0
A0A0D9QW25	A0A0D9QW25	51	51	51	tr|A0A0D9QW25|A0A0D9QW25_CHLSB CCT-beta OS=Chlorocebus sabaeus OX=60711 GN=CCT2 PE=3 SV=1	1	51	51	51	19	34	18	24	25	36	21	38	30	34	27	28	16	21	20	31	35	35	31	33	29	30	36	31	19	34	18	24	25	36	21	38	30	34	27	28	16	21	20	31
A0A0D9QW47	A0A0D9QW47	8	8	8	tr|A0A0D9QW47|A0A0D9QW47_CHLSB Cleavage and polyadenylation specificity factor subunit 6 OS=Chlorocebus sabaeus OX=60711 GN=CPSF6 PE=3 SV=1	1	8	8	8	7	5	4	2	2	2	6	3	5	4	2	1	7	7	7	3	2	2	3	3	3	3	4	2	7	5	4	2	2	2	6	3	5	4	2	1	7	7	7	3
A0A0D9QW51	A0A0D9QW51	6	6	6	tr|A0A0D9QW51|A0A0D9QW51_CHLSB Nuclear pore complex protein Nup98-Nup96 OS=Chlorocebus sabaeus OX=60711 GN=NUP98 PE=3 SV=1	1	6	6	6	1	1	1	1	0	0	2	1	1	1	0	2	2	2	1	3	3	2	2	3	2	1	2	1	1	1	1	1	0	0	2	1	1	1	0	2	2	2	1	3
A0A0D9QW57	A0A0D9QW57	4	4	4	tr|A0A0D9QW57|A0A0D9QW57_CHLSB Uncharacterized protein OS=Chlorocebus sabaeus OX=60711 GN=PRKAR1A PE=3 SV=1	1	4	4	4	3	4	1	4	1	0	3	2	2	2	0	0	2	1	2	1	2	0	2	1	0	2	3	1	3	4	1	4	1	0	3	2	2	2	0	0	2	1	2	1
A0A0D9QW62	A0A0D9QW62	2	2	2	tr|A0A0D9QW62|A0A0D9QW62_CHLSB Uncharacterized protein OS=Chlorocebus sabaeus OX=60711 GN=RHOG PE=4 SV=1	1	2	2	2	1	2	1	1	2	1	2	1	2	2	2	2	1	0	0	2	2	2	2	1	2	2	1	2	1	2	1	1	2	1	2	1	2	2	2	2	1	0	0	2
A0A0D9QW63	A0A0D9QW63	2	2	2	tr|A0A0D9QW63|A0A0D9QW63_CHLSB Calcium-activated neutral proteinase small subunit OS=Chlorocebus sabaeus OX=60711 GN=CAPNS1 PE=4 SV=1	1	2	2	2	2	2	1	0	0	1	0	1	0	0	1	1	0	1	0	0	0	0	0	0	0	0	0	0	2	2	1	0	0	1	0	1	0	0	1	1	0	1	0	0
A0A0D9QW67	A0A0D9QW67	8	8	8	tr|A0A0D9QW67|A0A0D9QW67_CHLSB Tubulin-folding cofactor B OS=Chlorocebus sabaeus OX=60711 GN=TBCB PE=3 SV=1	1	8	8	8	6	6	5	4	3	3	5	7	5	4	2	1	6	6	7	4	4	5	4	4	4	3	3	6	6	6	5	4	3	3	5	7	5	4	2	1	6	6	7	4
A0A0D9QW68	A0A0D9QW68	3	3	3	tr|A0A0D9QW68|A0A0D9QW68_CHLSB Nuclear pore complex protein OS=Chlorocebus sabaeus OX=60711 GN=NUP107 PE=3 SV=1	1	3	3	3	1	0	0	0	0	0	0	0	0	0	0	2	2	1	1	0	1	1	0	1	0	1	2	0	1	0	0	0	0	0	0	0	0	0	0	2	2	1	1	0
A0A0D9QW69	A0A0D9QW69	4	4	4	tr|A0A0D9QW69|A0A0D9QW69_CHLSB Ribonucleoside-diphosphate reductase OS=Chlorocebus sabaeus OX=60711 GN=RRM1 PE=3 SV=1	1	4	4	4	0	2	0	1	0	1	0	2	2	2	2	3	0	0	0	2	2	3	0	2	1	0	3	1	0	2	0	1	0	1	0	2	2	2	2	3	0	0	0	2
A0A0D9QW70	A0A0D9QW70	2	2	2	tr|A0A0D9QW70|A0A0D9QW70_CHLSB RING-type E3 ubiquitin transferase OS=Chlorocebus sabaeus OX=60711 GN=TRIM21 PE=4 SV=1	1	2	2	2	0	1	0	1	1	0	0	1	1	1	1	1	0	0	0	2	1	1	1	1	1	1	1	1	0	1	0	1	1	0	0	1	1	1	1	1	0	0	0	2
A0A0D9QW77	A0A0D9QW77	2	2	2	tr|A0A0D9QW77|A0A0D9QW77_CHLSB IST1 homolog OS=Chlorocebus sabaeus OX=60711 GN=IST1 PE=3 SV=1	1	2	2	2	0	1	1	0	1	1	0	1	0	0	0	1	0	0	0	0	1	1	1	1	0	1	2	1	0	1	1	0	1	1	0	1	0	0	0	1	0	0	0	0
A0A0D9QW96	A0A0D9QW96	2	2	2	tr|A0A0D9QW96|A0A0D9QW96_CHLSB Uncharacterized protein OS=Chlorocebus sabaeus OX=60711 GN=HYDIN PE=4 SV=1	1	2	2	2	1	1	1	1	1	1	1	1	1	0	1	0	0	1	0	1	1	1	1	1	1	0	1	1	1	1	1	1	1	1	1	1	1	0	1	0	0	1	0	1
A0A0D9QWB2	A0A0D9QWB2	3	3	3	tr|A0A0D9QWB2|A0A0D9QWB2_CHLSB Polycystin 2, transient receptor potential cation channel OS=Chlorocebus sabaeus OX=60711 GN=PKD2 PE=3 SV=1	1	3	3	3	3	2	1	2	1	0	2	1	1	0	0	0	2	2	2	0	1	1	0	1	1	1	1	1	3	2	1	2	1	0	2	1	1	0	0	0	2	2	2	0
A0A0D9QWC8	A0A0D9QWC8	5	5	5	tr|A0A0D9QWC8|A0A0D9QWC8_CHLSB Nudix hydrolase domain-containing protein OS=Chlorocebus sabaeus OX=60711 GN=NUDT9 PE=4 SV=1	1	5	5	5	3	2	2	1	0	0	3	1	0	1	0	1	4	4	4	0	1	1	0	0	1	1	1	0	3	2	2	1	0	0	3	1	0	1	0	1	4	4	4	0
A0A0D9QWD1	A0A0D9QWD1	2	2	2	tr|A0A0D9QWD1|A0A0D9QWD1_CHLSB zf-Tim10_DDP domain-containing protein OS=Chlorocebus sabaeus OX=60711 PE=4 SV=1	1	2	2	2	1	0	2	0	0	0	2	0	0	1	0	0	2	2	1	0	0	0	0	0	0	0	0	0	1	0	2	0	0	0	2	0	0	1	0	0	2	2	1	0
A0A0D9QWF2	A0A0D9QWF2	2	2	2	tr|A0A0D9QWF2|A0A0D9QWF2_CHLSB Ribosomal RNA-processing protein 8 OS=Chlorocebus sabaeus OX=60711 GN=RRP8 PE=3 SV=1	1	2	2	2	0	1	0	1	0	1	0	1	2	1	0	1	0	0	0	1	1	2	1	2	1	1	2	0	0	1	0	1	0	1	0	1	2	1	0	1	0	0	0	1
A0A0D9QWF5	A0A0D9QWF5	4	4	4	tr|A0A0D9QWF5|A0A0D9QWF5_CHLSB Protein VAC14 homolog OS=Chlorocebus sabaeus OX=60711 GN=VAC14 PE=3 SV=1	1	4	4	4	1	3	0	2	2	2	0	2	2	2	2	3	1	0	1	2	2	2	2	2	2	1	2	2	1	3	0	2	2	2	0	2	2	2	2	3	1	0	1	2
A0A0D9QWF6	A0A0D9QWF6	9	9	9	tr|A0A0D9QWF6|A0A0D9QWF6_CHLSB 59 kDa serine/threonine-protein kinase OS=Chlorocebus sabaeus OX=60711 GN=ILK PE=4 SV=1	1	9	9	9	2	3	2	3	2	4	3	7	8	6	3	5	3	4	3	6	9	8	8	7	6	5	8	6	2	3	2	3	2	4	3	7	8	6	3	5	3	4	3	6
A0A0D9QWF7	A0A0D9QWF7	15	15	14	tr|A0A0D9QWF7|A0A0D9QWF7_CHLSB TIP120 domain-containing protein OS=Chlorocebus sabaeus OX=60711 GN=CAND1 PE=3 SV=1	1	15	15	14	5	4	3	1	9	3	6	7	6	5	7	6	2	4	5	7	6	6	6	7	8	5	6	5	5	4	3	1	9	3	6	7	6	5	7	6	2	4	5	7
A0A0D9QWF8	A0A0D9QWF8	1	1	1	tr|A0A0D9QWF8|A0A0D9QWF8_CHLSB Tripeptidyl aminopeptidase OS=Chlorocebus sabaeus OX=60711 GN=TPP1 PE=4 SV=1	1	1	1	1	1	1	1	0	0	0	1	1	0	0	0	0	1	1	1	0	0	0	0	0	0	0	0	1	1	1	1	0	0	0	1	1	0	0	0	0	1	1	1	0
A0A0D9QWH0	A0A0D9QWH0	13	13	13	tr|A0A0D9QWH0|A0A0D9QWH0_CHLSB 39S ribosomal protein L17, mitochondrial OS=Chlorocebus sabaeus OX=60711 GN=MRPL17 PE=3 SV=1	1	13	13	13	2	6	4	5	2	7	0	11	5	5	2	2	1	2	3	6	9	7	8	6	3	3	6	3	2	6	4	5	2	7	0	11	5	5	2	2	1	2	3	6
A0A0D9QWH4	A0A0D9QWH4	15	15	15	tr|A0A0D9QWH4|A0A0D9QWH4_CHLSB Uncharacterized protein OS=Chlorocebus sabaeus OX=60711 GN=SF3B3 PE=4 SV=1	1	15	15	15	0	7	1	4	5	1	1	6	7	5	7	7	1	2	1	5	8	7	6	7	9	6	7	5	0	7	1	4	5	1	1	6	7	5	7	7	1	2	1	5
A0A0D9QWI0	A0A0D9QWI0	3	3	3	tr|A0A0D9QWI0|A0A0D9QWI0_CHLSB Glycerol-3-phosphate acyltransferase 3 OS=Chlorocebus sabaeus OX=60711 GN=GPAT3 PE=3 SV=1	1	3	3	3	0	1	0	1	1	2	1	2	2	1	2	2	0	1	0	3	3	2	1	2	2	2	2	2	0	1	0	1	1	2	1	2	2	1	2	2	0	1	0	3
A0A0D9QWI4	A0A0D9QWI4	2	2	2	tr|A0A0D9QWI4|A0A0D9QWI4_CHLSB Component of oligomeric Golgi complex 4 OS=Chlorocebus sabaeus OX=60711 GN=COG4 PE=3 SV=1	1	2	2	2	0	0	0	0	0	1	0	2	1	1	0	0	0	0	0	1	0	1	0	0	0	1	1	1	0	0	0	0	0	1	0	2	1	1	0	0	0	0	0	1
A0A0D9QWJ3	A0A0D9QWJ3	3	3	3	tr|A0A0D9QWJ3|A0A0D9QWJ3_CHLSB Amidohydro-rel domain-containing protein OS=Chlorocebus sabaeus OX=60711 GN=DPYSL4 PE=3 SV=1	1	3	3	3	0	1	0	1	0	1	0	0	2	2	0	1	0	0	0	1	1	0	2	2	2	2	2	2	0	1	0	1	0	1	0	0	2	2	0	1	0	0	0	1
A0A0D9QWJ6	A0A0D9QWJ6	2	2	2	tr|A0A0D9QWJ6|A0A0D9QWJ6_CHLSB Uncharacterized protein OS=Chlorocebus sabaeus OX=60711 GN=LLPH PE=4 SV=1	1	2	2	2	1	0	0	0	0	0	0	0	0	0	0	0	1	1	1	1	1	1	1	1	0	0	0	0	1	0	0	0	0	0	0	0	0	0	0	0	1	1	1	1
A0A0D9QWK1	A0A0D9QWK1	3	3	3	tr|A0A0D9QWK1|A0A0D9QWK1_CHLSB Uncharacterized protein OS=Chlorocebus sabaeus OX=60711 PE=3 SV=1	1	3	3	3	2	2	2	2	2	2	3	3	2	3	3	3	3	3	3	3	3	3	2	3	3	3	3	2	2	2	2	2	2	2	3	3	2	3	3	3	3	3	3	3
A0A0D9QWK4	A0A0D9QWK4	3	3	3	tr|A0A0D9QWK4|A0A0D9QWK4_CHLSB Peptide-methionine (R)-S-oxide reductase OS=Chlorocebus sabaeus OX=60711 GN=MSRB3 PE=3 SV=1	1	3	3	3	2	0	0	0	0	0	2	0	0	0	0	0	2	2	1	0	0	0	1	0	0	0	0	0	2	0	0	0	0	0	2	0	0	0	0	0	2	2	1	0
A0A0D9QWL5	A0A0D9QWL5	2	2	2	tr|A0A0D9QWL5|A0A0D9QWL5_CHLSB Conserved oligomeric Golgi complex subunit 1 OS=Chlorocebus sabaeus OX=60711 GN=COG1 PE=3 SV=1	1	2	2	2	0	1	0	1	0	1	1	0	1	0	0	0	0	0	0	0	1	0	0	0	0	0	0	0	0	1	0	1	0	1	1	0	1	0	0	0	0	0	0	0
A0A0D9QWM0	A0A0D9QWM0	4	4	4	tr|A0A0D9QWM0|A0A0D9QWM0_CHLSB Glutaredoxin 3 OS=Chlorocebus sabaeus OX=60711 GN=GLRX3 PE=4 SV=1	1	4	4	4	3	2	1	2	0	1	1	3	1	1	1	3	2	1	1	4	3	3	2	2	2	3	1	2	3	2	1	2	0	1	1	3	1	1	1	3	2	1	1	4
A0A0D9QWM1	A0A0D9QWM1	2	2	2	tr|A0A0D9QWM1|A0A0D9QWM1_CHLSB RNA-binding motif protein 42 OS=Chlorocebus sabaeus OX=60711 GN=RBM42 PE=3 SV=1	1	2	2	2	1	2	1	2	1	1	1	1	1	1	1	1	1	1	2	1	1	1	1	1	1	1	1	1	1	2	1	2	1	1	1	1	1	1	1	1	1	1	2	1
A0A0D9QWM4	A0A0D9QWM4	10	10	10	tr|A0A0D9QWM4|A0A0D9QWM4_CHLSB N-acetylglucosamine-6-sulfatase OS=Chlorocebus sabaeus OX=60711 GN=GNS PE=3 SV=1	1	10	10	10	8	1	6	0	1	0	9	4	2	1	0	1	7	7	9	2	2	3	2	2	0	0	0	0	8	1	6	0	1	0	9	4	2	1	0	1	7	7	9	2
A0A0D9QWM7	A0A0D9QWM7	3	3	3	tr|A0A0D9QWM7|A0A0D9QWM7_CHLSB Eukaryotic translation initiation factor 3 subunit F OS=Chlorocebus sabaeus OX=60711 GN=EIF3F PE=3 SV=1	1	3	3	3	1	3	1	1	1	1	1	1	1	1	0	0	0	1	0	0	0	1	0	0	1	1	1	0	1	3	1	1	1	1	1	1	1	1	0	0	0	1	0	0
A0A0D9QWM9	A0A0D9QWM9	3	3	3	tr|A0A0D9QWM9|A0A0D9QWM9_CHLSB Uncharacterized protein OS=Chlorocebus sabaeus OX=60711 GN=HAUS5 PE=4 SV=1	1	3	3	3	0	1	0	1	1	1	0	1	2	2	0	2	1	0	0	2	2	1	1	1	1	2	2	1	0	1	0	1	1	1	0	1	2	2	0	2	1	0	0	2
A0A0D9QWN3	A0A0D9QWN3	7	7	7	tr|A0A0D9QWN3|A0A0D9QWN3_CHLSB COP9 signalosome complex subunit 4 OS=Chlorocebus sabaeus OX=60711 GN=COPS4 PE=3 SV=1	1	7	7	7	1	5	0	2	0	2	2	5	2	2	2	1	1	1	1	2	3	4	0	3	3	2	3	3	1	5	0	2	0	2	2	5	2	2	2	1	1	1	1	2
A0A0D9QWP1	A0A0D9QWP1	5	5	5	tr|A0A0D9QWP1|A0A0D9QWP1_CHLSB FHA domain-containing protein OS=Chlorocebus sabaeus OX=60711 GN=MKI67 PE=4 SV=1	1	5	5	5	4	1	2	2	1	0	2	2	1	2	0	0	5	3	4	1	1	1	2	2	1	2	2	2	4	1	2	2	1	0	2	2	1	2	0	0	5	3	4	1
A0A0D9QWP5	A0A0D9QWP5	1	1	1	tr|A0A0D9QWP5|A0A0D9QWP5_CHLSB Exportin-T OS=Chlorocebus sabaeus OX=60711 GN=XPOT PE=3 SV=1	1	1	1	1	0	0	0	0	1	0	0	1	0	0	0	1	0	0	0	0	0	0	0	0	1	0	0	1	0	0	0	0	1	0	0	1	0	0	0	1	0	0	0	0
A0A0D9QWP9	A0A0D9QWP9	21	21	16	tr|A0A0D9QWP9|A0A0D9QWP9_CHLSB 60S ribosomal protein L27a OS=Chlorocebus sabaeus OX=60711 PE=3 SV=1	1	21	21	16	5	7	8	1	14	6	6	6	9	7	14	14	10	12	5	12	12	12	13	11	13	12	7	11	5	7	8	1	14	6	6	6	9	7	14	14	10	12	5	12
A0A0D9QWQ0;A0A0D9QZU5	A0A0D9QWQ0	11;1	11;1	11;1	tr|A0A0D9QWQ0|A0A0D9QWQ0_CHLSB Sec16_C domain-containing protein OS=Chlorocebus sabaeus OX=60711 GN=SEC31A PE=3 SV=1	2	11	11	11	2	3	3	3	2	3	3	4	5	4	2	1	1	2	1	3	6	5	3	4	3	5	6	4	2	3	3	3	2	3	3	4	5	4	2	1	1	2	1	3
A0A0D9QWR2	A0A0D9QWR2	8	8	3	tr|A0A0D9QWR2|A0A0D9QWR2_CHLSB RNA helicase OS=Chlorocebus sabaeus OX=60711 PE=4 SV=1	1	8	8	3	3	4	4	4	4	4	5	5	5	4	4	3	2	3	3	5	2	4	4	6	5	4	5	4	3	4	4	4	4	4	5	5	5	4	4	3	2	3	3	5
A0A0D9QWR3	A0A0D9QWR3	18	16	16	tr|A0A0D9QWR3|A0A0D9QWR3_CHLSB Uncharacterized protein OS=Chlorocebus sabaeus OX=60711 GN=HNRNPDL PE=4 SV=1	1	18	16	16	12	8	11	6	4	6	8	9	8	10	6	4	12	14	14	10	10	10	8	7	8	9	7	8	10	6	9	5	2	4	6	7	6	8	4	2	10	12	12	8
A0A0D9QWR4	A0A0D9QWR4	26	26	25	tr|A0A0D9QWR4|A0A0D9QWR4_CHLSB Uncharacterized protein OS=Chlorocebus sabaeus OX=60711 GN=HNRNPD PE=4 SV=1	1	26	26	25	21	12	16	9	10	16	18	15	16	15	15	13	16	18	20	14	14	14	16	16	15	15	14	16	21	12	16	9	10	16	18	15	16	15	15	13	16	18	20	14
A0A0D9QWR9	A0A0D9QWR9	6	1	1	tr|A0A0D9QWR9|A0A0D9QWR9_CHLSB RNA helicase OS=Chlorocebus sabaeus OX=60711 GN=DDX19B PE=4 SV=1	1	6	1	1	4	4	4	4	3	3	4	4	4	3	2	2	3	3	2	4	2	5	4	5	3	3	4	3	1	0	1	0	0	0	1	0	0	0	0	0	1	1	0	0
A0A0D9QWS4	A0A0D9QWS4	13	13	13	tr|A0A0D9QWS4|A0A0D9QWS4_CHLSB Alanine--tRNA ligase OS=Chlorocebus sabaeus OX=60711 GN=AARS PE=3 SV=1	1	13	13	13	2	2	5	3	1	4	3	7	7	7	5	6	6	5	3	7	6	6	5	6	2	8	11	3	2	2	5	3	1	4	3	7	7	7	5	6	6	5	3	7
A0A0D9QWT3	A0A0D9QWT3	1	1	1	tr|A0A0D9QWT3|A0A0D9QWT3_CHLSB Importin N-terminal domain-containing protein OS=Chlorocebus sabaeus OX=60711 GN=IPO7 PE=4 SV=1	1	1	1	1	0	0	1	0	1	1	0	0	0	0	0	0	0	0	0	1	0	0	0	0	0	0	0	0	0	0	1	0	1	1	0	0	0	0	0	0	0	0	0	1
A0A0D9QWT8	A0A0D9QWT8	1	1	1	tr|A0A0D9QWT8|A0A0D9QWT8_CHLSB BMP2 inducible kinase OS=Chlorocebus sabaeus OX=60711 GN=BMP2K PE=4 SV=1	1	1	1	1	0	1	1	0	0	1	0	1	1	0	0	0	0	0	0	0	0	0	0	0	0	0	0	1	0	1	1	0	0	1	0	1	1	0	0	0	0	0	0	0
A0A0D9QWV0	A0A0D9QWV0	4	4	4	tr|A0A0D9QWV0|A0A0D9QWV0_CHLSB Annexin OS=Chlorocebus sabaeus OX=60711 GN=ANXA3 PE=3 SV=1	1	4	4	4	0	1	2	1	0	1	2	0	2	1	0	1	1	0	1	2	2	1	0	2	0	1	2	0	0	1	2	1	0	1	2	0	2	1	0	1	1	0	1	2
A0A0D9QWV1	A0A0D9QWV1	13	13	6	tr|A0A0D9QWV1|A0A0D9QWV1_CHLSB Uncharacterized protein OS=Chlorocebus sabaeus OX=60711 PE=3 SV=1	1	13	13	6	0	7	3	6	3	4	2	7	7	10	6	5	2	3	1	8	8	7	7	7	6	6	6	7	0	7	3	6	3	4	2	7	7	10	6	5	2	3	1	8
A0A0D9QWW7	A0A0D9QWW7	1	1	1	tr|A0A0D9QWW7|A0A0D9QWW7_CHLSB Upstream transcription factor 2, c-fos interacting OS=Chlorocebus sabaeus OX=60711 GN=USF2 PE=4 SV=1	1	1	1	1	0	0	0	0	0	0	0	0	1	1	0	0	0	0	1	0	0	0	0	0	0	0	0	0	0	0	0	0	0	0	0	0	1	1	0	0	0	0	1	0
A0A0D9QWW9	A0A0D9QWW9	3	3	3	tr|A0A0D9QWW9|A0A0D9QWW9_CHLSB Ig-like domain-containing protein OS=Chlorocebus sabaeus OX=60711 GN=LSR PE=3 SV=1	1	3	3	3	0	0	2	0	0	0	1	1	2	1	0	0	2	2	2	0	0	0	2	1	1	1	0	0	0	0	2	0	0	0	1	1	2	1	0	0	2	2	2	0
A0A0D9QWX7	A0A0D9QWX7	3	3	3	tr|A0A0D9QWX7|A0A0D9QWX7_CHLSB Ornithine--oxo-acid aminotransferase OS=Chlorocebus sabaeus OX=60711 GN=OAT PE=3 SV=1	1	3	3	3	0	0	1	1	1	0	0	2	2	1	1	1	0	0	0	2	2	3	1	2	2	1	2	1	0	0	1	1	1	0	0	2	2	1	1	1	0	0	0	2
A0A0D9QWX9	A0A0D9QWX9	8	8	8	tr|A0A0D9QWX9|A0A0D9QWX9_CHLSB Golgi apparatus protein 1 OS=Chlorocebus sabaeus OX=60711 GN=GLG1 PE=4 SV=1	1	8	8	8	7	3	5	2	1	1	6	2	4	2	0	0	5	5	6	1	1	1	1	1	2	2	1	5	7	3	5	2	1	1	6	2	4	2	0	0	5	5	6	1
A0A0D9QWY2	A0A0D9QWY2	2	2	2	tr|A0A0D9QWY2|A0A0D9QWY2_CHLSB Uncharacterized protein OS=Chlorocebus sabaeus OX=60711 GN=SWAP70 PE=4 SV=1	1	2	2	2	1	1	0	0	1	0	0	0	1	1	1	1	0	0	1	0	1	0	1	0	1	1	1	1	1	1	0	0	1	0	0	0	1	1	1	1	0	0	1	0
A0A0D9QWZ1	A0A0D9QWZ1	13	13	13	tr|A0A0D9QWZ1|A0A0D9QWZ1_CHLSB Uncharacterized protein OS=Chlorocebus sabaeus OX=60711 GN=BUB3 PE=4 SV=1	1	13	13	13	2	7	2	6	3	4	0	10	6	9	6	7	4	5	4	12	11	8	8	10	7	8	11	7	2	7	2	6	3	4	0	10	6	9	6	7	4	5	4	12
A0A0D9QX02	A0A0D9QX02	4	4	4	tr|A0A0D9QX02|A0A0D9QX02_CHLSB Uncharacterized protein OS=Chlorocebus sabaeus OX=60711 GN=ACADSB PE=3 SV=1	1	4	4	4	1	3	1	2	0	1	0	3	2	1	1	2	1	0	1	3	4	2	0	1	1	3	3	1	1	3	1	2	0	1	0	3	2	1	1	2	1	0	1	3
A0A0D9QX21	A0A0D9QX21	6	6	6	tr|A0A0D9QX21|A0A0D9QX21_CHLSB Uncharacterized protein OS=Chlorocebus sabaeus OX=60711 PE=4 SV=1	1	6	6	6	1	4	1	3	2	1	0	4	3	2	3	2	1	1	1	4	3	3	2	2	2	2	1	1	1	4	1	3	2	1	0	4	3	2	3	2	1	1	1	4
A0A0D9QX26	A0A0D9QX26	2	2	2	tr|A0A0D9QX26|A0A0D9QX26_CHLSB Uncharacterized protein OS=Chlorocebus sabaeus OX=60711 GN=CTR9 PE=4 SV=1	1	2	2	2	0	1	0	0	0	0	0	1	0	0	1	1	0	0	0	1	1	2	2	2	1	1	0	1	0	1	0	0	0	0	0	1	0	0	1	1	0	0	0	1
A0A0D9QX32	A0A0D9QX32	11	11	11	tr|A0A0D9QX32|A0A0D9QX32_CHLSB Eukaryotic translation initiation factor 4 gamma 2 OS=Chlorocebus sabaeus OX=60711 GN=EIF4G2 PE=3 SV=1	1	11	11	11	5	9	4	5	4	6	5	6	6	5	6	6	4	5	4	5	4	4	5	5	4	4	5	3	5	9	4	5	4	6	5	6	6	5	6	6	4	5	4	5
A0A0D9QX35	A0A0D9QX35	12	8	7	tr|A0A0D9QX35|A0A0D9QX35_CHLSB Septin OS=Chlorocebus sabaeus OX=60711 GN=SEPTIN11 PE=3 SV=1	1	12	8	7	2	9	2	7	5	3	3	8	8	8	3	7	1	1	3	7	9	7	4	6	6	7	8	7	2	7	2	5	3	3	2	6	7	7	2	5	1	1	2	5
A0A0D9QX45	A0A0D9QX45	6	6	6	tr|A0A0D9QX45|A0A0D9QX45_CHLSB Elongation factor Ts, mitochondrial OS=Chlorocebus sabaeus OX=60711 GN=TSFM PE=3 SV=1	1	6	6	6	3	5	2	3	1	2	2	3	3	3	2	3	2	1	1	5	5	4	3	3	4	3	5	5	3	5	2	3	1	2	2	3	3	3	2	3	2	1	1	5
A0A0D9QX50	A0A0D9QX50	2	2	2	tr|A0A0D9QX50|A0A0D9QX50_CHLSB FeS_assembly_P domain-containing protein OS=Chlorocebus sabaeus OX=60711 GN=CIAO2B PE=3 SV=1	1	2	2	2	1	2	1	1	0	1	2	2	2	2	1	1	1	2	2	0	2	2	2	2	2	2	2	1	1	2	1	1	0	1	2	2	2	2	1	1	1	2	2	0
A0A0D9QX54	A0A0D9QX54	6	6	6	tr|A0A0D9QX54|A0A0D9QX54_CHLSB SUMO-activating enzyme subunit 2 OS=Chlorocebus sabaeus OX=60711 GN=UBA2 PE=3 SV=1	1	6	6	6	4	3	3	0	2	1	4	1	3	1	2	2	4	4	3	1	2	3	3	2	2	3	2	1	4	3	3	0	2	1	4	1	3	1	2	2	4	4	3	1
A0A0D9QX55	A0A0D9QX55	1	1	1	tr|A0A0D9QX55|A0A0D9QX55_CHLSB tRNA (guanine-N(7)-)-methyltransferase OS=Chlorocebus sabaeus OX=60711 GN=METTL1 PE=3 SV=1	1	1	1	1	0	0	1	0	0	1	0	0	0	0	0	0	0	0	0	0	0	0	0	0	0	0	0	0	0	0	1	0	0	1	0	0	0	0	0	0	0	0	0	0
A0A0D9QX56	A0A0D9QX56	13	13	13	tr|A0A0D9QX56|A0A0D9QX56_CHLSB Na(+)/H(+) exchange regulatory cofactor NHE-RF OS=Chlorocebus sabaeus OX=60711 GN=SLC9A3R1 PE=4 SV=1	1	13	13	13	11	3	9	4	1	4	11	5	5	6	1	1	9	10	11	2	0	2	5	1	2	4	3	2	11	3	9	4	1	4	11	5	5	6	1	1	9	10	11	2
A0A0D9QX68;A0A0D9RSA4	A0A0D9QX68	3;1	3;1	3;1	tr|A0A0D9QX68|A0A0D9QX68_CHLSB Transforming acidic coiled-coil containing protein 2 OS=Chlorocebus sabaeus OX=60711 GN=TACC2 PE=3 SV=1	2	3	3	3	2	2	1	0	0	0	1	3	1	2	0	0	1	1	1	0	1	1	1	1	0	1	1	0	2	2	1	0	0	0	1	3	1	2	0	0	1	1	1	0
A0A0D9QX69	A0A0D9QX69	2	2	2	tr|A0A0D9QX69|A0A0D9QX69_CHLSB Deubiquitinating enzyme 47 OS=Chlorocebus sabaeus OX=60711 GN=USP47 PE=4 SV=1	1	2	2	2	1	0	0	0	0	0	1	0	0	0	0	0	2	2	1	0	0	0	0	0	0	0	0	0	1	0	0	0	0	0	1	0	0	0	0	0	2	2	1	0
A0A0D9QX70	A0A0D9QX70	12	12	12	tr|A0A0D9QX70|A0A0D9QX70_CHLSB NADPH:adrenodoxin oxidoreductase, mitochondrial OS=Chlorocebus sabaeus OX=60711 GN=FDXR PE=3 SV=1	1	12	12	12	2	4	10	4	2	6	8	7	8	8	7	4	4	3	3	9	7	3	6	6	5	7	8	8	2	4	10	4	2	6	8	7	8	8	7	4	4	3	3	9
A0A0D9QX75	A0A0D9QX75	4	4	4	tr|A0A0D9QX75|A0A0D9QX75_CHLSB Dynein light intermediate chain OS=Chlorocebus sabaeus OX=60711 GN=DYNC1LI2 PE=3 SV=1	1	4	4	4	1	1	0	1	0	3	1	1	2	1	2	2	2	1	1	3	2	2	1	0	0	1	2	0	1	1	0	1	0	3	1	1	2	1	2	2	2	1	1	3
A0A0D9QX76	A0A0D9QX76	1	1	1	tr|A0A0D9QX76|A0A0D9QX76_CHLSB CBM20 domain-containing protein OS=Chlorocebus sabaeus OX=60711 GN=STBD1 PE=4 SV=1	1	1	1	1	1	0	1	0	0	0	0	0	0	0	0	0	0	1	0	0	0	0	0	0	0	0	0	0	1	0	1	0	0	0	0	0	0	0	0	0	0	1	0	0
A0A0D9QX77	A0A0D9QX77	1	1	1	tr|A0A0D9QX77|A0A0D9QX77_CHLSB Uncharacterized protein OS=Chlorocebus sabaeus OX=60711 GN=TSPAN31 PE=3 SV=1	1	1	1	1	1	0	1	0	0	0	1	0	0	0	0	0	1	1	1	0	0	0	0	0	0	0	0	0	1	0	1	0	0	0	1	0	0	0	0	0	1	1	1	0
A0A0D9QX80	A0A0D9QX80	5	5	5	tr|A0A0D9QX80|A0A0D9QX80_CHLSB Uncharacterized protein OS=Chlorocebus sabaeus OX=60711 GN=SCARB2 PE=3 SV=1	1	5	5	5	2	0	4	0	0	0	4	0	1	1	0	0	3	3	3	1	0	0	0	0	0	0	0	0	2	0	4	0	0	0	4	0	1	1	0	0	3	3	3	1
A0A0D9QX83	A0A0D9QX83	3	3	3	tr|A0A0D9QX83|A0A0D9QX83_CHLSB Uncharacterized protein OS=Chlorocebus sabaeus OX=60711 GN=NUP54 PE=4 SV=1	1	3	3	3	0	1	0	1	0	0	0	1	2	1	1	0	1	0	0	0	1	1	1	0	2	1	3	1	0	1	0	1	0	0	0	1	2	1	1	0	1	0	0	0
A0A0D9QX84	A0A0D9QX84	1	1	1	tr|A0A0D9QX84|A0A0D9QX84_CHLSB Arginyl-tRNA--protein transferase 1 OS=Chlorocebus sabaeus OX=60711 GN=ATE1 PE=3 SV=1	1	1	1	1	1	1	1	0	0	0	0	1	0	0	0	0	1	1	1	1	1	1	0	0	0	1	0	0	1	1	1	0	0	0	0	1	0	0	0	0	1	1	1	1
A0A0D9QX89	A0A0D9QX89	27	27	22	tr|A0A0D9QX89|A0A0D9QX89_CHLSB Glucose-6-phosphate isomerase OS=Chlorocebus sabaeus OX=60711 GN=GPI PE=3 SV=1	1	27	27	22	15	18	12	7	18	12	12	17	11	13	19	17	11	17	14	16	22	17	16	19	21	22	20	18	15	18	12	7	18	12	12	17	11	13	19	17	11	17	14	16
A0A0D9QX98	A0A0D9QX98	9	9	9	tr|A0A0D9QX98|A0A0D9QX98_CHLSB RF_PROK_I domain-containing protein OS=Chlorocebus sabaeus OX=60711 GN=MRPL58 PE=4 SV=1	1	9	9	9	3	4	4	1	5	7	3	6	6	5	4	5	3	5	5	8	7	7	7	7	5	7	5	4	3	4	4	1	5	7	3	6	6	5	4	5	3	5	5	8
A0A0D9QXA1;A0A0D9S9S1	A0A0D9QXA1;A0A0D9S9S1	23;14	23;14	13;5	tr|A0A0D9QXA1|A0A0D9QXA1_CHLSB ATP synthase subunit d, mitochondrial OS=Chlorocebus sabaeus OX=60711 PE=3 SV=1;tr|A0A0D9S9S1|A0A0D9S9S1_CHLSB ATP synthase subunit d, mitochondrial OS=Chlorocebus sabaeus OX=60711 PE=3 SV=1	2	23	23	13	13	16	14	13	8	11	11	14	15	15	12	10	14	16	14	13	17	14	13	15	13	12	14	14	13	16	14	13	8	11	11	14	15	15	12	10	14	16	14	13
A0A0D9QXB7	A0A0D9QXB7	1	1	1	tr|A0A0D9QXB7|A0A0D9QXB7_CHLSB Peptidase D OS=Chlorocebus sabaeus OX=60711 GN=PEPD PE=3 SV=1	1	1	1	1	0	1	1	1	1	0	1	1	1	1	1	1	1	0	0	0	1	0	0	1	1	1	0	1	0	1	1	1	1	0	1	1	1	1	1	1	1	0	0	0
A0A0D9QXC7	A0A0D9QXC7	11	11	11	tr|A0A0D9QXC7|A0A0D9QXC7_CHLSB General vesicular transport factor p115 OS=Chlorocebus sabaeus OX=60711 GN=USO1 PE=3 SV=1	1	11	11	11	3	6	3	5	3	5	4	2	4	4	2	1	3	3	2	5	4	3	3	5	3	6	5	2	3	6	3	5	3	5	4	2	4	4	2	1	3	3	2	5
A0A0D9QXD3	A0A0D9QXD3	12	12	12	tr|A0A0D9QXD3|A0A0D9QXD3_CHLSB Aspartate aminotransferase OS=Chlorocebus sabaeus OX=60711 GN=GOT2 PE=3 SV=1	1	12	12	12	4	5	6	2	3	6	4	5	4	8	5	1	3	6	3	6	7	9	7	7	7	3	6	6	4	5	6	2	3	6	4	5	4	8	5	1	3	6	3	6
A0A0D9QXD5	A0A0D9QXD5	9	6	6	tr|A0A0D9QXD5|A0A0D9QXD5_CHLSB Uncharacterized protein OS=Chlorocebus sabaeus OX=60711 GN=G3BP2 PE=4 SV=1	1	9	6	6	3	5	5	2	2	1	4	3	3	3	1	2	5	5	5	4	3	5	4	5	5	5	5	4	2	4	2	2	2	1	3	1	1	1	0	1	3	3	4	2
A0A0D9QXD6	A0A0D9QXD6	1	1	1	tr|A0A0D9QXD6|A0A0D9QXD6_CHLSB Uncharacterized protein OS=Chlorocebus sabaeus OX=60711 PE=4 SV=1	1	1	1	1	0	1	0	1	1	0	0	1	1	1	1	1	0	0	0	0	1	1	1	0	1	0	0	0	0	1	0	1	1	0	0	1	1	1	1	1	0	0	0	0
A0A0D9QXE3	A0A0D9QXE3	3	3	3	tr|A0A0D9QXE3|A0A0D9QXE3_CHLSB Uncharacterized protein OS=Chlorocebus sabaeus OX=60711 PE=3 SV=1	1	3	3	3	1	1	2	1	0	0	2	1	1	1	1	0	3	2	2	1	0	1	1	1	1	1	0	0	1	1	2	1	0	0	2	1	1	1	1	0	3	2	2	1
A0A0D9QXE4	A0A0D9QXE4	1	1	1	tr|A0A0D9QXE4|A0A0D9QXE4_CHLSB Uncharacterized protein OS=Chlorocebus sabaeus OX=60711 GN=RRAS2 PE=4 SV=1	1	1	1	1	0	1	1	1	0	0	1	1	1	1	1	0	0	1	0	0	0	1	1	1	1	0	0	0	0	1	1	1	0	0	1	1	1	1	1	0	0	1	0	0
A0A0D9QXE8;A0A0D9QYS5;A0A0D9R589	A0A0D9QXE8;A0A0D9QYS5;A0A0D9R589	7;7;4	7;7;4	7;7;4	tr|A0A0D9QXE8|A0A0D9QXE8_CHLSB Small ubiquitin-related modifier OS=Chlorocebus sabaeus OX=60711 PE=3 SV=1;tr|A0A0D9QYS5|A0A0D9QYS5_CHLSB Rad60-SLD domain-containing protein OS=Chlorocebus sabaeus OX=60711 PE=4 SV=1;tr|A0A0D9R589|A0A0D9R589_CHLSB Small ubiq	3	7	7	7	3	3	5	2	1	2	4	2	4	2	3	3	6	6	7	6	5	3	1	3	2	2	2	3	3	3	5	2	1	2	4	2	4	2	3	3	6	6	7	6
A0A0D9QXE9	A0A0D9QXE9	3	3	3	tr|A0A0D9QXE9|A0A0D9QXE9_CHLSB SEC23 interacting protein OS=Chlorocebus sabaeus OX=60711 GN=SEC23IP PE=4 SV=1	1	3	3	3	0	1	1	1	0	1	1	2	2	2	2	1	0	0	1	1	2	2	1	2	2	1	1	1	0	1	1	1	0	1	1	2	2	2	2	1	0	0	1	1
A0A0D9QXF2	A0A0D9QXF2	12	12	12	tr|A0A0D9QXF2|A0A0D9QXF2_CHLSB Coatomer subunit beta OS=Chlorocebus sabaeus OX=60711 GN=COPB1 PE=4 SV=1	1	12	12	12	0	4	0	3	1	1	1	6	4	5	6	6	1	0	0	8	5	6	4	4	4	5	6	3	0	4	0	3	1	1	1	6	4	5	6	6	1	0	0	8
A0A0D9QXF4	A0A0D9QXF4	5	5	5	tr|A0A0D9QXF4|A0A0D9QXF4_CHLSB Mini-chromosome maintenance complex-binding protein OS=Chlorocebus sabaeus OX=60711 GN=MCMBP PE=3 SV=1	1	5	5	5	3	3	3	3	1	4	3	2	3	3	2	1	2	1	3	1	2	2	2	1	2	2	3	3	3	3	3	3	1	4	3	2	3	3	2	1	2	1	3	1
A0A0D9QXF6	A0A0D9QXF6	3	3	3	tr|A0A0D9QXF6|A0A0D9QXF6_CHLSB Nuclear pore complex protein Nup85 OS=Chlorocebus sabaeus OX=60711 GN=NUP85 PE=3 SV=1	1	3	3	3	0	0	2	0	0	1	0	0	1	1	3	3	1	0	0	3	3	3	3	3	2	3	3	3	0	0	2	0	0	1	0	0	1	1	3	3	1	0	0	3
A0A0D9QXF7	A0A0D9QXF7	9	9	9	tr|A0A0D9QXF7|A0A0D9QXF7_CHLSB Proteasome subunit alpha type OS=Chlorocebus sabaeus OX=60711 PE=3 SV=1	1	9	9	9	4	5	5	4	5	6	5	7	7	5	7	6	4	4	4	8	7	7	7	7	8	7	7	8	4	5	5	4	5	6	5	7	7	5	7	6	4	4	4	8
A0A0D9QXG4	A0A0D9QXG4	3	3	3	tr|A0A0D9QXG4|A0A0D9QXG4_CHLSB Uncharacterized protein OS=Chlorocebus sabaeus OX=60711 GN=CNOT1 PE=3 SV=1	1	3	3	3	1	2	1	1	1	1	1	1	0	0	1	1	0	1	1	2	2	2	0	1	2	1	2	1	1	2	1	1	1	1	1	1	0	0	1	1	0	1	1	2
A0A0D9QXG7	A0A0D9QXG7	16	16	16	tr|A0A0D9QXG7|A0A0D9QXG7_CHLSB Ribosomal_S7 domain-containing protein OS=Chlorocebus sabaeus OX=60711 GN=MRPS7 PE=3 SV=1	1	16	16	16	3	5	4	4	5	10	4	8	6	7	10	9	3	3	2	7	8	8	10	8	8	8	8	6	3	5	4	4	5	10	4	8	6	7	10	9	3	3	2	7
A0A0D9QXH3	A0A0D9QXH3	7	7	3	tr|A0A0D9QXH3|A0A0D9QXH3_CHLSB Uncharacterized protein OS=Chlorocebus sabaeus OX=60711 GN=TIAL1 PE=4 SV=1	1	7	7	3	0	3	2	0	1	2	0	4	4	4	4	4	0	1	1	5	5	6	4	5	4	5	6	4	0	3	2	0	1	2	0	4	4	4	4	4	0	1	1	5
A0A0D9QXH5	A0A0D9QXH5	3	3	3	tr|A0A0D9QXH5|A0A0D9QXH5_CHLSB Regulator of G protein signaling 10 OS=Chlorocebus sabaeus OX=60711 GN=RGS10 PE=4 SV=1	1	3	3	3	3	3	3	2	0	3	3	3	3	2	1	1	3	3	3	2	3	2	2	2	2	3	2	1	3	3	3	2	0	3	3	3	3	2	1	1	3	3	3	2
A0A0D9QXH8	A0A0D9QXH8	6	6	6	tr|A0A0D9QXH8|A0A0D9QXH8_CHLSB Uncharacterized protein OS=Chlorocebus sabaeus OX=60711 GN=GRB2 PE=4 SV=1	1	6	6	6	3	4	2	2	2	1	3	3	2	3	2	2	2	3	4	2	4	3	3	3	4	2	2	2	3	4	2	2	2	1	3	3	2	3	2	2	2	3	4	2
A0A0D9QXI7	A0A0D9QXI7	3	3	3	tr|A0A0D9QXI7|A0A0D9QXI7_CHLSB DNA replication complex GINS protein PSF3 OS=Chlorocebus sabaeus OX=60711 GN=GINS3 PE=3 SV=1	1	3	3	3	2	0	1	0	0	0	2	1	1	1	0	0	1	2	2	1	1	1	1	1	2	1	1	2	2	0	1	0	0	0	2	1	1	1	0	0	1	2	2	1
A0A0D9QXJ1	A0A0D9QXJ1	8	8	8	tr|A0A0D9QXJ1|A0A0D9QXJ1_CHLSB Thioredoxin domain-containing protein OS=Chlorocebus sabaeus OX=60711 GN=PRDX3 PE=4 SV=1	1	8	8	8	0	3	1	3	1	1	0	6	4	4	3	3	2	2	1	3	4	7	3	5	4	3	3	3	0	3	1	3	1	1	0	6	4	4	3	3	2	2	1	3
A0A0D9QXJ2	A0A0D9QXJ2	1	1	1	tr|A0A0D9QXJ2|A0A0D9QXJ2_CHLSB Small acidic protein OS=Chlorocebus sabaeus OX=60711 GN=C11orf58 PE=3 SV=1	1	1	1	1	0	0	1	0	0	0	1	0	0	0	0	0	1	0	1	0	0	0	0	0	0	0	0	0	0	0	1	0	0	0	1	0	0	0	0	0	1	0	1	0
A0A0D9QXJ8	A0A0D9QXJ8	1	1	1	tr|A0A0D9QXJ8|A0A0D9QXJ8_CHLSB UDENN domain-containing protein OS=Chlorocebus sabaeus OX=60711 PE=3 SV=1	1	1	1	1	0	0	1	0	0	1	0	0	1	1	1	1	0	0	0	1	1	0	1	1	0	1	1	0	0	0	1	0	0	1	0	0	1	1	1	1	0	0	0	1
A0A0D9QXK1;A0A0D9SA07	A0A0D9QXK1;A0A0D9SA07	26;13	26;13	26;13	tr|A0A0D9QXK1|A0A0D9QXK1_CHLSB 40S ribosomal protein S13 OS=Chlorocebus sabaeus OX=60711 PE=3 SV=1;tr|A0A0D9SA07|A0A0D9SA07_CHLSB 40S ribosomal protein S13 OS=Chlorocebus sabaeus OX=60711 PE=3 SV=1	2	26	26	26	6	14	9	2	19	9	5	12	4	4	23	23	8	9	7	21	21	19	13	14	21	19	14	15	6	14	9	2	19	9	5	12	4	4	23	23	8	9	7	21
A0A0D9QXL1	A0A0D9QXL1	2	2	2	tr|A0A0D9QXL1|A0A0D9QXL1_CHLSB Non-specific serine/threonine protein kinase OS=Chlorocebus sabaeus OX=60711 GN=CSNK2A2 PE=3 SV=1	1	2	2	2	0	1	2	0	0	0	0	0	0	1	1	1	0	1	0	0	1	0	1	0	1	2	1	0	0	1	2	0	0	0	0	0	0	1	1	1	0	1	0	0
A0A0D9QXL4	A0A0D9QXL4	61	61	61	tr|A0A0D9QXL4|A0A0D9QXL4_CHLSB Eukaryotic translation initiation factor 3 subunit A OS=Chlorocebus sabaeus OX=60711 GN=EIF3A PE=3 SV=1	1	61	61	61	24	24	27	25	16	26	27	36	35	33	25	23	39	39	38	35	37	37	38	41	34	37	40	29	24	24	27	25	16	26	27	36	35	33	25	23	39	39	38	35
A0A0D9QXN1	A0A0D9QXN1	3	3	3	tr|A0A0D9QXN1|A0A0D9QXN1_CHLSB Uncharacterized protein OS=Chlorocebus sabaeus OX=60711 GN=PDZD8 PE=4 SV=1	1	3	3	3	1	0	1	0	0	0	1	0	0	0	0	0	1	1	1	0	0	0	0	0	1	0	1	2	1	0	1	0	0	0	1	0	0	0	0	0	1	1	1	0
A0A0D9QXP0	A0A0D9QXP0	11	11	11	tr|A0A0D9QXP0|A0A0D9QXP0_CHLSB Uncharacterized protein OS=Chlorocebus sabaeus OX=60711 GN=NUCB2 PE=3 SV=1	1	11	11	11	7	2	7	1	0	0	6	2	3	2	0	2	7	9	10	2	1	2	2	2	0	2	3	1	7	2	7	1	0	0	6	2	3	2	0	2	7	9	10	2
A0A0D9QXP5	A0A0D9QXP5	12	12	12	tr|A0A0D9QXP5|A0A0D9QXP5_CHLSB Uncharacterized protein OS=Chlorocebus sabaeus OX=60711 GN=DCTN2 PE=3 SV=1	1	12	12	12	10	7	11	4	2	4	10	7	8	6	2	2	10	11	10	5	5	6	7	7	3	8	7	8	10	7	11	4	2	4	10	7	8	6	2	2	10	11	10	5
A0A0D9QXQ0	A0A0D9QXQ0	5	5	5	tr|A0A0D9QXQ0|A0A0D9QXQ0_CHLSB Shootin-1 OS=Chlorocebus sabaeus OX=60711 GN=SHTN1 PE=3 SV=1	1	5	5	5	2	1	1	0	0	0	5	0	1	1	0	0	2	1	3	1	0	0	0	1	1	1	0	0	2	1	1	0	0	0	5	0	1	1	0	0	2	1	3	1
A0A0D9QXQ1	A0A0D9QXQ1	11	11	11	tr|A0A0D9QXQ1|A0A0D9QXQ1_CHLSB Uncharacterized protein OS=Chlorocebus sabaeus OX=60711 GN=PDCD5 PE=3 SV=1	1	11	11	11	9	3	7	0	0	2	8	1	4	3	3	1	9	10	9	1	2	2	2	3	4	4	3	1	9	3	7	0	0	2	8	1	4	3	3	1	9	10	9	1
A0A0D9QXQ6	A0A0D9QXQ6	16	16	16	tr|A0A0D9QXQ6|A0A0D9QXQ6_CHLSB Methionine--tRNA ligase, cytoplasmic OS=Chlorocebus sabaeus OX=60711 GN=MARS1 PE=3 SV=1	1	16	16	16	1	9	5	8	7	5	3	8	11	9	8	13	3	4	1	10	10	8	8	10	9	10	12	8	1	9	5	8	7	5	3	8	11	9	8	13	3	4	1	10
A0A0D9QXQ7	A0A0D9QXQ7	1	1	1	tr|A0A0D9QXQ7|A0A0D9QXQ7_CHLSB LLGL domain-containing protein OS=Chlorocebus sabaeus OX=60711 GN=LLGL2 PE=3 SV=1	1	1	1	1	0	0	0	0	1	0	0	0	1	1	0	1	0	0	0	1	1	1	1	1	0	1	1	0	0	0	0	0	1	0	0	0	1	1	0	1	0	0	0	1
A0A0D9QXT1	A0A0D9QXT1	3	3	3	tr|A0A0D9QXT1|A0A0D9QXT1_CHLSB Uncharacterized protein OS=Chlorocebus sabaeus OX=60711 GN=SAP30BP PE=4 SV=1	1	3	3	3	2	0	0	0	0	0	1	0	0	1	0	0	2	3	2	0	0	0	0	0	0	0	0	0	2	0	0	0	0	0	1	0	0	1	0	0	2	3	2	0
A0A0D9QXT2	A0A0D9QXT2	2	2	2	tr|A0A0D9QXT2|A0A0D9QXT2_CHLSB Anion exchange protein OS=Chlorocebus sabaeus OX=60711 GN=SLC4A4 PE=3 SV=1	1	2	2	2	0	0	0	0	0	0	0	1	0	0	0	0	1	0	2	0	0	1	0	0	1	1	1	2	0	0	0	0	0	0	0	1	0	0	0	0	1	0	2	0
A0A0D9QXT4	A0A0D9QXT4	1	1	1	tr|A0A0D9QXT4|A0A0D9QXT4_CHLSB Katanin p80 WD40 repeat-containing subunit B1 OS=Chlorocebus sabaeus OX=60711 GN=KATNB1 PE=3 SV=1	1	1	1	1	1	0	1	0	0	0	0	0	0	0	0	0	0	1	0	0	0	0	0	0	0	0	0	0	1	0	1	0	0	0	0	0	0	0	0	0	0	1	0	0
A0A0D9QXT5	A0A0D9QXT5	18	18	18	tr|A0A0D9QXT5|A0A0D9QXT5_CHLSB Galactokinase 1 OS=Chlorocebus sabaeus OX=60711 GN=GALK1 PE=4 SV=1	1	18	18	18	1	7	3	5	5	11	4	10	8	8	6	7	3	2	2	11	10	11	9	10	7	11	11	7	1	7	3	5	5	11	4	10	8	8	6	7	3	2	2	11
A0A0D9QXT6	A0A0D9QXT6	2	2	2	tr|A0A0D9QXT6|A0A0D9QXT6_CHLSB Uncharacterized protein OS=Chlorocebus sabaeus OX=60711 GN=MOB1B PE=3 SV=1	1	2	2	2	2	2	0	1	1	1	1	2	1	2	2	1	1	1	2	1	1	2	1	1	1	1	1	1	2	2	0	1	1	1	1	2	1	2	2	1	1	1	2	1
A0A0D9QXT8	A0A0D9QXT8	4	4	4	tr|A0A0D9QXT8|A0A0D9QXT8_CHLSB G-rich RNA sequence binding factor 1 OS=Chlorocebus sabaeus OX=60711 GN=GRSF1 PE=4 SV=1	1	4	4	4	3	4	2	2	1	1	2	3	2	1	1	1	2	1	2	1	2	1	2	2	2	2	3	1	3	4	2	2	1	1	2	3	2	1	1	1	2	1	2	1
A0A0D9QXU0	A0A0D9QXU0	1	1	1	tr|A0A0D9QXU0|A0A0D9QXU0_CHLSB RUN domain-containing protein OS=Chlorocebus sabaeus OX=60711 GN=RUFY3 PE=4 SV=1	1	1	1	1	0	0	0	1	0	0	0	0	0	0	0	0	0	0	0	0	0	0	0	0	0	0	0	0	0	0	0	1	0	0	0	0	0	0	0	0	0	0	0	0
A0A0D9QXU1	A0A0D9QXU1	3	3	3	tr|A0A0D9QXU1|A0A0D9QXU1_CHLSB Uncharacterized protein OS=Chlorocebus sabaeus OX=60711 GN=UNK PE=3 SV=1	1	3	3	3	2	2	1	1	1	1	1	2	1	2	0	1	2	2	2	1	2	2	3	1	2	1	1	1	2	2	1	1	1	1	1	2	1	2	0	1	2	2	2	1
A0A0D9SCL0;A0A0D9SAA1;A0A0D9QXU6;A0A0D9RMH7;A0A0D9RI14;A0A0D9SDP1;A0A0D9SD76;A0A0D9SD38;A0A0D9SAM6;A0A0D9SAU7;A0A0D9SAH3	A0A0D9SCL0;A0A0D9SAA1;A0A0D9QXU6;A0A0D9RMH7;A0A0D9RI14;A0A0D9SDP1;A0A0D9SD76;A0A0D9SD38	6;6;6;5;5;3;3;3;2;2;1	6;6;6;5;5;3;3;3;2;2;1	6;6;6;5;5;3;3;3;2;2;1	tr|A0A0D9SCL0|A0A0D9SCL0_CHLSB Histone H3 OS=Chlorocebus sabaeus OX=60711 PE=3 SV=1;tr|A0A0D9SAA1|A0A0D9SAA1_CHLSB Histone H3 OS=Chlorocebus sabaeus OX=60711 PE=3 SV=1;tr|A0A0D9QXU6|A0A0D9QXU6_CHLSB Histone H3 OS=Chlorocebus sabaeus OX=60711 GN=H3-3B PE=3	11	6	6	6	3	4	3	4	3	2	4	6	5	5	5	6	2	3	4	3	4	5	4	5	5	3	5	5	3	4	3	4	3	2	4	6	5	5	5	6	2	3	4	3
A0A0D9QXV0	A0A0D9QXV0	4	4	4	tr|A0A0D9QXV0|A0A0D9QXV0_CHLSB Adhesion G-protein coupled receptor G1 OS=Chlorocebus sabaeus OX=60711 GN=ADGRG1 PE=4 SV=1	1	4	4	4	1	1	1	2	1	1	1	2	3	2	0	0	0	1	0	2	1	1	0	1	2	1	0	2	1	1	1	2	1	1	1	2	3	2	0	0	0	1	0	2
A0A0D9QXW2	A0A0D9QXW2	6	6	6	tr|A0A0D9QXW2|A0A0D9QXW2_CHLSB Cytochrome b-c1 complex subunit Rieske, mitochondrial OS=Chlorocebus sabaeus OX=60711 GN=UQCRFS1 PE=3 SV=1	1	6	6	6	3	4	5	2	2	4	3	3	4	3	2	1	3	4	3	3	4	4	3	4	2	3	4	3	3	4	5	2	2	4	3	3	4	3	2	1	3	4	3	3
A0A0D9QXX0	A0A0D9QXX0	2	2	2	tr|A0A0D9QXX0|A0A0D9QXX0_CHLSB Coiled-coil domain containing 102A OS=Chlorocebus sabaeus OX=60711 GN=CCDC102A PE=4 SV=1	1	2	2	2	0	0	0	0	0	0	0	0	1	0	0	0	0	0	1	0	0	0	0	0	0	0	0	1	0	0	0	0	0	0	0	0	1	0	0	0	0	0	1	0
A0A0D9QXX6	A0A0D9QXX6	3	3	3	tr|A0A0D9QXX6|A0A0D9QXX6_CHLSB RPOLD domain-containing protein OS=Chlorocebus sabaeus OX=60711 GN=POLR2C PE=3 SV=1	1	3	3	3	0	0	0	1	0	0	0	1	2	1	0	0	0	0	0	1	1	2	1	1	1	1	1	1	0	0	0	1	0	0	0	1	2	1	0	0	0	0	0	1
A0A0D9QXY0	A0A0D9QXY0	5	5	5	tr|A0A0D9QXY0|A0A0D9QXY0_CHLSB RING-type E3 ubiquitin transferase TRIM5 OS=Chlorocebus sabaeus OX=60711 GN=TRIM47 PE=3 SV=1	1	5	5	5	1	2	2	1	1	2	2	2	3	2	2	4	1	2	2	2	2	2	3	3	2	2	3	4	1	2	2	1	1	2	2	2	3	2	2	4	1	2	2	2
A0A0D9QXZ2	A0A0D9QXZ2	12	12	12	tr|A0A0D9QXZ2|A0A0D9QXZ2_CHLSB Mitochondrial ribosomal protein L38 OS=Chlorocebus sabaeus OX=60711 GN=MRPL38 PE=4 SV=1	1	12	12	12	5	9	3	5	6	1	4	9	7	7	7	8	1	1	2	8	7	10	7	6	7	5	6	6	5	9	3	5	6	1	4	9	7	7	7	8	1	1	2	8
A0A0D9QXZ5	A0A0D9QXZ5	3	3	3	tr|A0A0D9QXZ5|A0A0D9QXZ5_CHLSB Anamorsin OS=Chlorocebus sabaeus OX=60711 GN=CIAPIN1 PE=3 SV=1	1	3	3	3	2	0	2	0	0	0	2	0	1	1	0	0	2	2	1	0	0	1	2	1	0	2	1	0	2	0	2	0	0	0	2	0	1	1	0	0	2	2	1	0
A0A0D9QY09	A0A0D9QY09	18	18	18	tr|A0A0D9QY09|A0A0D9QY09_CHLSB Sema domain-containing protein OS=Chlorocebus sabaeus OX=60711 GN=PLXNB2 PE=3 SV=1	1	18	18	18	2	7	5	6	0	8	3	10	12	11	3	1	2	1	2	11	7	10	9	8	6	6	8	9	2	7	5	6	0	8	3	10	12	11	3	1	2	1	2	11
A0A0D9QY12	A0A0D9QY12	20	20	20	tr|A0A0D9QY12|A0A0D9QY12_CHLSB Serine hydroxymethyltransferase OS=Chlorocebus sabaeus OX=60711 GN=SHMT2 PE=3 SV=1	1	20	20	20	8	10	13	6	7	10	13	9	11	13	7	8	8	10	8	10	8	11	9	9	10	9	9	9	8	10	13	6	7	10	13	9	11	13	7	8	8	10	8	10
A0A0D9QY22	A0A0D9QY22	3	2	2	tr|A0A0D9QY22|A0A0D9QY22_CHLSB Copine 2 OS=Chlorocebus sabaeus OX=60711 GN=CPNE2 PE=3 SV=1	1	3	2	2	0	0	3	2	1	0	0	0	3	2	1	2	0	1	0	3	3	2	0	2	2	2	1	2	0	0	2	1	0	0	0	0	2	1	0	1	0	1	0	2
A0A0D9QY32;REV__A0A0D9QY32	A0A0D9QY32	34;1	34;1	34;1	tr|A0A0D9QY32|A0A0D9QY32_CHLSB Uncharacterized protein OS=Chlorocebus sabaeus OX=60711 GN=LRP1 PE=3 SV=1	2	34	34	34	17	9	17	4	2	18	21	11	12	11	3	3	10	10	9	7	6	6	8	6	6	5	2	1	17	9	17	4	2	18	21	11	12	11	3	3	10	10	9	7
A0A0D9QY57	A0A0D9QY57	5	5	5	tr|A0A0D9QY57|A0A0D9QY57_CHLSB FIP1-like 1 protein OS=Chlorocebus sabaeus OX=60711 PE=3 SV=1	1	5	5	5	5	1	4	1	2	2	4	2	2	1	1	0	5	4	4	1	2	2	2	1	2	2	1	2	5	1	4	1	2	2	4	2	2	1	1	0	5	4	4	1
A0A0D9QY64	A0A0D9QY64	8	8	8	tr|A0A0D9QY64|A0A0D9QY64_CHLSB Signal recognition particle subunit SRP68 OS=Chlorocebus sabaeus OX=60711 GN=SRP68 PE=3 SV=1	1	8	8	8	1	4	1	2	0	0	0	3	4	4	1	2	0	1	2	2	2	2	4	3	2	3	4	2	1	4	1	2	0	0	0	3	4	4	1	2	0	1	2	2
A0A0D9QY69	A0A0D9QY69	10	10	10	tr|A0A0D9QY69|A0A0D9QY69_CHLSB Nuclear pore complex protein Nup93 OS=Chlorocebus sabaeus OX=60711 GN=NUP93 PE=3 SV=1	1	10	10	10	3	2	1	2	2	1	2	3	5	5	4	5	2	3	4	6	6	6	5	7	6	4	5	5	3	2	1	2	2	1	2	3	5	5	4	5	2	3	4	6
A0A0D9QY79	A0A0D9QY79	4	4	4	tr|A0A0D9QY79|A0A0D9QY79_CHLSB Exocyst complex component 7 OS=Chlorocebus sabaeus OX=60711 GN=EXOC7 PE=3 SV=1	1	4	4	4	1	2	1	2	0	2	0	2	3	2	1	1	3	1	1	2	2	2	2	2	1	2	3	1	1	2	1	2	0	2	0	2	3	2	1	1	3	1	1	2
A0A0D9QY94;A0A0D9RUA5;A0A0D9QYC9;A0A0D9RJ43	A0A0D9QY94;A0A0D9RUA5	28;21;3;2	28;21;3;2	24;18;1;2	tr|A0A0D9QY94|A0A0D9QY94_CHLSB L-lactate dehydrogenase OS=Chlorocebus sabaeus OX=60711 PE=3 SV=1;tr|A0A0D9RUA5|A0A0D9RUA5_CHLSB L-lactate dehydrogenase OS=Chlorocebus sabaeus OX=60711 PE=3 SV=1	4	28	28	24	8	17	11	11	19	10	11	21	20	20	23	22	16	19	18	24	26	24	22	23	20	22	22	21	8	17	11	11	19	10	11	21	20	20	23	22	16	19	18	24
A0A0D9QYA3	A0A0D9QYA3	9	9	9	tr|A0A0D9QYA3|A0A0D9QYA3_CHLSB NAC-A/B domain-containing protein OS=Chlorocebus sabaeus OX=60711 PE=4 SV=1	1	9	9	9	7	3	6	2	3	2	6	4	2	3	3	3	7	6	6	3	2	3	3	2	3	2	2	3	7	3	6	2	3	2	6	4	2	3	3	3	7	6	6	3
A0A0D9QYB1	A0A0D9QYB1	37	37	37	tr|A0A0D9QYB1|A0A0D9QYB1_CHLSB ATP synthase subunit beta OS=Chlorocebus sabaeus OX=60711 GN=ATP5F1B PE=3 SV=1	1	37	37	37	25	29	20	26	14	26	19	33	29	30	22	21	24	21	22	28	27	28	27	28	27	25	30	27	25	29	20	26	14	26	19	33	29	30	22	21	24	21	22	28
A0A0D9QYB5	A0A0D9QYB5	3	3	3	tr|A0A0D9QYB5|A0A0D9QYB5_CHLSB Bromodomain adjacent to zinc finger domain 2A OS=Chlorocebus sabaeus OX=60711 GN=BAZ2A PE=3 SV=1	1	3	3	3	1	2	3	2	1	1	2	1	2	2	0	1	2	2	1	1	2	1	1	2	0	2	2	1	1	2	3	2	1	1	2	1	2	2	0	1	2	2	1	1
A0A0D9QYB6	A0A0D9QYB6	3	3	3	tr|A0A0D9QYB6|A0A0D9QYB6_CHLSB Uncharacterized protein OS=Chlorocebus sabaeus OX=60711 GN=TRABD PE=4 SV=1	1	3	3	3	0	1	0	1	1	0	0	1	0	0	1	1	2	0	1	1	3	1	1	0	1	0	0	2	0	1	0	1	1	0	0	1	0	0	1	1	2	0	1	1
A0A0D9QYB7	A0A0D9QYB7	2	2	2	tr|A0A0D9QYB7|A0A0D9QYB7_CHLSB Pribosyltran_N domain-containing protein OS=Chlorocebus sabaeus OX=60711 GN=PRPSAP1 PE=3 SV=1	1	2	2	2	0	0	0	0	1	0	0	0	0	0	0	0	0	1	0	0	0	0	0	0	0	0	0	0	0	0	0	0	1	0	0	0	0	0	0	0	0	1	0	0
A0A0D9QYC3	A0A0D9QYC3	3	3	3	tr|A0A0D9QYC3|A0A0D9QYC3_CHLSB Sec3-PIP2_bind domain-containing protein OS=Chlorocebus sabaeus OX=60711 GN=EXOC1 PE=3 SV=1	1	3	3	3	0	0	0	0	1	1	0	1	0	1	2	0	0	0	0	3	2	3	1	2	1	2	1	1	0	0	0	0	1	1	0	1	0	1	2	0	0	0	0	3
A0A0D9QYD3	A0A0D9QYD3	4	4	4	tr|A0A0D9QYD3|A0A0D9QYD3_CHLSB UBC core domain-containing protein OS=Chlorocebus sabaeus OX=60711 GN=UBE2O PE=4 SV=1	1	4	4	4	4	0	3	0	0	0	3	0	1	1	0	0	4	4	4	0	0	0	1	1	0	0	0	0	4	0	3	0	0	0	3	0	1	1	0	0	4	4	4	0
A0A0D9QYD5	A0A0D9QYD5	1	1	1	tr|A0A0D9QYD5|A0A0D9QYD5_CHLSB Uncharacterized protein OS=Chlorocebus sabaeus OX=60711 GN=TSG101 PE=3 SV=1	1	1	1	1	0	0	0	0	0	0	1	0	1	1	0	0	0	0	0	0	0	1	1	0	0	0	0	0	0	0	0	0	0	0	1	0	1	1	0	0	0	0	0	0
A0A0D9QYE2	A0A0D9QYE2	2	2	2	tr|A0A0D9QYE2|A0A0D9QYE2_CHLSB ATPase 13A1 OS=Chlorocebus sabaeus OX=60711 GN=ATP13A1 PE=3 SV=1	1	2	2	2	0	1	0	0	0	0	0	1	1	1	0	1	0	0	0	2	1	1	2	1	1	1	1	0	0	1	0	0	0	0	0	1	1	1	0	1	0	0	0	2
A0A0D9QYF0	A0A0D9QYF0	2	2	2	tr|A0A0D9QYF0|A0A0D9QYF0_CHLSB Signal recognition particle subunit SRP72 OS=Chlorocebus sabaeus OX=60711 GN=SRP72 PE=3 SV=1	1	2	2	2	0	2	0	1	0	0	0	1	1	1	1	1	0	0	0	1	1	1	1	0	1	0	1	1	0	2	0	1	0	0	0	1	1	1	1	1	0	0	0	1
A0A0D9QYF6;A0A0D9QYA1;A0A0D9QY73;A0A0D9QY80;CON__P67983;A0A0D9QYE8;A0A0D9QYC1	A0A0D9QYF6;A0A0D9QYA1;A0A0D9QY73;A0A0D9QY80	5;3;3;3;2;2;1	5;3;3;3;2;2;1	2;0;0;2;0;0;0	tr|A0A0D9QYF6|A0A0D9QYF6_CHLSB Metallothionein OS=Chlorocebus sabaeus OX=60711 PE=3 SV=1;tr|A0A0D9QYA1|A0A0D9QYA1_CHLSB Metallothionein OS=Chlorocebus sabaeus OX=60711 PE=3 SV=1;tr|A0A0D9QY73|A0A0D9QY73_CHLSB Metallothionein OS=Chlorocebus sabaeus OX=60711	7	5	5	2	5	4	5	4	2	5	4	4	4	4	3	3	5	5	5	4	4	4	3	4	4	3	4	4	5	4	5	4	2	5	4	4	4	4	3	3	5	5	5	4
A0A0D9QYF9	A0A0D9QYF9	3	3	3	tr|A0A0D9QYF9|A0A0D9QYF9_CHLSB NADH dehydrogenase [ubiquinone] 1 alpha subcomplex subunit 13 OS=Chlorocebus sabaeus OX=60711 GN=NDUFA13 PE=3 SV=1	1	3	3	3	1	1	1	1	0	1	1	2	3	2	2	0	1	0	1	2	2	2	1	1	1	2	1	0	1	1	1	1	0	1	1	2	3	2	2	0	1	0	1	2
A0A0D9QYG2	A0A0D9QYG2	4	2	2	tr|A0A0D9QYG2|A0A0D9QYG2_CHLSB Metallothionein OS=Chlorocebus sabaeus OX=60711 PE=3 SV=1	1	4	2	2	4	4	4	4	3	4	4	4	4	4	4	3	4	4	4	4	4	4	4	4	4	4	4	4	2	2	2	2	2	2	2	2	2	2	2	2	2	2	2	2
A0A0D9QYG6	A0A0D9QYG6	1	1	1	tr|A0A0D9QYG6|A0A0D9QYG6_CHLSB Thioredoxin domain-containing protein OS=Chlorocebus sabaeus OX=60711 GN=NHLRC2 PE=4 SV=1	1	1	1	1	0	1	1	1	0	1	1	1	1	1	0	0	1	0	1	1	1	1	1	1	1	1	1	1	0	1	1	1	0	1	1	1	1	1	0	0	1	0	1	1
A0A0D9QYH7	A0A0D9QYH7	1	1	1	tr|A0A0D9QYH7|A0A0D9QYH7_CHLSB Uncharacterized protein OS=Chlorocebus sabaeus OX=60711 GN=ST6GALNAC1 PE=3 SV=1	1	1	1	1	0	0	0	0	0	0	0	0	0	0	0	0	1	1	0	0	0	0	0	1	1	0	1	1	0	0	0	0	0	0	0	0	0	0	0	0	1	1	0	0
A0A0D9QYI0	A0A0D9QYI0	5	2	2	tr|A0A0D9QYI0|A0A0D9QYI0_CHLSB Metallothionein OS=Chlorocebus sabaeus OX=60711 PE=3 SV=1	1	5	2	2	3	2	4	3	1	4	2	3	4	3	3	2	5	5	5	3	4	3	3	4	2	3	5	2	0	0	1	0	0	1	0	1	1	1	1	1	2	2	2	1
A0A0D9QYI1	A0A0D9QYI1	2	2	2	tr|A0A0D9QYI1|A0A0D9QYI1_CHLSB Uncharacterized protein OS=Chlorocebus sabaeus OX=60711 PE=4 SV=1	1	2	2	2	1	0	1	0	0	0	1	0	0	0	0	0	2	2	2	0	0	0	0	0	0	0	0	0	1	0	1	0	0	0	1	0	0	0	0	0	2	2	2	0
A0A0D9QYJ1	A0A0D9QYJ1	9	9	9	tr|A0A0D9QYJ1|A0A0D9QYJ1_CHLSB Serine/arginine-rich splicing factor 2 OS=Chlorocebus sabaeus OX=60711 GN=SRSF2 PE=3 SV=1	1	9	9	9	5	6	6	5	6	3	4	7	7	5	7	8	6	7	7	8	7	7	6	6	6	7	7	6	5	6	6	5	6	3	4	7	7	5	7	8	6	7	7	8
A0A0D9QYJ2	A0A0D9QYJ2	2	2	2	tr|A0A0D9QYJ2|A0A0D9QYJ2_CHLSB Protein disulfide-isomerase OS=Chlorocebus sabaeus OX=60711 GN=CRELD2 PE=3 SV=1	1	2	2	2	0	0	2	0	0	0	0	0	0	0	0	0	1	2	2	0	0	0	0	0	0	0	0	0	0	0	2	0	0	0	0	0	0	0	0	0	1	2	2	0
A0A0D9QYK4	A0A0D9QYK4	3	3	3	tr|A0A0D9QYK4|A0A0D9QYK4_CHLSB Semialdhyde_dh domain-containing protein OS=Chlorocebus sabaeus OX=60711 GN=HTATIP2 PE=4 SV=1	1	3	3	3	0	0	0	0	0	1	0	0	0	1	0	0	0	0	0	0	0	1	0	0	1	0	0	2	0	0	0	0	0	1	0	0	0	1	0	0	0	0	0	0
A0A0D9QYL1	A0A0D9QYL1	1	1	1	tr|A0A0D9QYL1|A0A0D9QYL1_CHLSB DNA-directed RNA polymerase subunit beta OS=Chlorocebus sabaeus OX=60711 GN=POLR2B PE=3 SV=1	1	1	1	1	0	0	0	0	0	0	0	0	0	1	0	0	0	0	0	0	0	0	0	1	0	0	1	0	0	0	0	0	0	0	0	0	0	1	0	0	0	0	0	0
A0A0D9QYM1	A0A0D9QYM1	17	17	17	tr|A0A0D9QYM1|A0A0D9QYM1_CHLSB Septin 9 OS=Chlorocebus sabaeus OX=60711 GN=SEPTIN9 PE=3 SV=1	1	17	17	17	2	7	8	4	3	7	4	7	10	5	6	8	2	3	4	11	10	8	9	8	5	11	15	8	2	7	8	4	3	7	4	7	10	5	6	8	2	3	4	11
A0A0D9QYM3	A0A0D9QYM3	4	4	4	tr|A0A0D9QYM3|A0A0D9QYM3_CHLSB Cleavage and polyadenylation specificity factor subunit 5 OS=Chlorocebus sabaeus OX=60711 GN=NUDT21 PE=3 SV=1	1	4	4	4	1	2	2	1	1	1	2	3	3	2	3	2	1	1	2	3	3	4	1	4	4	1	4	2	1	2	2	1	1	1	2	3	3	2	3	2	1	1	2	3
A0A0D9QYM4	A0A0D9QYM4	14	1	1	tr|A0A0D9QYM4|A0A0D9QYM4_CHLSB Heterogeneous nuclear ribonucleoproteins A2/B1 OS=Chlorocebus sabaeus OX=60711 PE=4 SV=1	1	14	1	1	11	9	11	7	11	9	10	11	9	11	10	8	10	9	10	11	12	12	11	9	10	10	10	11	1	0	0	0	1	0	1	1	0	1	0	0	0	0	0	0
A0A0D9QYN3	A0A0D9QYN3	4	4	4	tr|A0A0D9QYN3|A0A0D9QYN3_CHLSB Programmed cell death protein 4 OS=Chlorocebus sabaeus OX=60711 GN=PDCD4 PE=3 SV=1	1	4	4	4	0	2	0	1	0	2	1	2	2	2	0	1	1	1	0	2	3	3	1	0	1	0	0	0	0	2	0	1	0	2	1	2	2	2	0	1	1	1	0	2
A0A0D9QYP0	A0A0D9QYP0	22	22	22	tr|A0A0D9QYP0|A0A0D9QYP0_CHLSB Structural maintenance of chromosomes protein OS=Chlorocebus sabaeus OX=60711 GN=SMC3 PE=3 SV=1	1	22	22	22	1	10	8	8	7	10	8	15	13	14	10	11	3	4	6	16	12	11	13	13	13	12	15	13	1	10	8	8	7	10	8	15	13	14	10	11	3	4	6	16
A0A0D9QYR0	A0A0D9QYR0	8	8	8	tr|A0A0D9QYR0|A0A0D9QYR0_CHLSB Saposin B-type domain-containing protein OS=Chlorocebus sabaeus OX=60711 PE=3 SV=1	1	8	8	8	7	4	4	3	0	1	4	1	1	1	0	0	6	6	5	1	2	1	1	1	1	1	1	1	7	4	4	3	0	1	4	1	1	1	0	0	6	6	5	1
A0A0D9QYR5	A0A0D9QYR5	11	11	11	tr|A0A0D9QYR5|A0A0D9QYR5_CHLSB Citrate synthase OS=Chlorocebus sabaeus OX=60711 GN=CS PE=3 SV=1	1	11	11	11	4	8	4	4	8	4	5	8	5	8	8	6	4	4	5	6	10	10	8	8	10	7	10	7	4	8	4	4	8	4	5	8	5	8	8	6	4	4	5	6
A0A0D9QYT0	A0A0D9QYT0	1	1	1	tr|A0A0D9QYT0|A0A0D9QYT0_CHLSB Nuclear receptor 2C2 associated protein OS=Chlorocebus sabaeus OX=60711 GN=NR2C2AP PE=4 SV=1	1	1	1	1	1	0	0	0	0	0	1	0	0	0	0	0	1	1	1	0	0	0	0	0	0	0	0	0	1	0	0	0	0	0	1	0	0	0	0	0	1	1	1	0
A0A0D9QYT4	A0A0D9QYT4	28	28	28	tr|A0A0D9QYT4|A0A0D9QYT4_CHLSB Integrin_alpha2 domain-containing protein OS=Chlorocebus sabaeus OX=60711 GN=ITGA3 PE=3 SV=1	1	28	28	28	23	9	19	7	6	14	23	14	13	9	11	12	17	20	17	14	13	13	13	14	11	7	12	10	23	9	19	7	6	14	23	14	13	9	11	12	17	20	17	14
A0A0D9QYT6	A0A0D9QYT6	17	17	13	tr|A0A0D9QYT6|A0A0D9QYT6_CHLSB Uncharacterized protein OS=Chlorocebus sabaeus OX=60711 GN=SMARCC2 PE=4 SV=1	1	17	17	13	9	10	6	11	4	6	7	10	11	8	2	3	7	7	8	6	8	8	6	9	8	9	7	8	9	10	6	11	4	6	7	10	11	8	2	3	7	7	8	6
A0A0D9QYU3;A0A0D9QV61	A0A0D9QYU3	8;2	8;2	8;2	tr|A0A0D9QYU3|A0A0D9QYU3_CHLSB Protein lin-7 homolog OS=Chlorocebus sabaeus OX=60711 GN=LIN7C PE=3 SV=1	2	8	8	8	5	3	5	4	0	2	4	4	4	2	0	0	5	5	5	0	2	2	1	3	3	3	2	4	5	3	5	4	0	2	4	4	4	2	0	0	5	5	5	0
A0A0D9QYU5	A0A0D9QYU5	5	4	4	tr|A0A0D9QYU5|A0A0D9QYU5_CHLSB Myosin light chain 6B OS=Chlorocebus sabaeus OX=60711 GN=MYL6B PE=4 SV=1	1	5	4	4	4	4	4	3	2	4	4	4	3	4	3	3	4	5	5	3	5	5	4	4	5	5	5	4	3	3	3	2	1	3	3	3	2	3	2	2	3	4	4	2
A0A0D9QYV0	A0A0D9QYV0	4	4	4	tr|A0A0D9QYV0|A0A0D9QYV0_CHLSB RNA-binding protein with serine-rich domain 1 OS=Chlorocebus sabaeus OX=60711 PE=3 SV=1	1	4	4	4	3	0	4	1	4	1	3	1	1	1	4	4	3	4	3	1	1	1	2	3	3	4	3	3	3	0	4	1	4	1	3	1	1	1	4	4	3	4	3	1
A0A0D9QYV1	A0A0D9QYV1	5	5	5	tr|A0A0D9QYV1|A0A0D9QYV1_CHLSB Uncharacterized protein OS=Chlorocebus sabaeus OX=60711 GN=METTL15 PE=3 SV=1	1	5	5	5	0	3	0	1	0	3	0	4	3	2	0	1	0	0	0	1	1	1	1	1	0	1	0	0	0	3	0	1	0	3	0	4	3	2	0	1	0	0	0	1
A0A0D9QYV5	A0A0D9QYV5	2	2	2	tr|A0A0D9QYV5|A0A0D9QYV5_CHLSB Uncharacterized protein OS=Chlorocebus sabaeus OX=60711 GN=SUGP2 PE=4 SV=1	1	2	2	2	1	1	1	1	1	0	0	1	0	1	0	1	1	0	0	0	1	1	1	1	1	0	0	1	1	1	1	1	1	0	0	1	0	1	0	1	1	0	0	0
A0A0D9QYV6	A0A0D9QYV6	2	2	2	tr|A0A0D9QYV6|A0A0D9QYV6_CHLSB PDZ domain-containing protein OS=Chlorocebus sabaeus OX=60711 GN=PPP1R9B PE=4 SV=1	1	2	2	2	1	1	0	1	0	0	1	1	0	0	0	0	0	0	1	0	1	2	1	1	1	1	1	0	1	1	0	1	0	0	1	1	0	0	0	0	0	0	1	0
A0A0D9QYV7	A0A0D9QYV7	11	11	11	tr|A0A0D9QYV7|A0A0D9QYV7_CHLSB Uncharacterized protein OS=Chlorocebus sabaeus OX=60711 GN=ESYT1 PE=3 SV=1	1	11	11	11	6	6	6	3	3	1	5	6	5	7	6	4	8	8	7	6	5	7	7	7	5	4	6	5	6	6	6	3	3	1	5	6	5	7	6	4	8	8	7	6
A0A0D9QYW0	A0A0D9QYW0	2	2	2	tr|A0A0D9QYW0|A0A0D9QYW0_CHLSB WH1 domain-containing protein OS=Chlorocebus sabaeus OX=60711 GN=HOMER3 PE=3 SV=1	1	2	2	2	0	1	0	1	0	0	0	1	0	1	0	0	1	1	0	1	1	1	0	0	1	0	1	0	0	1	0	1	0	0	0	1	0	1	0	0	1	1	0	1
A0A0D9QYW2	A0A0D9QYW2	19	19	19	tr|A0A0D9QYW2|A0A0D9QYW2_CHLSB Uncharacterized protein OS=Chlorocebus sabaeus OX=60711 PE=4 SV=1	1	19	19	19	9	13	10	14	9	9	9	13	13	13	9	13	11	12	11	11	14	14	15	12	8	11	13	12	9	13	10	14	9	9	9	13	13	13	9	13	11	12	11	11
A0A0D9QYY1	A0A0D9QYY1	13	13	13	tr|A0A0D9QYY1|A0A0D9QYY1_CHLSB Uncharacterized protein OS=Chlorocebus sabaeus OX=60711 PE=4 SV=1	1	13	13	13	12	7	12	5	1	3	9	8	9	10	3	6	13	12	12	7	6	7	7	7	6	8	7	10	12	7	12	5	1	3	9	8	9	10	3	6	13	12	12	7
A0A0D9QYY5	A0A0D9QYY5	3	3	3	tr|A0A0D9QYY5|A0A0D9QYY5_CHLSB Eukaryotic translation initiation factor 3 subunit M OS=Chlorocebus sabaeus OX=60711 GN=EIF3M PE=3 SV=1	1	3	3	3	0	0	1	1	0	0	1	2	1	2	0	2	1	0	0	2	3	2	2	1	1	1	2	1	0	0	1	1	0	0	1	2	1	2	0	2	1	0	0	2
A0A0D9QYY6	A0A0D9QYY6	12	12	12	tr|A0A0D9QYY6|A0A0D9QYY6_CHLSB Coatomer subunit epsilon OS=Chlorocebus sabaeus OX=60711 GN=COPE PE=3 SV=1	1	12	12	12	1	3	1	5	2	3	0	9	5	5	1	1	1	1	1	2	5	6	3	7	8	4	6	5	1	3	1	5	2	3	0	9	5	5	1	1	1	1	1	2
A0A0D9QYY7	A0A0D9QYY7	4	4	4	tr|A0A0D9QYY7|A0A0D9QYY7_CHLSB TLC domain-containing protein OS=Chlorocebus sabaeus OX=60711 PE=4 SV=1	1	4	4	4	0	0	0	0	1	2	0	0	0	1	1	1	0	1	0	1	1	1	1	0	0	0	1	0	0	0	0	0	1	2	0	0	0	1	1	1	0	1	0	1
A0A0D9QZ01	A0A0D9QZ01	29	29	29	tr|A0A0D9QZ01|A0A0D9QZ01_CHLSB Uncharacterized protein OS=Chlorocebus sabaeus OX=60711 GN=UPF1 PE=3 SV=1	1	29	29	29	1	5	2	5	15	4	1	2	11	12	22	23	1	0	1	11	8	11	16	15	14	16	18	14	1	5	2	5	15	4	1	2	11	12	22	23	1	0	1	11
A0A0D9QZ02	A0A0D9QZ02	2	1	1	tr|A0A0D9QZ02|A0A0D9QZ02_CHLSB Uncharacterized protein OS=Chlorocebus sabaeus OX=60711 GN=RAB5B PE=4 SV=1	1	2	1	1	0	0	1	1	0	0	0	1	1	1	1	0	2	1	0	1	1	1	2	1	2	2	0	1	0	0	1	1	0	0	0	1	1	0	0	0	1	1	0	0
A0A0D9QZ14	A0A0D9QZ14	3	3	3	tr|A0A0D9QZ14|A0A0D9QZ14_CHLSB Diacylglycerol kinase OS=Chlorocebus sabaeus OX=60711 GN=DGKA PE=3 SV=1	1	3	3	3	0	2	0	2	1	1	1	1	2	1	1	1	0	0	0	2	2	2	1	2	1	2	2	2	0	2	0	2	1	1	1	1	2	1	1	1	0	0	0	2
A0A0D9QZ19	A0A0D9QZ19	5	5	5	tr|A0A0D9QZ19|A0A0D9QZ19_CHLSB PYM homolog 1, exon junction complex associated factor OS=Chlorocebus sabaeus OX=60711 GN=PYM1 PE=3 SV=1	1	5	5	5	2	2	3	2	0	2	2	1	3	2	1	1	4	4	4	1	2	1	1	2	1	1	2	1	2	2	3	2	0	2	2	1	3	2	1	1	4	4	4	1
A0A0D9QZ24	A0A0D9QZ24	5	5	5	tr|A0A0D9QZ24|A0A0D9QZ24_CHLSB SAP domain-containing protein OS=Chlorocebus sabaeus OX=60711 PE=4 SV=1	1	5	5	5	1	0	2	1	1	4	1	0	2	2	0	0	2	3	1	1	0	0	2	2	2	2	2	2	1	0	2	1	1	4	1	0	2	2	0	0	2	3	1	1
A0A0D9QZ33	A0A0D9QZ33	14	14	14	tr|A0A0D9QZ33|A0A0D9QZ33_CHLSB Non-specific serine/threonine protein kinase OS=Chlorocebus sabaeus OX=60711 GN=SLK PE=4 SV=1	1	14	14	14	3	8	4	6	5	4	5	10	8	8	4	5	5	7	7	6	7	9	9	9	9	9	9	9	3	8	4	6	5	4	5	10	8	8	4	5	5	7	7	6
A0A0D9QZ46	A0A0D9QZ46	3	3	3	tr|A0A0D9QZ46|A0A0D9QZ46_CHLSB Ataxin-10 OS=Chlorocebus sabaeus OX=60711 GN=ATXN10 PE=3 SV=1	1	3	3	3	2	2	2	2	1	1	2	2	2	2	1	3	3	2	2	3	2	3	3	3	2	3	2	2	2	2	2	2	1	1	2	2	2	2	1	3	3	2	2	3
A0A0D9QZ56;A0A0D9R8X7;A0A0D9S5B0;A0A0D9SC55	A0A0D9QZ56;A0A0D9R8X7;A0A0D9S5B0	20;15;15;2	5;0;0;0	5;0;0;0	tr|A0A0D9QZ56|A0A0D9QZ56_CHLSB Ubiquitin A-52 residue ribosomal protein fusion product 1 OS=Chlorocebus sabaeus OX=60711 GN=UBA52 PE=3 SV=1;tr|A0A0D9R8X7|A0A0D9R8X7_CHLSB Uncharacterized protein OS=Chlorocebus sabaeus OX=60711 PE=4 SV=1;tr|A0A0D9S5B0|A0A0D	4	20	5	5	16	11	16	8	10	9	17	14	13	11	13	11	15	16	16	14	12	14	13	14	12	13	14	15	3	2	3	2	5	4	2	3	3	3	4	4	3	3	4	4
A0A0D9QZ60	A0A0D9QZ60	3	3	3	tr|A0A0D9QZ60|A0A0D9QZ60_CHLSB Methyltransferase like 7B OS=Chlorocebus sabaeus OX=60711 GN=METTL7B PE=4 SV=1	1	3	3	3	0	0	0	2	0	0	0	2	1	1	1	1	0	0	0	2	1	1	0	1	1	0	2	1	0	0	0	2	0	0	0	2	1	1	1	1	0	0	0	2
A0A0D9QZ65	A0A0D9QZ65	3	3	3	tr|A0A0D9QZ65|A0A0D9QZ65_CHLSB Peptidylprolyl isomerase OS=Chlorocebus sabaeus OX=60711 GN=FKBP8 PE=4 SV=1	1	3	3	3	0	0	0	0	0	2	1	0	2	1	0	0	1	0	0	0	0	1	0	0	0	0	1	0	0	0	0	0	0	2	1	0	2	1	0	0	1	0	0	0
A0A0D9QZ69	A0A0D9QZ69	2	2	2	tr|A0A0D9QZ69|A0A0D9QZ69_CHLSB Uncharacterized protein OS=Chlorocebus sabaeus OX=60711 GN=PDCD11 PE=4 SV=1	1	2	2	2	1	1	2	1	1	1	1	1	2	1	1	1	2	1	1	1	1	1	1	2	1	2	2	1	1	1	2	1	1	1	1	1	2	1	1	1	2	1	1	1
A0A0D9QZ73	A0A0D9QZ73	4	4	4	tr|A0A0D9QZ73|A0A0D9QZ73_CHLSB CD59 glycoprotein OS=Chlorocebus sabaeus OX=60711 PE=4 SV=1	1	4	4	4	3	0	3	1	0	0	3	3	2	2	2	1	2	2	4	1	1	2	2	2	1	2	2	1	3	0	3	1	0	0	3	3	2	2	2	1	2	2	4	1
A0A0D9QZ74	A0A0D9QZ74	3	3	3	tr|A0A0D9QZ74|A0A0D9QZ74_CHLSB Uncharacterized protein OS=Chlorocebus sabaeus OX=60711 GN=ATP5MD PE=4 SV=1	1	3	3	3	3	1	3	1	2	1	3	3	2	2	2	1	3	3	3	3	2	1	3	2	3	2	3	2	3	1	3	1	2	1	3	3	2	2	2	1	3	3	3	3
A0A0D9QZ96	A0A0D9QZ96	2	2	2	tr|A0A0D9QZ96|A0A0D9QZ96_CHLSB RanBD1 domain-containing protein OS=Chlorocebus sabaeus OX=60711 GN=NUP50 PE=4 SV=1	1	2	2	2	1	0	1	0	0	0	1	0	0	0	0	0	2	2	2	1	1	0	0	0	0	0	0	0	1	0	1	0	0	0	1	0	0	0	0	0	2	2	2	1
A0A0D9QZA0	A0A0D9QZA0	11	11	11	tr|A0A0D9QZA0|A0A0D9QZA0_CHLSB Cell cycle associated protein 1 OS=Chlorocebus sabaeus OX=60711 GN=CAPRIN1 PE=3 SV=1	1	11	11	11	10	5	7	2	2	2	8	5	5	5	3	4	10	10	10	3	3	4	3	3	5	3	5	3	10	5	7	2	2	2	8	5	5	5	3	4	10	10	10	3
A0A0D9QZA5	A0A0D9QZA5	1	1	1	tr|A0A0D9QZA5|A0A0D9QZA5_CHLSB Uncharacterized protein OS=Chlorocebus sabaeus OX=60711 GN=MPV17L2 PE=3 SV=1	1	1	1	1	0	0	0	0	0	0	0	0	0	0	1	0	0	0	0	0	0	0	0	0	0	0	0	0	0	0	0	0	0	0	0	0	0	0	1	0	0	0	0	0
A0A0D9QZA6	A0A0D9QZA6	3	3	3	tr|A0A0D9QZA6|A0A0D9QZA6_CHLSB RNA cytidine acetyltransferase OS=Chlorocebus sabaeus OX=60711 GN=NAT10 PE=3 SV=1	1	3	3	3	0	0	0	0	1	0	0	1	1	0	1	1	0	0	0	1	1	1	0	2	1	0	1	1	0	0	0	0	1	0	0	1	1	0	1	1	0	0	0	1
A0A0D9QZB7	A0A0D9QZB7	1	1	1	tr|A0A0D9QZB7|A0A0D9QZB7_CHLSB Uncharacterized protein OS=Chlorocebus sabaeus OX=60711 GN=MRPL27 PE=3 SV=1	1	1	1	1	1	1	1	1	1	1	1	1	1	1	1	1	1	0	1	1	1	1	1	1	1	1	1	1	1	1	1	1	1	1	1	1	1	1	1	1	1	0	1	1
A0A0D9QZC2	A0A0D9QZC2	2	2	2	tr|A0A0D9QZC2|A0A0D9QZC2_CHLSB Integrin_alpha2 domain-containing protein OS=Chlorocebus sabaeus OX=60711 GN=ITGA5 PE=3 SV=1	1	2	2	2	0	0	1	0	0	0	1	0	0	0	0	0	1	0	1	0	0	0	0	0	0	0	0	0	0	0	1	0	0	0	1	0	0	0	0	0	1	0	1	0
A0A0D9QZC6	A0A0D9QZC6	11	11	11	tr|A0A0D9QZC6|A0A0D9QZC6_CHLSB Sidoreflexin OS=Chlorocebus sabaeus OX=60711 GN=SFXN2 PE=3 SV=1	1	11	11	11	0	7	2	2	4	2	0	6	7	3	7	10	0	0	0	10	4	7	6	7	6	9	5	4	0	7	2	2	4	2	0	6	7	3	7	10	0	0	0	10
A0A0D9QZC8	A0A0D9QZC8	2	2	2	tr|A0A0D9QZC8|A0A0D9QZC8_CHLSB ADP ribosylation factor like GTPase 3 OS=Chlorocebus sabaeus OX=60711 GN=ARL3 PE=3 SV=1	1	2	2	2	1	0	1	0	0	0	1	0	1	0	0	0	1	1	1	0	1	0	0	1	0	0	0	0	1	0	1	0	0	0	1	0	1	0	0	0	1	1	1	0
A0A0D9QZD1	A0A0D9QZD1	2	2	2	tr|A0A0D9QZD1|A0A0D9QZD1_CHLSB Coatomer subunit zeta OS=Chlorocebus sabaeus OX=60711 GN=COPZ1 PE=3 SV=1	1	2	2	2	1	1	1	1	1	0	1	1	1	2	1	1	1	1	1	2	0	1	1	1	1	1	2	0	1	1	1	1	1	0	1	1	1	2	1	1	1	1	1	2
A0A0D9QZD3	A0A0D9QZD3	15	15	15	tr|A0A0D9QZD3|A0A0D9QZD3_CHLSB Uncharacterized protein OS=Chlorocebus sabaeus OX=60711 GN=LRRC59 PE=4 SV=1	1	15	15	15	12	9	7	6	7	9	10	8	5	6	5	3	9	9	10	4	5	6	3	5	9	4	5	4	12	9	7	6	7	9	10	8	5	6	5	3	9	9	10	4
A0A0D9QZD7	A0A0D9QZD7	8	8	8	tr|A0A0D9QZD7|A0A0D9QZD7_CHLSB Catalase OS=Chlorocebus sabaeus OX=60711 GN=CAT PE=3 SV=1	1	8	8	8	4	5	6	6	0	3	5	6	7	7	4	4	6	4	5	5	6	4	4	6	4	5	5	5	4	5	6	6	0	3	5	6	7	7	4	4	6	4	5	5
A0A0D9QZD8	A0A0D9QZD8	8	8	5	tr|A0A0D9QZD8|A0A0D9QZD8_CHLSB Uncharacterized protein OS=Chlorocebus sabaeus OX=60711 GN=ACTR1A PE=3 SV=1	1	8	8	5	2	5	3	3	2	3	2	4	4	4	4	4	2	3	2	5	7	5	4	4	7	5	6	3	2	5	3	3	2	3	2	4	4	4	4	4	2	3	2	5
A0A0D9QZF1;A0A0D9SBB0;A0A0D9S940;A0A0D9SC01;A0A0D9SAF5;A0A0D9RCV5;A0A0D9QXK8	A0A0D9QZF1	23;9;8;5;5;3;1	23;9;8;5;5;3;1	18;6;8;5;3;3;1	tr|A0A0D9QZF1|A0A0D9QZF1_CHLSB Helix-destabilizing protein OS=Chlorocebus sabaeus OX=60711 GN=HNRNPA1 PE=4 SV=1	7	23	23	18	14	17	17	14	12	20	14	21	21	20	17	16	16	16	17	16	19	21	20	18	18	19	22	18	14	17	17	14	12	20	14	21	21	20	17	16	16	16	17	16
A0A0D9QZF2	A0A0D9QZF2	1	1	1	tr|A0A0D9QZF2|A0A0D9QZF2_CHLSB Dihydrolipoamide acetyltransferase component of pyruvate dehydrogenase complex OS=Chlorocebus sabaeus OX=60711 GN=PDHX PE=3 SV=1	1	1	1	1	1	1	1	1	0	1	1	1	1	1	0	0	1	1	1	1	1	1	1	1	1	1	1	1	1	1	1	1	0	1	1	1	1	1	0	0	1	1	1	1
A0A0D9QZF5	A0A0D9QZF5	8	8	8	tr|A0A0D9QZF5|A0A0D9QZF5_CHLSB CD44 antigen OS=Chlorocebus sabaeus OX=60711 GN=CD44 PE=4 SV=1	1	8	8	8	5	0	5	1	0	1	5	1	3	2	1	1	5	6	6	1	2	0	2	3	3	2	2	2	5	0	5	1	0	1	5	1	3	2	1	1	5	6	6	1
A0A0D9QZG1	A0A0D9QZG1	8	8	8	tr|A0A0D9QZG1|A0A0D9QZG1_CHLSB Uncharacterized protein OS=Chlorocebus sabaeus OX=60711 GN=CBX5 PE=4 SV=1	1	8	8	8	7	4	5	2	1	3	7	3	2	3	1	1	5	7	6	2	2	3	2	2	3	2	2	2	7	4	5	2	1	3	7	3	2	3	1	1	5	7	6	2
A0A0D9QZI2	A0A0D9QZI2	10	10	10	tr|A0A0D9QZI2|A0A0D9QZI2_CHLSB Uncharacterized protein OS=Chlorocebus sabaeus OX=60711 GN=CCDC124 PE=3 SV=1	1	10	10	10	6	5	4	4	2	1	8	4	4	4	3	4	4	7	9	3	5	6	3	4	3	3	5	5	6	5	4	4	2	1	8	4	4	4	3	4	4	7	9	3
A0A0D9QZI5	A0A0D9QZI5	8	8	8	tr|A0A0D9QZI5|A0A0D9QZI5_CHLSB LisH domain-containing protein OS=Chlorocebus sabaeus OX=60711 GN=NOLC1 PE=4 SV=1	1	8	8	8	2	2	3	0	0	0	3	2	1	3	1	0	6	6	6	0	1	2	1	0	3	2	1	2	2	2	3	0	0	0	3	2	1	3	1	0	6	6	6	0
A0A0D9QZI9;A0A0D9SE37	A0A0D9QZI9	36;16	36;16	36;16	tr|A0A0D9QZI9|A0A0D9QZI9_CHLSB 60S ribosomal protein L18a OS=Chlorocebus sabaeus OX=60711 GN=RPL18A PE=3 SV=1	2	36	36	36	6	13	10	6	27	9	7	19	11	15	31	30	8	9	9	24	24	27	19	20	21	22	22	24	6	13	10	6	27	9	7	19	11	15	31	30	8	9	9	24
A0A0D9QZJ1	A0A0D9QZJ1	1	1	1	tr|A0A0D9QZJ1|A0A0D9QZJ1_CHLSB B box-type domain-containing protein OS=Chlorocebus sabaeus OX=60711 GN=TRIM44 PE=4 SV=1	1	1	1	1	1	0	0	0	0	0	1	0	0	0	0	0	1	1	1	0	0	0	0	0	0	0	0	0	1	0	0	0	0	0	1	0	0	0	0	0	1	1	1	0
A0A0D9QZJ6	A0A0D9QZJ6	4	4	4	tr|A0A0D9QZJ6|A0A0D9QZJ6_CHLSB COMM domain-containing protein OS=Chlorocebus sabaeus OX=60711 GN=COMMD9 PE=4 SV=1	1	4	4	4	4	2	2	2	1	4	3	4	3	4	1	2	1	2	1	1	2	3	3	1	2	2	3	3	4	2	2	2	1	4	3	4	3	4	1	2	1	2	1	1
A0A0D9QZK6	A0A0D9QZK6	2	2	2	tr|A0A0D9QZK6|A0A0D9QZK6_CHLSB Uncharacterized protein OS=Chlorocebus sabaeus OX=60711 GN=ANKRD40 PE=4 SV=1	1	2	2	2	1	0	1	0	0	0	1	0	0	0	0	0	1	2	2	0	0	0	0	0	0	0	1	1	1	0	1	0	0	0	1	0	0	0	0	0	1	2	2	0
A0A0D9QZK7	A0A0D9QZK7	1	1	1	tr|A0A0D9QZK7|A0A0D9QZK7_CHLSB Uncharacterized protein OS=Chlorocebus sabaeus OX=60711 GN=LUC7L3 PE=3 SV=1	1	1	1	1	0	0	0	0	1	0	0	0	0	0	1	0	0	1	1	1	1	0	0	0	0	0	1	0	0	0	0	0	1	0	0	0	0	0	1	0	0	1	1	1
A0A0D9QZK8	A0A0D9QZK8	7	5	2	tr|A0A0D9QZK8|A0A0D9QZK8_CHLSB Uncharacterized protein OS=Chlorocebus sabaeus OX=60711 PE=4 SV=1	1	7	5	2	3	3	4	5	2	1	3	4	3	4	3	4	6	5	7	4	3	3	4	3	3	1	1	2	2	2	3	3	1	0	2	3	2	3	2	2	4	4	5	2
A0A0D9QZL8	A0A0D9QZL8	2	2	2	tr|A0A0D9QZL8|A0A0D9QZL8_CHLSB Uncharacterized protein OS=Chlorocebus sabaeus OX=60711 GN=API5 PE=3 SV=1	1	2	2	2	2	1	1	0	0	0	1	0	1	1	1	0	1	1	1	0	0	0	1	1	1	1	1	1	2	1	1	0	0	0	1	0	1	1	1	0	1	1	1	0
A0A0D9QZL9;A0A0D9SCG4;A0A0D9RQ83;A0A0D9RMC4;A0A0D9S3N7;A0A0D9RMD3	A0A0D9QZL9;A0A0D9SCG4;A0A0D9RQ83;A0A0D9RMC4;A0A0D9S3N7;A0A0D9RMD3	2;1;1;1;1;1	2;1;1;1;1;1	1;0;0;0;0;0	tr|A0A0D9QZL9|A0A0D9QZL9_CHLSB Uncharacterized protein OS=Chlorocebus sabaeus OX=60711 GN=SP1 PE=4 SV=1;tr|A0A0D9SCG4|A0A0D9SCG4_CHLSB Uncharacterized protein OS=Chlorocebus sabaeus OX=60711 GN=SP6 PE=4 SV=1;tr|A0A0D9RQ83|A0A0D9RQ83_CHLSB Uncharacterized p	6	2	2	1	0	0	0	0	2	0	0	0	0	0	0	0	1	0	0	0	0	0	0	0	0	0	0	0	0	0	0	0	2	0	0	0	0	0	0	0	1	0	0	0
A0A0D9QZM1	A0A0D9QZM1	1	1	1	tr|A0A0D9QZM1|A0A0D9QZM1_CHLSB SAMM50 sorting and assembly machinery component OS=Chlorocebus sabaeus OX=60711 GN=SAMM50 PE=3 SV=1	1	1	1	1	0	1	0	1	0	0	0	1	0	1	0	0	0	0	0	1	1	1	0	1	1	1	1	1	0	1	0	1	0	0	0	1	0	1	0	0	0	0	0	1
A0A0D9QZM2	A0A0D9QZM2	2	2	2	tr|A0A0D9QZM2|A0A0D9QZM2_CHLSB Uncharacterized protein OS=Chlorocebus sabaeus OX=60711 GN=MAP1S PE=4 SV=1	1	2	2	2	1	0	1	0	0	0	1	0	0	0	0	0	2	2	2	0	0	0	0	0	0	0	0	0	1	0	1	0	0	0	1	0	0	0	0	0	2	2	2	0
A0A0D9QZM3	A0A0D9QZM3	2	2	2	tr|A0A0D9QZM3|A0A0D9QZM3_CHLSB Uncharacterized protein OS=Chlorocebus sabaeus OX=60711 GN=PFDN5 PE=3 SV=1	1	2	2	2	0	0	1	0	0	0	0	0	0	0	1	0	2	1	2	1	2	2	1	0	0	0	0	0	0	0	1	0	0	0	0	0	0	0	1	0	2	1	2	1
A0A0D9QZM8	A0A0D9QZM8	3	3	3	tr|A0A0D9QZM8|A0A0D9QZM8_CHLSB O-GlcNAcase OS=Chlorocebus sabaeus OX=60711 GN=OGA PE=4 SV=1	1	3	3	3	1	0	1	0	0	1	0	1	1	0	1	0	0	0	1	0	0	1	0	1	0	1	1	1	1	0	1	0	0	1	0	1	1	0	1	0	0	0	1	0
A0A0D9QZM9;A0A0D9RGE1	A0A0D9QZM9	19;2	19;2	19;2	tr|A0A0D9QZM9|A0A0D9QZM9_CHLSB Sperm associated antigen 9 OS=Chlorocebus sabaeus OX=60711 GN=SPAG9 PE=3 SV=1	2	19	19	19	11	5	8	7	1	3	9	6	9	6	0	1	12	12	13	3	4	5	5	6	6	7	7	9	11	5	8	7	1	3	9	6	9	6	0	1	12	12	13	3
A0A0D9QZN0	A0A0D9QZN0	4	4	4	tr|A0A0D9QZN0|A0A0D9QZN0_CHLSB Nucleophosmin/nucleoplasmin 3 OS=Chlorocebus sabaeus OX=60711 GN=NPM3 PE=3 SV=1	1	4	4	4	3	2	2	1	2	2	4	1	1	1	2	2	3	3	4	1	1	2	2	1	1	1	1	1	3	2	2	1	2	2	4	1	1	1	2	2	3	3	4	1
A0A0D9QZN2	A0A0D9QZN2	6	1	1	tr|A0A0D9QZN2|A0A0D9QZN2_CHLSB Nucleoside diphosphate kinase OS=Chlorocebus sabaeus OX=60711 GN=NME1 PE=3 SV=1	1	6	1	1	5	6	4	4	4	4	5	6	4	4	6	4	4	4	4	4	5	5	4	4	4	4	5	4	1	1	1	1	0	1	1	1	1	1	1	1	1	1	1	1
A0A0D9QZN3	A0A0D9QZN3	15	15	10	tr|A0A0D9QZN3|A0A0D9QZN3_CHLSB Nucleoside diphosphate kinase OS=Chlorocebus sabaeus OX=60711 GN=NME2 PE=3 SV=1	1	15	15	10	13	13	8	6	11	5	9	11	7	6	9	7	6	8	8	9	10	12	7	8	8	9	11	7	13	13	8	6	11	5	9	11	7	6	9	7	6	8	8	9
A0A0D9QZN6	A0A0D9QZN6	2	2	2	tr|A0A0D9QZN6|A0A0D9QZN6_CHLSB Protein DPCD OS=Chlorocebus sabaeus OX=60711 GN=DPCD PE=3 SV=1	1	2	2	2	1	2	2	2	0	0	0	1	1	2	1	0	1	0	0	1	0	2	2	1	0	2	0	2	1	2	2	2	0	0	0	1	1	2	1	0	1	0	0	1
A0A0D9QZQ5	A0A0D9QZQ5	4	4	4	tr|A0A0D9QZQ5|A0A0D9QZQ5_CHLSB Uncharacterized protein OS=Chlorocebus sabaeus OX=60711 GN=HSD17B12 PE=3 SV=1	1	4	4	4	1	1	0	0	1	0	0	2	0	1	2	3	0	2	0	2	1	2	1	1	2	1	1	2	1	1	0	0	1	0	0	2	0	1	2	3	0	2	0	2
A0A0D9QZR4	A0A0D9QZR4	14	13	13	tr|A0A0D9QZR4|A0A0D9QZR4_CHLSB Sidoreflexin OS=Chlorocebus sabaeus OX=60711 GN=SFXN3 PE=3 SV=1	1	14	13	13	1	8	2	7	6	8	1	12	9	11	9	8	2	2	2	9	8	10	8	9	8	9	8	7	1	7	2	7	6	8	1	11	9	10	8	7	1	2	2	8
A0A0D9QZR7;A0A0D9SC95	A0A0D9QZR7;A0A0D9SC95	13;11	13;11	13;11	tr|A0A0D9QZR7|A0A0D9QZR7_CHLSB Uncharacterized protein OS=Chlorocebus sabaeus OX=60711 PE=3 SV=1;tr|A0A0D9SC95|A0A0D9SC95_CHLSB Uncharacterized protein OS=Chlorocebus sabaeus OX=60711 PE=3 SV=1	2	13	13	13	3	7	2	5	7	5	4	7	6	5	6	6	4	1	4	6	8	7	7	8	7	4	10	6	3	7	2	5	7	5	4	7	6	5	6	6	4	1	4	6
A0A0D9QZS8	A0A0D9QZS8	10	10	10	tr|A0A0D9QZS8|A0A0D9QZS8_CHLSB L51_S25_CI-B8 domain-containing protein OS=Chlorocebus sabaeus OX=60711 GN=MRPL43 PE=3 SV=1	1	10	10	10	3	8	2	4	2	5	3	8	7	8	5	5	1	3	2	7	7	8	7	7	7	6	6	5	3	8	2	4	2	5	3	8	7	8	5	5	1	3	2	7
A0A0D9QZS9	A0A0D9QZS9	1	1	1	tr|A0A0D9QZS9|A0A0D9QZS9_CHLSB Uncharacterized protein OS=Chlorocebus sabaeus OX=60711 GN=ORC6 PE=3 SV=1	1	1	1	1	1	1	1	1	1	0	1	0	1	1	0	0	1	0	1	0	0	0	0	0	0	1	0	0	1	1	1	1	1	0	1	0	1	1	0	0	1	0	1	0
A0A0D9QZT4	A0A0D9QZT4	14	14	14	tr|A0A0D9QZT4|A0A0D9QZT4_CHLSB Uncharacterized protein OS=Chlorocebus sabaeus OX=60711 GN=COLGALT1 PE=3 SV=1	1	14	14	14	1	7	8	6	5	5	5	9	8	8	5	4	4	5	3	7	9	8	9	9	9	8	9	8	1	7	8	6	5	5	5	9	8	8	5	4	4	5	3	7
A0A0D9QZT5	A0A0D9QZT5	11	11	11	tr|A0A0D9QZT5|A0A0D9QZT5_CHLSB 6-phosphogluconolactonase OS=Chlorocebus sabaeus OX=60711 GN=PGLS PE=3 SV=1	1	11	11	11	10	9	7	8	0	6	9	8	9	8	2	2	5	8	7	8	9	10	9	9	5	8	10	10	10	9	7	8	0	6	9	8	9	8	2	2	5	8	7	8
A0A0D9QZT6;A0A0D9RP71;A0A0D9R6B5;REV__A0A0D9QZT6	A0A0D9QZT6;A0A0D9RP71	14;7;4;1	14;7;4;1	14;7;4;1	tr|A0A0D9QZT6|A0A0D9QZT6_CHLSB RRM domain-containing protein OS=Chlorocebus sabaeus OX=60711 GN=EIF4B PE=4 SV=1;tr|A0A0D9RP71|A0A0D9RP71_CHLSB RRM domain-containing protein OS=Chlorocebus sabaeus OX=60711 PE=4 SV=1	4	14	14	14	11	8	11	7	7	8	9	6	11	9	4	4	14	13	14	8	10	7	8	9	6	8	8	5	11	8	11	7	7	8	9	6	11	9	4	4	14	13	14	8
A0A0D9QZU0	A0A0D9QZU0	3	3	3	tr|A0A0D9QZU0|A0A0D9QZU0_CHLSB JmjC domain-containing protein OS=Chlorocebus sabaeus OX=60711 GN=HIF1AN PE=4 SV=1	1	3	3	3	2	1	3	0	0	1	2	2	2	2	0	0	1	2	0	2	1	0	2	2	1	2	2	2	2	1	3	0	0	1	2	2	2	2	0	0	1	2	0	2
A0A0D9QZU2	A0A0D9QZU2	8	8	8	tr|A0A0D9QZU2|A0A0D9QZU2_CHLSB Vacuolar protein sorting-associated protein 35 OS=Chlorocebus sabaeus OX=60711 GN=VPS35 PE=3 SV=1	1	8	8	8	3	3	3	3	5	2	4	4	6	4	6	6	2	2	3	7	7	5	5	7	7	7	7	6	3	3	3	3	5	2	4	4	6	4	6	6	2	2	3	7
A0A0D9QZU4	A0A0D9QZU4	7	7	7	tr|A0A0D9QZU4|A0A0D9QZU4_CHLSB NADH dehydrogenase [ubiquinone] 1 beta subcomplex subunit 8, mitochondrial OS=Chlorocebus sabaeus OX=60711 PE=3 SV=1	1	7	7	7	2	3	2	3	1	1	2	2	3	2	1	1	3	3	2	5	4	3	2	1	3	2	3	1	2	3	2	3	1	1	2	2	3	2	1	1	3	3	2	5
A0A0D9QZV2;CON__H-INV:HIT000015463;CON__P08727;A0A0D9S2G2;CON__P19001;CON__Q92764;A0A0D9S2J2;CON__Q497I4;A0A0D9S2K6;CON__Q2M2I5;A0A0D9S2G3;CON__P19012;CON__A2AB72;CON__Q6IFX2;CON__Q9QWL7;CON__Q14532;CON__P08730-1;CON__Q04695;A0A0D9S2E6;CON__ENSEMBL:ENSP00000377550;A0A0D9S2Q0;CON__Q14525;A0A0D9S2Z3	A0A0D9QZV2	49;3;2;2;2;2;2;2;1;1;1;1;1;1;1;1;1;1;1;1;1;1;1	49;3;2;2;2;2;2;2;1;1;1;1;1;1;1;1;1;1;1;1;1;1;1	0;0;0;0;0;0;0;0;0;0;0;0;0;0;0;0;0;0;0;0;0;0;0	tr|A0A0D9QZV2|A0A0D9QZV2_CHLSB IF rod domain-containing protein OS=Chlorocebus sabaeus OX=60711 PE=3 SV=1	23	49	49	0	25	34	23	34	20	26	23	41	36	38	30	25	22	18	20	23	30	26	33	34	30	26	33	34	25	34	23	34	20	26	23	41	36	38	30	25	22	18	20	23
A0A0D9QZW0	A0A0D9QZW0	12	12	12	tr|A0A0D9QZW0|A0A0D9QZW0_CHLSB Uncharacterized protein OS=Chlorocebus sabaeus OX=60711 GN=TRIM25 PE=4 SV=1	1	12	12	12	2	5	3	5	4	10	2	4	4	4	2	2	2	0	2	4	3	2	4	3	4	3	4	4	2	5	3	5	4	10	2	4	4	4	2	2	2	0	2	4
A0A0D9QZX0	A0A0D9QZX0	1	1	1	tr|A0A0D9QZX0|A0A0D9QZX0_CHLSB ESCRT-I complex subunit MVB12A OS=Chlorocebus sabaeus OX=60711 GN=MVB12A PE=3 SV=1	1	1	1	1	1	1	1	1	0	1	0	1	1	1	0	0	0	0	0	0	0	0	0	0	0	0	0	0	1	1	1	1	0	1	0	1	1	1	0	0	0	0	0	0
A0A0D9QZY6	A0A0D9QZY6	8	8	8	tr|A0A0D9QZY6|A0A0D9QZY6_CHLSB PKS_AT domain-containing protein OS=Chlorocebus sabaeus OX=60711 GN=MCAT PE=4 SV=1	1	8	8	8	1	4	5	5	4	5	3	6	6	5	5	5	1	2	2	6	6	5	4	6	5	4	4	7	1	4	5	5	4	5	3	6	6	5	5	5	1	2	2	6
A0A0D9QZZ5	A0A0D9QZZ5	9	9	9	tr|A0A0D9QZZ5|A0A0D9QZZ5_CHLSB Uncharacterized protein OS=Chlorocebus sabaeus OX=60711 GN=PACSIN2 PE=3 SV=1	1	9	9	9	5	2	7	2	0	0	6	2	1	1	0	0	7	6	7	0	1	1	1	0	1	1	1	1	5	2	7	2	0	0	6	2	1	1	0	0	7	6	7	0
A0A0D9QZZ9	A0A0D9QZZ9	2	2	2	tr|A0A0D9QZZ9|A0A0D9QZZ9_CHLSB 39S ribosomal protein L34, mitochondrial OS=Chlorocebus sabaeus OX=60711 GN=MRPL34 PE=3 SV=1	1	2	2	2	2	2	1	1	2	0	1	1	1	1	1	1	1	1	1	1	1	1	1	1	1	1	0	1	2	2	1	1	2	0	1	1	1	1	1	1	1	1	1	1
A0A0D9R002	A0A0D9R002	5	5	5	tr|A0A0D9R002|A0A0D9R002_CHLSB Uncharacterized protein OS=Chlorocebus sabaeus OX=60711 GN=MSI2 PE=3 SV=1	1	5	5	5	0	1	1	0	0	2	1	4	5	3	3	2	1	0	0	5	3	4	5	4	4	3	4	4	0	1	1	0	0	2	1	4	5	3	3	2	1	0	0	5
A0A0D9R005	A0A0D9R005	2	2	2	tr|A0A0D9R005|A0A0D9R005_CHLSB Uncharacterized protein OS=Chlorocebus sabaeus OX=60711 GN=VEZF1 PE=4 SV=1	1	2	2	2	0	0	0	0	2	0	0	0	0	0	0	0	0	0	0	0	0	0	0	0	0	0	0	0	0	0	0	0	2	0	0	0	0	0	0	0	0	0	0	0
A0A0D9R007	A0A0D9R007	8	8	8	tr|A0A0D9R007|A0A0D9R007_CHLSB Mitochondrial ribosomal protein S23 OS=Chlorocebus sabaeus OX=60711 GN=MRPS23 PE=3 SV=1	1	8	8	8	1	3	0	5	1	3	0	5	4	6	2	3	0	0	0	4	4	4	5	4	5	4	2	5	1	3	0	5	1	3	0	5	4	6	2	3	0	0	0	4
A0A0D9R008	A0A0D9R008	1	1	1	tr|A0A0D9R008|A0A0D9R008_CHLSB Arf-GAP domain-containing protein OS=Chlorocebus sabaeus OX=60711 GN=ARFGAP3 PE=4 SV=1	1	1	1	1	0	1	0	1	1	0	1	1	0	0	0	1	1	1	0	1	1	0	1	0	0	1	0	0	0	1	0	1	1	0	1	1	0	0	0	1	1	1	0	1
A0A0D9R009	A0A0D9R009	2	2	2	tr|A0A0D9R009|A0A0D9R009_CHLSB Uncharacterized protein OS=Chlorocebus sabaeus OX=60711 GN=BLOC1S2 PE=3 SV=1	1	2	2	2	1	0	1	0	0	0	0	1	1	1	0	0	0	1	0	0	0	1	0	0	0	1	0	0	1	0	1	0	0	0	0	1	1	1	0	0	0	1	0	0
A0A0D9R011	A0A0D9R011	6	6	6	tr|A0A0D9R011|A0A0D9R011_CHLSB NADH-cytochrome b5 reductase OS=Chlorocebus sabaeus OX=60711 GN=CYB5R3 PE=3 SV=1	1	6	6	6	4	3	3	2	2	2	4	3	2	2	1	4	2	3	3	3	3	4	4	3	4	3	2	1	4	3	3	2	2	2	4	3	2	2	1	4	2	3	3	3
A0A0D9R014	A0A0D9R014	13	13	13	tr|A0A0D9R014|A0A0D9R014_CHLSB Serine/arginine-rich splicing factor 1 OS=Chlorocebus sabaeus OX=60711 GN=SRSF1 PE=3 SV=1	1	13	13	13	6	0	10	2	5	2	4	1	3	3	6	8	9	7	11	3	3	3	10	8	10	10	11	6	6	0	10	2	5	2	4	1	3	3	6	8	9	7	11	3
A0A0D9R016	A0A0D9R016	10	1	0	tr|A0A0D9R016|A0A0D9R016_CHLSB Keratin 2 OS=Chlorocebus sabaeus OX=60711 GN=KRT2 PE=3 SV=1	1	10	1	0	1	3	4	5	7	3	4	3	4	4	3	4	1	1	6	3	2	2	4	4	6	3	4	6	0	0	0	0	0	0	0	0	0	0	0	0	0	0	1	1
A0A0D9R019	A0A0D9R019	3	3	3	tr|A0A0D9R019|A0A0D9R019_CHLSB BRISC and BRCA1-A complex member 1 OS=Chlorocebus sabaeus OX=60711 GN=BABAM1 PE=3 SV=1	1	3	3	3	1	1	2	1	0	1	0	1	2	1	0	1	1	2	1	0	0	0	1	0	0	0	1	0	1	1	2	1	0	1	0	1	2	1	0	1	1	2	1	0
A0A0D9R027	A0A0D9R027	2	2	2	tr|A0A0D9R027|A0A0D9R027_CHLSB RRM domain-containing protein OS=Chlorocebus sabaeus OX=60711 GN=POLDIP3 PE=4 SV=1	1	2	2	2	0	0	0	1	0	0	0	1	0	0	0	0	0	0	1	0	0	0	0	0	0	0	0	0	0	0	0	1	0	0	0	1	0	0	0	0	0	0	1	0
A0A0D9R028	A0A0D9R028	4	4	4	tr|A0A0D9R028|A0A0D9R028_CHLSB Ribosomal RNA processing 7 homolog A OS=Chlorocebus sabaeus OX=60711 GN=RRP7A PE=3 SV=1	1	4	4	4	0	0	0	0	0	1	0	2	1	0	0	0	1	1	2	0	1	3	0	0	2	3	3	0	0	0	0	0	0	1	0	2	1	0	0	0	1	1	2	0
A0A0D9R038	A0A0D9R038	15	10	10	tr|A0A0D9R038|A0A0D9R038_CHLSB PHB domain-containing protein OS=Chlorocebus sabaeus OX=60711 GN=ERLIN1 PE=3 SV=1	1	15	10	10	3	7	2	7	6	11	4	9	12	11	6	7	1	2	4	13	13	10	12	14	10	7	11	8	1	4	0	5	2	7	1	6	7	7	4	4	0	0	2	8
A0A0D9R042	A0A0D9R042	3	3	3	tr|A0A0D9R042|A0A0D9R042_CHLSB Uncharacterized protein OS=Chlorocebus sabaeus OX=60711 GN=HAUS8 PE=4 SV=1	1	3	3	3	0	1	0	1	0	0	0	0	2	2	0	1	0	0	0	2	2	2	1	1	0	1	0	1	0	1	0	1	0	0	0	0	2	2	0	1	0	0	0	2
A0A0D9R051	A0A0D9R051	9	9	9	tr|A0A0D9R051|A0A0D9R051_CHLSB Rho GTPase activating protein 1 OS=Chlorocebus sabaeus OX=60711 GN=ARHGAP1 PE=4 SV=1	1	9	9	9	2	1	3	2	2	3	1	3	3	2	3	4	4	3	4	3	2	4	3	3	3	4	4	3	2	1	3	2	2	3	1	3	3	2	3	4	4	3	4	3
A0A0D9R056	A0A0D9R056	12	12	12	tr|A0A0D9R056|A0A0D9R056_CHLSB Uncharacterized protein OS=Chlorocebus sabaeus OX=60711 GN=CKAP5 PE=3 SV=1	1	12	12	12	6	1	3	1	2	1	4	2	2	2	1	2	4	4	6	3	2	3	3	2	2	2	3	2	6	1	3	1	2	1	4	2	2	2	1	2	4	4	6	3
A0A0D9R064	A0A0D9R064	2	2	2	tr|A0A0D9R064|A0A0D9R064_CHLSB Arf-GAP domain-containing protein OS=Chlorocebus sabaeus OX=60711 GN=ARFGAP2 PE=4 SV=1	1	2	2	2	0	0	1	0	0	0	0	0	1	1	0	1	0	0	2	1	1	0	1	1	0	1	1	0	0	0	1	0	0	0	0	0	1	1	0	1	0	0	2	1
A0A0D9R066	A0A0D9R066	10	10	10	tr|A0A0D9R066|A0A0D9R066_CHLSB Uncharacterized protein OS=Chlorocebus sabaeus OX=60711 GN=PACSIN3 PE=4 SV=1	1	10	10	10	5	5	6	2	4	1	5	5	5	4	2	3	8	4	7	4	3	3	4	4	4	4	5	5	5	5	6	2	4	1	5	5	5	4	2	3	8	4	7	4
A0A0D9R068	A0A0D9R068	2	2	2	tr|A0A0D9R068|A0A0D9R068_CHLSB Uncharacterized protein OS=Chlorocebus sabaeus OX=60711 GN=ACP2 PE=4 SV=1	1	2	2	2	1	0	1	0	0	0	2	0	0	0	0	0	1	1	1	0	0	0	0	0	0	0	0	0	1	0	1	0	0	0	2	0	0	0	0	0	1	1	1	0
A0A0D9R077	A0A0D9R077	2	2	2	tr|A0A0D9R077|A0A0D9R077_CHLSB Solute carrier family 35 member E1 OS=Chlorocebus sabaeus OX=60711 GN=SLC35E1 PE=4 SV=1	1	2	2	2	0	0	0	0	0	0	0	1	1	1	2	2	0	0	0	1	1	1	1	1	1	0	0	0	0	0	0	0	0	0	0	1	1	1	2	2	0	0	0	1
A0A0D9R082	A0A0D9R082	10	10	8	tr|A0A0D9R082|A0A0D9R082_CHLSB Uncharacterized protein OS=Chlorocebus sabaeus OX=60711 GN=FUS PE=3 SV=1	1	10	10	8	8	6	8	4	5	4	8	8	7	6	6	8	9	9	8	6	7	9	8	7	8	10	7	8	8	6	8	4	5	4	8	8	7	6	6	8	9	9	8	6
A0A0D9R091	A0A0D9R091	8	8	8	tr|A0A0D9R091|A0A0D9R091_CHLSB Aspartate aminotransferase OS=Chlorocebus sabaeus OX=60711 GN=GOT1 PE=3 SV=1	1	8	8	8	5	6	6	4	0	2	7	5	3	4	0	1	5	5	4	4	3	3	1	3	3	1	1	0	5	6	6	4	0	2	7	5	3	4	0	1	5	5	4	4
A0A0D9R093	A0A0D9R093	3	3	3	tr|A0A0D9R093|A0A0D9R093_CHLSB Uncharacterized protein OS=Chlorocebus sabaeus OX=60711 GN=CHERP PE=4 SV=1	1	3	3	3	3	0	1	0	0	0	3	2	0	1	1	0	2	2	2	1	1	1	1	1	1	1	1	2	3	0	1	0	0	0	3	2	0	1	1	0	2	2	2	1
A0A0D9R0A5	A0A0D9R0A5	6	6	6	tr|A0A0D9R0A5|A0A0D9R0A5_CHLSB Protein-serine/threonine kinase OS=Chlorocebus sabaeus OX=60711 GN=BCKDK PE=3 SV=1	1	6	6	6	0	2	2	2	2	2	0	3	4	2	4	2	0	0	0	5	3	2	4	3	2	4	2	3	0	2	2	2	2	2	0	3	4	2	4	2	0	0	0	5
A0A0D9R0A8	A0A0D9R0A8	1	1	1	tr|A0A0D9R0A8|A0A0D9R0A8_CHLSB Vitamin-K-epoxide reductase (warfarin-sensitive) OS=Chlorocebus sabaeus OX=60711 GN=VKORC1 PE=3 SV=1	1	1	1	1	0	1	0	1	1	1	0	0	1	0	0	0	0	0	0	1	0	0	0	0	0	0	1	0	0	1	0	1	1	1	0	0	1	0	0	0	0	0	0	1
A0A0D9R0B2	A0A0D9R0B2	1	1	1	tr|A0A0D9R0B2|A0A0D9R0B2_CHLSB Uncharacterized protein OS=Chlorocebus sabaeus OX=60711 GN=CCDC134 PE=4 SV=1	1	1	1	1	0	0	1	0	0	0	0	0	0	0	0	1	1	1	0	1	1	1	0	0	0	0	0	0	0	0	1	0	0	0	0	0	0	0	0	1	1	1	0	1
A0A0D9R0B6	A0A0D9R0B6	3	3	3	tr|A0A0D9R0B6|A0A0D9R0B6_CHLSB t-SNARE coiled-coil homology domain-containing protein OS=Chlorocebus sabaeus OX=60711 GN=STX4 PE=3 SV=1	1	3	3	3	3	0	1	0	1	0	2	2	0	1	0	0	2	1	2	0	0	0	0	0	1	0	0	2	3	0	1	0	1	0	2	2	0	1	0	0	2	1	2	0
CON__O43790;CON__Q6NT21;CON__P78385;A0A0D9R0B8;CON__Q14533;CON__Q61726;A0A0D9R0G6;A0A0D9R0D4;CON__P78386;A0A0D9R0B5	CON__O43790;CON__Q6NT21;CON__P78385;A0A0D9R0B8;CON__Q14533;CON__Q61726;A0A0D9R0G6;A0A0D9R0D4;CON__P78386;A0A0D9R0B5	4;4;4;4;4;3;3;3;2;2	3;3;3;3;3;2;2;2;1;1	3;3;3;3;3;2;2;2;1;1	;;;tr|A0A0D9R0B8|A0A0D9R0B8_CHLSB IF rod domain-containing protein OS=Chlorocebus sabaeus OX=60711 GN=KRT83 PE=3 SV=1;;;tr|A0A0D9R0G6|A0A0D9R0G6_CHLSB IF rod domain-containing protein OS=Chlorocebus sabaeus OX=60711 PE=3 SV=1;tr|A0A0D9R0D4|A0A0D9R0D4_CHLSB	10	4	3	3	2	1	3	0	0	2	1	1	2	1	0	1	1	3	3	3	2	2	1	2	1	1	2	1	2	1	2	0	0	1	1	1	1	1	0	0	0	2	2	2
A0A0D9R0C3	A0A0D9R0C3	6	6	6	tr|A0A0D9R0C3|A0A0D9R0C3_CHLSB dTMP kinase OS=Chlorocebus sabaeus OX=60711 GN=DTYMK PE=3 SV=1	1	6	6	6	0	2	1	1	0	0	1	3	3	4	2	1	0	0	0	1	3	3	2	3	2	1	3	3	0	2	1	1	0	0	1	3	3	4	2	1	0	0	0	1
A0A0D9R0C4	A0A0D9R0C4	1	1	1	tr|A0A0D9R0C4|A0A0D9R0C4_CHLSB Cysteine protease OS=Chlorocebus sabaeus OX=60711 GN=ATG4B PE=3 SV=1	1	1	1	1	0	0	0	1	0	0	0	0	0	0	0	0	0	0	0	0	0	0	0	0	0	0	0	1	0	0	0	1	0	0	0	0	0	0	0	0	0	0	0	0
A0A0D9R0C7	A0A0D9R0C7	7	7	7	tr|A0A0D9R0C7|A0A0D9R0C7_CHLSB Uncharacterized protein OS=Chlorocebus sabaeus OX=60711 GN=EPS15L1 PE=4 SV=1	1	7	7	7	1	1	1	1	0	1	0	1	2	2	0	0	3	1	3	2	3	1	2	2	1	2	1	1	1	1	1	1	0	1	0	1	2	2	0	0	3	1	3	2
A0A0D9R0D0	A0A0D9R0D0	2	2	2	tr|A0A0D9R0D0|A0A0D9R0D0_CHLSB Transcription elongation factor SPT4 OS=Chlorocebus sabaeus OX=60711 GN=SUPT4H1 PE=3 SV=1	1	2	2	2	2	0	2	0	0	1	1	2	2	2	0	0	2	2	1	1	1	1	2	1	1	0	2	1	2	0	2	0	0	1	1	2	2	2	0	0	2	2	1	1
A0A0D9R0D8	A0A0D9R0D8	2	2	2	tr|A0A0D9R0D8|A0A0D9R0D8_CHLSB AP-1 complex subunit mu-1 OS=Chlorocebus sabaeus OX=60711 GN=AP1M1 PE=3 SV=1	1	2	2	2	0	0	1	1	0	0	0	1	1	1	2	2	0	1	0	1	2	1	1	2	2	1	1	2	0	0	1	1	0	0	0	1	1	1	2	2	0	1	0	1
A0A0D9R0E2	A0A0D9R0E2	19	19	19	tr|A0A0D9R0E2|A0A0D9R0E2_CHLSB Septin OS=Chlorocebus sabaeus OX=60711 GN=SEPTIN2 PE=3 SV=1	1	19	19	19	4	12	7	14	7	10	9	17	11	15	11	9	6	6	4	9	14	14	13	12	12	12	13	13	4	12	7	14	7	10	9	17	11	15	11	9	6	6	4	9
A0A0D9R0E9;A0A0D9RRC4	A0A0D9R0E9	6;2	6;2	6;2	tr|A0A0D9R0E9|A0A0D9R0E9_CHLSB Ribonucloprotein OS=Chlorocebus sabaeus OX=60711 PE=3 SV=1	2	6	6	6	1	4	1	4	3	3	1	2	4	3	3	2	2	3	1	4	4	3	4	3	3	4	3	4	1	4	1	4	3	3	1	2	4	3	3	2	2	3	1	4
A0A0D9R0F0	A0A0D9R0F0	23	23	23	tr|A0A0D9R0F0|A0A0D9R0F0_CHLSB Proteasome 26S subunit, ATPase 3 OS=Chlorocebus sabaeus OX=60711 GN=PSMC3 PE=3 SV=1	1	23	23	23	5	13	6	12	5	14	8	18	11	12	5	5	5	5	6	12	14	15	9	14	13	14	12	11	5	13	6	12	5	14	8	18	11	12	5	5	5	5	6	12
A0A0D9R0F2	A0A0D9R0F2	25	25	25	tr|A0A0D9R0F2|A0A0D9R0F2_CHLSB High density lipoprotein binding protein OS=Chlorocebus sabaeus OX=60711 GN=HDLBP PE=4 SV=1	1	25	25	25	13	16	13	12	8	11	13	22	16	14	6	9	15	11	15	12	12	11	14	11	16	9	12	19	13	16	13	12	8	11	13	22	16	14	6	9	15	11	15	12
A0A0D9R0F3	A0A0D9R0F3	30	30	30	tr|A0A0D9R0F3|A0A0D9R0F3_CHLSB ATP-dependent DNA helicase 2 subunit 1 OS=Chlorocebus sabaeus OX=60711 GN=XRCC6 PE=3 SV=1	1	30	30	30	20	24	16	15	19	14	14	22	15	20	19	21	19	20	17	19	22	23	19	21	17	19	19	19	20	24	16	15	19	14	14	22	15	20	19	21	19	20	17	19
A0A0D9R0F4	A0A0D9R0F4	2	2	2	tr|A0A0D9R0F4|A0A0D9R0F4_CHLSB Uncharacterized protein OS=Chlorocebus sabaeus OX=60711 GN=RAB8A PE=4 SV=1	1	2	2	2	0	0	2	0	0	0	1	0	1	0	2	2	2	1	0	2	1	1	2	2	2	2	2	2	0	0	2	0	0	0	1	0	1	0	2	2	2	1	0	2
A0A0D9R0F7	A0A0D9R0F7	24	5	5	tr|A0A0D9R0F7|A0A0D9R0F7_CHLSB Tropomyosin 4 OS=Chlorocebus sabaeus OX=60711 GN=TPM4 PE=3 SV=1	1	24	5	5	19	14	20	15	6	12	19	15	20	15	9	8	19	20	20	15	12	13	15	16	15	17	18	16	2	1	3	1	0	2	2	2	3	1	1	0	3	4	5	1
A0A0D9R0G0	A0A0D9R0G0	1	1	1	tr|A0A0D9R0G0|A0A0D9R0G0_CHLSB Uncharacterized protein OS=Chlorocebus sabaeus OX=60711 GN=PTPMT1 PE=4 SV=1	1	1	1	1	0	0	0	0	0	1	0	0	0	0	0	0	0	0	0	0	0	0	0	0	0	0	0	0	0	0	0	0	0	1	0	0	0	0	0	0	0	0	0	0
A0A0D9R0H2	A0A0D9R0H2	3	3	3	tr|A0A0D9R0H2|A0A0D9R0H2_CHLSB Complex I-30kD OS=Chlorocebus sabaeus OX=60711 GN=NDUFS3 PE=3 SV=1	1	3	3	3	2	1	1	2	1	2	1	3	2	2	2	2	1	1	0	3	3	2	2	2	2	2	2	3	2	1	1	2	1	2	1	3	2	2	2	2	1	1	0	3
A0A0D9R0H6	A0A0D9R0H6	52	52	52	tr|A0A0D9R0H6|A0A0D9R0H6_CHLSB Aconitate hydratase, mitochondrial OS=Chlorocebus sabaeus OX=60711 GN=ACO2 PE=3 SV=1	1	52	52	52	12	27	28	20	20	36	18	35	35	28	31	29	22	19	17	35	36	36	30	30	29	31	37	32	12	27	28	20	20	36	18	35	35	28	31	29	22	19	17	35
A0A0D9R0I1	A0A0D9R0I1	9	9	9	tr|A0A0D9R0I1|A0A0D9R0I1_CHLSB Uncharacterized protein OS=Chlorocebus sabaeus OX=60711 GN=PHF5A PE=3 SV=1	1	9	9	9	4	4	6	6	3	5	4	7	6	6	5	4	3	3	3	5	5	7	7	6	5	4	5	5	4	4	6	6	3	5	4	7	6	6	5	4	3	3	3	5
A0A0D9R0I6	A0A0D9R0I6	2	2	2	tr|A0A0D9R0I6|A0A0D9R0I6_CHLSB Uncharacterized protein OS=Chlorocebus sabaeus OX=60711 GN=FNBP4 PE=4 SV=1	1	2	2	2	1	0	0	0	0	0	0	0	0	0	0	0	2	2	2	0	0	0	0	0	0	0	0	0	1	0	0	0	0	0	0	0	0	0	0	0	2	2	2	0
A0A0D9R0J1;A0A0D9R7D0	A0A0D9R0J1;A0A0D9R7D0	1;1	1;1	1;1	tr|A0A0D9R0J1|A0A0D9R0J1_CHLSB Zinc finger CCCH-type containing 7B OS=Chlorocebus sabaeus OX=60711 GN=ZC3H7B PE=4 SV=1;tr|A0A0D9R7D0|A0A0D9R7D0_CHLSB Zinc finger CCCH-type containing 7A OS=Chlorocebus sabaeus OX=60711 GN=ZC3H7A PE=4 SV=1	2	1	1	1	0	0	0	0	1	0	0	0	0	0	1	1	0	0	0	1	0	0	0	0	0	0	0	0	0	0	0	0	1	0	0	0	0	0	1	1	0	0	0	1
A0A0D9R0J7	A0A0D9R0J7	9	9	9	tr|A0A0D9R0J7|A0A0D9R0J7_CHLSB RanGAP1_C domain-containing protein OS=Chlorocebus sabaeus OX=60711 GN=RANGAP1 PE=4 SV=1	1	9	9	9	6	2	4	1	3	3	4	1	1	1	1	0	5	4	4	2	0	0	0	2	1	1	1	2	6	2	4	1	3	3	4	1	1	1	1	0	5	4	4	2
A0A0D9R0J8	A0A0D9R0J8	10	10	9	tr|A0A0D9R0J8|A0A0D9R0J8_CHLSB E3 ubiquitin protein ligase OS=Chlorocebus sabaeus OX=60711 GN=RNF40 PE=3 SV=1	1	10	10	9	0	3	2	3	0	7	3	3	3	3	4	0	1	0	0	3	1	2	3	3	2	3	3	4	0	3	2	3	0	7	3	3	3	3	4	0	1	0	0	3
A0A0D9R0K6	A0A0D9R0K6	1	1	1	tr|A0A0D9R0K6|A0A0D9R0K6_CHLSB Protein FAM33A OS=Chlorocebus sabaeus OX=60711 PE=3 SV=1	1	1	1	1	0	0	0	0	0	1	0	0	1	1	0	0	0	0	0	0	0	0	0	1	0	0	0	0	0	0	0	0	0	1	0	0	1	1	0	0	0	0	0	0
A0A0D9R0K9	A0A0D9R0K9	7	7	7	tr|A0A0D9R0K9|A0A0D9R0K9_CHLSB LRRcap domain-containing protein OS=Chlorocebus sabaeus OX=60711 PE=4 SV=1	1	7	7	7	6	5	6	2	1	3	5	3	4	4	1	1	6	5	6	3	2	2	2	4	2	2	2	3	6	5	6	2	1	3	5	3	4	4	1	1	6	5	6	3
A0A0D9R0L4	A0A0D9R0L4	3	1	1	tr|A0A0D9R0L4|A0A0D9R0L4_CHLSB Histone acetyltransferase OS=Chlorocebus sabaeus OX=60711 GN=EP300 PE=4 SV=1	1	3	1	1	0	1	2	0	1	1	0	0	1	1	0	0	0	0	0	0	0	1	0	1	1	1	1	0	0	0	1	0	0	0	0	0	0	0	0	0	0	0	0	0
A0A0D9R0L8	A0A0D9R0L8	7	7	7	tr|A0A0D9R0L8|A0A0D9R0L8_CHLSB RING-type domain-containing protein OS=Chlorocebus sabaeus OX=60711 GN=RBX1 PE=3 SV=1	1	7	7	7	0	4	3	4	3	3	2	5	5	5	5	4	1	0	1	5	4	3	5	4	4	5	4	6	0	4	3	4	3	3	2	5	5	5	5	4	1	0	1	5
A0A0D9R0L9	A0A0D9R0L9	2	2	2	tr|A0A0D9R0L9|A0A0D9R0L9_CHLSB 4-hydroxy-2-oxoglutarate aldolase, mitochondrial OS=Chlorocebus sabaeus OX=60711 GN=HOGA1 PE=3 SV=1	1	2	2	2	0	0	1	0	0	1	0	0	1	1	1	0	0	0	0	1	1	1	1	1	2	1	2	1	0	0	1	0	0	1	0	0	1	1	1	0	0	0	0	1
A0A0D9R0M0	A0A0D9R0M0	3	3	3	tr|A0A0D9R0M0|A0A0D9R0M0_CHLSB X-prolyl aminopeptidase 3 OS=Chlorocebus sabaeus OX=60711 GN=XPNPEP3 PE=4 SV=1	1	3	3	3	0	1	0	0	0	0	0	3	1	1	0	0	0	0	0	0	1	1	2	1	2	0	2	2	0	1	0	0	0	0	0	3	1	1	0	0	0	0	0	0
A0A0D9R0M3	A0A0D9R0M3	2	2	2	tr|A0A0D9R0M3|A0A0D9R0M3_CHLSB Protein SMG8 OS=Chlorocebus sabaeus OX=60711 GN=SMG8 PE=3 SV=1	1	2	2	2	0	0	0	0	0	0	0	1	1	2	0	0	0	0	0	1	1	1	1	2	2	1	2	1	0	0	0	0	0	0	0	1	1	2	0	0	0	0	0	1
A0A0D9R0N1	A0A0D9R0N1	1	1	1	tr|A0A0D9R0N1|A0A0D9R0N1_CHLSB MMS19 nucleotide excision repair protein OS=Chlorocebus sabaeus OX=60711 GN=MMS19 PE=3 SV=1	1	1	1	1	0	1	0	1	1	1	0	1	1	1	1	1	0	0	0	1	1	1	1	1	1	1	1	1	0	1	0	1	1	1	0	1	1	1	1	1	0	0	0	1
A0A0D9R0N5	A0A0D9R0N5	93	93	78	tr|A0A0D9R0N5|A0A0D9R0N5_CHLSB Clathrin heavy chain OS=Chlorocebus sabaeus OX=60711 GN=CLTC PE=3 SV=1	1	93	93	78	12	41	15	38	67	32	16	44	53	49	74	77	22	22	21	56	52	58	66	63	67	62	65	56	12	41	15	38	67	32	16	44	53	49	74	77	22	22	21	56
A0A0D9R0N6	A0A0D9R0N6	1	1	1	tr|A0A0D9R0N6|A0A0D9R0N6_CHLSB Exosome component 1 OS=Chlorocebus sabaeus OX=60711 GN=EXOSC1 PE=4 SV=1	1	1	1	1	0	1	1	1	0	1	0	1	1	1	0	0	0	0	0	1	0	1	1	1	0	0	1	0	0	1	1	1	0	1	0	1	1	1	0	0	0	0	0	1
A0A0D9R0N8	A0A0D9R0N8	25	25	25	tr|A0A0D9R0N8|A0A0D9R0N8_CHLSB STI1 domain-containing protein OS=Chlorocebus sabaeus OX=60711 GN=ST13 PE=3 SV=1	1	25	25	25	20	2	16	2	9	9	16	5	5	5	5	2	17	19	21	5	7	5	4	9	7	5	8	6	20	2	16	2	9	9	16	5	5	5	5	2	17	19	21	5
A0A0D9R0P2	A0A0D9R0P2	6	6	6	tr|A0A0D9R0P2|A0A0D9R0P2_CHLSB NUC173 domain-containing protein OS=Chlorocebus sabaeus OX=60711 GN=RRP12 PE=3 SV=1	1	6	6	6	0	2	0	0	3	0	1	3	1	0	3	2	0	0	1	3	3	2	1	1	1	2	1	0	0	2	0	0	3	0	1	3	1	0	3	2	0	0	1	3
A0A0D9R0P9	A0A0D9R0P9	1	1	1	tr|A0A0D9R0P9|A0A0D9R0P9_CHLSB Uncharacterized protein OS=Chlorocebus sabaeus OX=60711 GN=VMP1 PE=4 SV=1	1	1	1	1	0	1	1	0	1	1	0	1	1	1	0	1	0	0	0	0	1	0	0	1	1	0	1	1	0	1	1	0	1	1	0	1	1	1	0	1	0	0	0	0
A0A0D9R0S1	A0A0D9R0S1	2	2	2	tr|A0A0D9R0S1|A0A0D9R0S1_CHLSB Mediator of RNA polymerase II transcription subunit 13 OS=Chlorocebus sabaeus OX=60711 GN=MED13 PE=3 SV=1	1	2	2	2	1	1	1	0	1	0	1	1	0	1	2	0	1	0	1	0	1	0	1	2	2	1	0	1	1	1	1	0	1	0	1	1	0	1	2	0	1	0	1	0
A0A0D9R0S5	A0A0D9R0S5	4	4	4	tr|A0A0D9R0S5|A0A0D9R0S5_CHLSB 1,4-alpha-glucan branching enzyme OS=Chlorocebus sabaeus OX=60711 GN=GBE1 PE=3 SV=1	1	4	4	4	0	1	0	1	0	1	2	2	1	3	1	3	1	1	0	4	3	3	3	3	3	3	4	3	0	1	0	1	0	1	2	2	1	3	1	3	1	1	0	4
A0A0D9R0S6;A0A0D9RAK4	A0A0D9R0S6;A0A0D9RAK4	1;1	1;1	1;1	tr|A0A0D9R0S6|A0A0D9R0S6_CHLSB Uncharacterized protein OS=Chlorocebus sabaeus OX=60711 GN=TFCP2 PE=3 SV=1;tr|A0A0D9RAK4|A0A0D9RAK4_CHLSB Uncharacterized protein OS=Chlorocebus sabaeus OX=60711 GN=UBP1 PE=3 SV=1	2	1	1	1	0	0	1	1	0	0	1	1	1	1	0	0	1	0	1	0	1	0	1	0	0	0	1	0	0	0	1	1	0	0	1	1	1	1	0	0	1	0	1	0
A0A0D9R0U2	A0A0D9R0U2	2	2	2	tr|A0A0D9R0U2|A0A0D9R0U2_CHLSB Uncharacterized protein OS=Chlorocebus sabaeus OX=60711 GN=CHMP2B PE=3 SV=1	1	2	2	2	1	0	1	0	0	0	0	0	0	0	0	0	1	2	2	0	0	0	0	0	0	0	0	0	1	0	1	0	0	0	0	0	0	0	0	0	1	2	2	0
A0A0D9R0V0	A0A0D9R0V0	9	9	9	tr|A0A0D9R0V0|A0A0D9R0V0_CHLSB Tankyrase 1 binding protein 1 OS=Chlorocebus sabaeus OX=60711 GN=TNKS1BP1 PE=4 SV=1	1	9	9	9	3	0	6	1	0	1	3	1	2	3	1	0	6	5	6	1	0	0	0	2	0	2	3	0	3	0	6	1	0	1	3	1	2	3	1	0	6	5	6	1
A0A0D9R0W0	A0A0D9R0W0	13	13	13	tr|A0A0D9R0W0|A0A0D9R0W0_CHLSB FACT complex subunit SSRP1 OS=Chlorocebus sabaeus OX=60711 GN=SSRP1 PE=3 SV=1	1	13	13	13	5	4	7	1	3	1	3	6	3	1	7	9	6	4	8	6	6	7	4	4	4	2	4	3	5	4	7	1	3	1	3	6	3	1	7	9	6	4	8	6
A0A0D9R0Y0	A0A0D9R0Y0	2	2	2	tr|A0A0D9R0Y0|A0A0D9R0Y0_CHLSB HTH La-type RNA-binding domain-containing protein OS=Chlorocebus sabaeus OX=60711 GN=LARP4 PE=4 SV=1	1	2	2	2	2	0	0	0	0	1	0	0	1	0	0	0	0	1	0	0	0	0	0	0	0	0	0	0	2	0	0	0	0	1	0	0	1	0	0	0	0	1	0	0
A0A0D9R0Y7	A0A0D9R0Y7	3	3	2	tr|A0A0D9R0Y7|A0A0D9R0Y7_CHLSB LIM zinc-binding domain-containing protein OS=Chlorocebus sabaeus OX=60711 GN=LIMA1 PE=4 SV=1	1	3	3	2	2	1	2	1	1	2	3	2	2	1	0	1	2	2	3	1	2	1	1	0	2	2	1	1	2	1	2	1	1	2	3	2	2	1	0	1	2	2	3	1
A0A0D9R0Z2	A0A0D9R0Z2	5	5	5	tr|A0A0D9R0Z2|A0A0D9R0Z2_CHLSB zf-Tim10_DDP domain-containing protein OS=Chlorocebus sabaeus OX=60711 GN=TIMM10 PE=4 SV=1	1	5	5	5	4	0	3	0	0	0	3	0	1	0	1	1	3	4	4	1	1	1	0	2	0	1	1	0	4	0	3	0	0	0	3	0	1	0	1	1	3	4	4	1
A0A0D9R0Z4	A0A0D9R0Z4	5	5	5	tr|A0A0D9R0Z4|A0A0D9R0Z4_CHLSB NADH dehydrogenase [ubiquinone] 1 alpha subcomplex subunit 10, mitochondrial OS=Chlorocebus sabaeus OX=60711 GN=NDUFA10 PE=3 SV=1	1	5	5	5	1	1	0	0	0	1	1	2	4	4	1	2	1	1	0	3	3	2	1	3	2	2	4	2	1	1	0	0	0	1	1	2	4	4	1	2	1	1	0	3
A0A0D9R111	A0A0D9R111	5	5	5	tr|A0A0D9R111|A0A0D9R111_CHLSB Adenylosuccinate lyase OS=Chlorocebus sabaeus OX=60711 GN=ADSL PE=4 SV=1	1	5	5	5	0	2	2	3	2	2	2	2	2	2	3	3	3	1	1	2	3	3	4	3	2	3	3	1	0	2	2	3	2	2	2	2	2	2	3	3	3	1	1	2
A0A0D9R112	A0A0D9R112	1	1	1	tr|A0A0D9R112|A0A0D9R112_CHLSB Rac GTPase activating protein 1 OS=Chlorocebus sabaeus OX=60711 GN=RACGAP1 PE=4 SV=1	1	1	1	1	1	0	1	0	0	1	0	1	1	0	0	0	1	0	1	0	0	0	0	0	0	0	1	1	1	0	1	0	0	1	0	1	1	0	0	0	1	0	1	0
A0A0D9R116	A0A0D9R116	5	5	5	tr|A0A0D9R116|A0A0D9R116_CHLSB Coproporphyrinogen oxidase OS=Chlorocebus sabaeus OX=60711 GN=CPOX PE=3 SV=1	1	5	5	5	1	1	0	1	0	3	1	1	3	2	1	1	0	1	1	3	1	1	3	2	0	1	4	1	1	1	0	1	0	3	1	1	3	2	1	1	0	1	1	3
A0A0D9R121	A0A0D9R121	18	18	18	tr|A0A0D9R121|A0A0D9R121_CHLSB Uncharacterized protein OS=Chlorocebus sabaeus OX=60711 GN=CTNND1 PE=3 SV=1	1	18	18	18	9	8	6	7	2	10	9	9	9	9	5	4	5	7	8	7	6	5	6	6	6	4	5	3	9	8	6	7	2	10	9	9	9	9	5	4	5	7	8	7
A0A0D9R137	A0A0D9R137	1	1	1	tr|A0A0D9R137|A0A0D9R137_CHLSB Uncharacterized protein OS=Chlorocebus sabaeus OX=60711 PE=4 SV=1	1	1	1	1	1	0	1	0	0	0	1	0	0	1	0	0	1	1	1	1	0	0	0	0	0	0	0	1	1	0	1	0	0	0	1	0	0	1	0	0	1	1	1	1
A0A0D9R142	A0A0D9R142	5	5	5	tr|A0A0D9R142|A0A0D9R142_CHLSB dCTP pyrophosphatase 1 OS=Chlorocebus sabaeus OX=60711 GN=DCTPP1 PE=4 SV=1	1	5	5	5	2	0	2	0	0	0	3	0	0	0	0	0	3	2	3	0	0	0	0	0	0	0	0	0	2	0	2	0	0	0	3	0	0	0	0	0	3	2	3	0
A0A0D9R144	A0A0D9R144	3	3	3	tr|A0A0D9R144|A0A0D9R144_CHLSB TBC1 domain family member 23 OS=Chlorocebus sabaeus OX=60711 GN=TBC1D23 PE=4 SV=1	1	3	3	3	0	0	3	0	0	0	0	0	0	0	0	0	1	0	0	0	0	0	0	0	0	0	0	0	0	0	3	0	0	0	0	0	0	0	0	0	1	0	0	0
A0A0D9S494;A0A0D9R170	A0A0D9S494;A0A0D9R170	3;3	3;3	3;3	tr|A0A0D9S494|A0A0D9S494_CHLSB Uncharacterized protein OS=Chlorocebus sabaeus OX=60711 GN=LHX5 PE=4 SV=1;tr|A0A0D9R170|A0A0D9R170_CHLSB Uncharacterized protein OS=Chlorocebus sabaeus OX=60711 GN=LHX1 PE=4 SV=1	2	3	3	3	1	0	1	0	1	0	1	3	1	0	1	0	1	1	0	0	1	1	1	1	1	0	1	1	1	0	1	0	1	0	1	3	1	0	1	0	1	1	0	0
A0A0D9R171	A0A0D9R171	13	13	13	tr|A0A0D9R171|A0A0D9R171_CHLSB Uncharacterized protein OS=Chlorocebus sabaeus OX=60711 GN=TOMM70 PE=4 SV=1	1	13	13	13	7	2	6	3	3	4	5	3	5	4	2	3	6	7	6	6	4	6	5	6	3	4	6	6	7	2	6	3	3	4	5	3	5	4	2	3	6	7	6	6
A0A0D9R173	A0A0D9R173	2	2	2	tr|A0A0D9R173|A0A0D9R173_CHLSB Uncharacterized protein OS=Chlorocebus sabaeus OX=60711 GN=FMNL3 PE=3 SV=1	1	2	2	2	1	2	1	2	1	1	1	2	1	2	1	0	0	1	2	1	1	1	1	1	0	0	0	1	1	2	1	2	1	1	1	2	1	2	1	0	0	1	2	1
A0A0D9R188	A0A0D9R188	9	9	7	tr|A0A0D9R188|A0A0D9R188_CHLSB Acetyl-CoA carboxylase 1 OS=Chlorocebus sabaeus OX=60711 GN=ACACA PE=4 SV=1	1	9	9	7	0	2	0	2	2	0	1	4	2	5	4	3	3	2	3	4	4	4	5	5	2	4	3	3	0	2	0	2	2	0	1	4	2	5	4	3	3	2	3	4
A0A0D9R190	A0A0D9R190	10	10	10	tr|A0A0D9R190|A0A0D9R190_CHLSB GYF domain-containing protein OS=Chlorocebus sabaeus OX=60711 GN=CD2BP2 PE=4 SV=1	1	10	10	10	5	0	6	1	2	2	6	3	3	3	2	2	9	9	8	4	4	4	5	4	4	4	3	4	5	0	6	1	2	2	6	3	3	3	2	2	9	9	8	4
A0A0D9R196	A0A0D9R196	2	2	2	tr|A0A0D9R196|A0A0D9R196_CHLSB A-kinase anchoring protein 8 like OS=Chlorocebus sabaeus OX=60711 GN=AKAP8L PE=3 SV=1	1	2	2	2	0	0	0	0	0	1	0	0	0	0	0	0	1	0	1	0	0	0	0	0	0	0	0	0	0	0	0	0	0	1	0	0	0	0	0	0	1	0	1	0
A0A0D9R1A3	A0A0D9R1A3	1	1	1	tr|A0A0D9R1A3|A0A0D9R1A3_CHLSB PB1 domain-containing protein OS=Chlorocebus sabaeus OX=60711 GN=TFG PE=4 SV=1	1	1	1	1	1	1	1	1	0	0	1	0	1	1	0	0	1	1	0	0	0	0	0	1	1	0	0	0	1	1	1	1	0	0	1	0	1	1	0	0	1	1	0	0
A0A0D9R1A5	A0A0D9R1A5	1	1	1	tr|A0A0D9R1A5|A0A0D9R1A5_CHLSB PAT1 homolog 1, processing body mRNA decay factor OS=Chlorocebus sabaeus OX=60711 GN=PATL1 PE=3 SV=1	1	1	1	1	1	0	1	0	0	0	1	0	0	0	0	0	1	1	1	0	0	0	0	0	0	0	0	0	1	0	1	0	0	0	1	0	0	0	0	0	1	1	1	0
A0A0D9R1A9	A0A0D9R1A9	2	2	2	tr|A0A0D9R1A9|A0A0D9R1A9_CHLSB t-SNARE coiled-coil homology domain-containing protein OS=Chlorocebus sabaeus OX=60711 GN=STX3 PE=3 SV=1	1	2	2	2	0	0	0	0	0	0	1	0	0	0	0	0	1	0	0	0	0	0	0	0	1	0	0	1	0	0	0	0	0	0	1	0	0	0	0	0	1	0	0	0
A0A0D9R1B2	A0A0D9R1B2	5	5	5	tr|A0A0D9R1B2|A0A0D9R1B2_CHLSB 39S ribosomal protein L16, mitochondrial OS=Chlorocebus sabaeus OX=60711 GN=MRPL16 PE=3 SV=1	1	5	5	5	0	2	0	2	2	1	1	1	0	1	1	0	0	0	0	0	2	1	1	1	1	0	0	0	0	2	0	2	2	1	1	1	0	1	1	0	0	0	0	0
A0A0D9R1B5	A0A0D9R1B5	4	3	3	tr|A0A0D9R1B5|A0A0D9R1B5_CHLSB Uncharacterized protein OS=Chlorocebus sabaeus OX=60711 PE=3 SV=1	1	4	3	3	1	1	4	1	0	3	1	4	4	3	1	1	4	3	3	2	1	2	2	3	1	1	1	1	0	0	3	0	0	2	0	3	3	2	0	1	3	2	2	1
A0A0D9R1B7	A0A0D9R1B7	4	4	4	tr|A0A0D9R1B7|A0A0D9R1B7_CHLSB Uncharacterized protein OS=Chlorocebus sabaeus OX=60711 GN=AATF PE=3 SV=1	1	4	4	4	2	1	2	1	0	0	0	1	2	3	0	0	3	3	2	1	2	1	1	1	0	1	2	1	2	1	2	1	0	0	0	1	2	3	0	0	3	3	2	1
A0A0D9R1C5	A0A0D9R1C5	1	1	1	tr|A0A0D9R1C5|A0A0D9R1C5_CHLSB Uncharacterized protein OS=Chlorocebus sabaeus OX=60711 GN=PAGR1 PE=4 SV=1	1	1	1	1	1	0	1	0	0	0	1	0	0	0	0	0	1	1	1	0	0	0	0	0	0	0	0	0	1	0	1	0	0	0	1	0	0	0	0	0	1	1	1	0
A0A0D9R1C9	A0A0D9R1C9	91	91	91	tr|A0A0D9R1C9|A0A0D9R1C9_CHLSB Major vault protein OS=Chlorocebus sabaeus OX=60711 GN=MVP PE=4 SV=1	1	91	91	91	7	58	9	35	14	59	8	61	43	46	18	22	4	8	6	61	63	60	45	44	40	26	28	30	7	58	9	35	14	59	8	61	43	46	18	22	4	8	6	61
A0A0D9R1D2	A0A0D9R1D2	2	2	2	tr|A0A0D9R1D2|A0A0D9R1D2_CHLSB RNA helicase OS=Chlorocebus sabaeus OX=60711 GN=DDX52 PE=3 SV=1	1	2	2	2	0	1	0	1	0	1	2	1	0	0	0	1	1	1	2	1	0	0	1	1	1	0	0	0	0	1	0	1	0	1	2	1	0	0	0	1	1	1	2	1
A0A0D9R1D4;A0A0D9S4M1;A0A0D9RTN5	A0A0D9R1D4	10;4;2	10;4;2	10;4;2	tr|A0A0D9R1D4|A0A0D9R1D4_CHLSB Uncharacterized protein OS=Chlorocebus sabaeus OX=60711 GN=HNF1B PE=3 SV=1	3	10	10	10	8	6	4	4	3	0	6	7	5	6	3	3	8	7	6	2	6	5	6	6	5	7	7	7	8	6	4	4	3	0	6	7	5	6	3	3	8	7	6	2
A0A0D9R1F6	A0A0D9R1F6	3	3	3	tr|A0A0D9R1F6|A0A0D9R1F6_CHLSB CHZ domain-containing protein OS=Chlorocebus sabaeus OX=60711 GN=HIRIP3 PE=4 SV=1	1	3	3	3	1	0	2	0	0	0	2	0	0	1	0	0	2	2	2	0	0	0	0	1	0	0	1	1	1	0	2	0	0	0	2	0	0	1	0	0	2	2	2	0
A0A0D9R1G0	A0A0D9R1G0	8	8	8	tr|A0A0D9R1G0|A0A0D9R1G0_CHLSB Aldehyde dehydrogenase 18 family member A1 OS=Chlorocebus sabaeus OX=60711 GN=ALDH18A1 PE=3 SV=1	1	8	8	8	1	4	4	3	4	7	2	6	5	4	4	3	1	1	1	5	4	4	5	5	5	6	4	4	1	4	4	3	4	7	2	6	5	4	4	3	1	1	1	5
A0A0D9R1G1;A0A0D9RWH9;A0A0D9S0I5	A0A0D9R1G1;A0A0D9RWH9;A0A0D9S0I5	38;27;20	2;2;2	0;0;0	tr|A0A0D9R1G1|A0A0D9R1G1_CHLSB Tubulin alpha chain OS=Chlorocebus sabaeus OX=60711 GN=TUBA1A PE=3 SV=1;tr|A0A0D9RWH9|A0A0D9RWH9_CHLSB Tubulin alpha chain OS=Chlorocebus sabaeus OX=60711 PE=3 SV=1;tr|A0A0D9S0I5|A0A0D9S0I5_CHLSB Uncharacterized protein OS=Ch	3	38	2	0	26	30	26	23	29	29	27	31	31	31	32	32	32	29	26	31	33	32	31	30	29	33	33	31	1	2	2	2	2	2	2	1	2	2	2	2	2	2	1	2
A0A0D9R1G2;A0A0D9RNW8	A0A0D9R1G2	40;7	40;7	4;0	tr|A0A0D9R1G2|A0A0D9R1G2_CHLSB Tubulin alpha chain OS=Chlorocebus sabaeus OX=60711 GN=TUBA1C PE=3 SV=1	2	40	40	4	24	29	26	24	28	26	24	31	31	29	31	32	32	29	27	31	32	32	30	30	27	32	33	30	24	29	26	24	28	26	24	31	31	29	31	32	32	29	27	31
A0A0D9R1G5	A0A0D9R1G5	39	6	0	tr|A0A0D9R1G5|A0A0D9R1G5_CHLSB Tubulin alpha chain OS=Chlorocebus sabaeus OX=60711 GN=TUBA1B PE=3 SV=1	1	39	6	0	27	31	27	24	30	30	27	32	33	33	33	32	33	31	29	32	34	32	32	31	29	33	34	30	5	6	4	3	6	6	5	6	5	6	6	4	4	5	4	5
A0A0D9R1G6	A0A0D9R1G6	2	2	2	tr|A0A0D9R1G6|A0A0D9R1G6_CHLSB 2-hydroxyacyl-CoA lyase 2 OS=Chlorocebus sabaeus OX=60711 GN=ILVBL PE=3 SV=1	1	2	2	2	0	0	0	0	0	0	0	0	0	0	0	0	0	0	0	0	1	0	0	0	0	1	0	0	0	0	0	0	0	0	0	0	0	0	0	0	0	0	0	0
A0A0D9R1H5	A0A0D9R1H5	40	40	37	tr|A0A0D9R1H5|A0A0D9R1H5_CHLSB Fructose-bisphosphate aldolase OS=Chlorocebus sabaeus OX=60711 PE=3 SV=1	1	40	40	37	20	25	26	21	25	33	26	32	30	30	29	29	28	25	25	31	34	34	31	32	30	31	31	31	20	25	26	21	25	33	26	32	30	30	29	29	28	25	25	31
A0A0D9R1H6	A0A0D9R1H6	3	3	3	tr|A0A0D9R1H6|A0A0D9R1H6_CHLSB PDZ and LIM domain 1 OS=Chlorocebus sabaeus OX=60711 GN=PDLIM1 PE=4 SV=1	1	3	3	3	1	0	2	0	0	0	2	0	1	0	0	0	2	1	1	0	0	0	0	0	1	0	0	1	1	0	2	0	0	0	2	0	1	0	0	0	2	1	1	0
A0A0D9R1H7	A0A0D9R1H7	1	1	1	tr|A0A0D9R1H7|A0A0D9R1H7_CHLSB Serine/threonine-protein phosphatase OS=Chlorocebus sabaeus OX=60711 GN=PPP4C PE=3 SV=1	1	1	1	1	0	1	0	1	1	0	1	0	0	0	1	1	0	0	0	0	0	1	1	1	1	0	0	1	0	1	0	1	1	0	1	0	0	0	1	1	0	0	0	0
A0A0D9R1J1	A0A0D9R1J1	1	1	1	tr|A0A0D9R1J1|A0A0D9R1J1_CHLSB Uncharacterized protein OS=Chlorocebus sabaeus OX=60711 GN=HELLS PE=4 SV=1	1	1	1	1	0	1	1	1	1	1	1	1	1	1	1	1	0	0	0	1	1	1	1	1	1	0	1	1	0	1	1	1	1	1	1	1	1	1	1	1	0	0	0	1
A0A0D9R1K1	A0A0D9R1K1	4	4	4	tr|A0A0D9R1K1|A0A0D9R1K1_CHLSB Mitogen-activated protein kinase OS=Chlorocebus sabaeus OX=60711 GN=MAPK3 PE=3 SV=1	1	4	4	4	0	1	3	1	1	1	1	2	3	4	1	2	1	1	1	3	3	3	3	3	3	3	3	3	0	1	3	1	1	1	1	2	3	4	1	2	1	1	1	3
A0A0D9R1L5	A0A0D9R1L5	2	2	2	tr|A0A0D9R1L5|A0A0D9R1L5_CHLSB Nucleolar complex protein 3 homolog OS=Chlorocebus sabaeus OX=60711 GN=NOC3L PE=3 SV=1	1	2	2	2	0	0	1	0	0	2	0	2	1	1	1	1	1	1	1	1	1	1	0	1	1	1	1	0	0	0	1	0	0	2	0	2	1	1	1	1	1	1	1	1
A0A0D9R1P7	A0A0D9R1P7	8	8	8	tr|A0A0D9R1P7|A0A0D9R1P7_CHLSB RNA helicase OS=Chlorocebus sabaeus OX=60711 PE=4 SV=1	1	8	8	8	1	1	3	1	3	5	2	4	6	4	3	4	4	5	3	4	5	6	6	5	4	7	7	3	1	1	3	1	3	5	2	4	6	4	3	4	4	5	3	4
A0A0D9R1P9	A0A0D9R1P9	1	1	1	tr|A0A0D9R1P9|A0A0D9R1P9_CHLSB Calcium channel voltage-dependent subunit beta 3 OS=Chlorocebus sabaeus OX=60711 GN=CACNB3 PE=3 SV=1	1	1	1	1	0	0	1	0	1	1	0	0	0	0	1	1	0	0	0	0	1	1	0	0	1	0	0	0	0	0	1	0	1	1	0	0	0	0	1	1	0	0	0	0
A0A0D9R1Q0	A0A0D9R1Q0	6	4	4	tr|A0A0D9R1Q0|A0A0D9R1Q0_CHLSB Uncharacterized protein OS=Chlorocebus sabaeus OX=60711 GN=TAF15 PE=3 SV=1	1	6	4	4	6	6	6	3	3	4	6	6	4	4	4	5	6	6	6	6	5	5	4	4	6	5	6	6	4	4	4	2	2	3	4	4	2	2	2	3	4	4	4	4
A0A0D9R1Q7	A0A0D9R1Q7	18	18	18	tr|A0A0D9R1Q7|A0A0D9R1Q7_CHLSB Pre-mRNA-processing factor 19 OS=Chlorocebus sabaeus OX=60711 GN=PRPF19 PE=3 SV=1	1	18	18	18	5	11	4	7	9	11	7	15	13	11	12	15	7	6	4	16	16	12	10	12	12	12	15	13	5	11	4	7	9	11	7	15	13	11	12	15	7	6	4	16
A0A0D9R1R2	A0A0D9R1R2	1	1	1	tr|A0A0D9R1R2|A0A0D9R1R2_CHLSB Uncharacterized protein OS=Chlorocebus sabaeus OX=60711 GN=TMEM109 PE=4 SV=1	1	1	1	1	1	1	1	1	1	1	1	1	1	1	1	1	1	1	1	1	1	1	1	1	1	1	1	1	1	1	1	1	1	1	1	1	1	1	1	1	1	1	1	1
A0A0D9R1R3	A0A0D9R1R3	2	2	2	tr|A0A0D9R1R3|A0A0D9R1R3_CHLSB KAT8 regulatory NSL complex subunit 2 OS=Chlorocebus sabaeus OX=60711 GN=KANSL2 PE=4 SV=1	1	2	2	2	0	0	1	0	0	1	1	0	1	1	0	0	1	0	0	0	0	0	0	0	0	0	0	0	0	0	1	0	0	1	1	0	1	1	0	0	1	0	0	0
A0A0D9R1R4	A0A0D9R1R4	25	25	9	tr|A0A0D9R1R4|A0A0D9R1R4_CHLSB TRASH domain-containing protein OS=Chlorocebus sabaeus OX=60711 PE=3 SV=1	1	25	25	9	10	11	13	10	23	13	12	16	12	11	22	20	14	13	13	18	18	17	15	14	14	15	16	13	10	11	13	10	23	13	12	16	12	11	22	20	14	13	13	18
A0A0D9R1R5	A0A0D9R1R5	5	5	4	tr|A0A0D9R1R5|A0A0D9R1R5_CHLSB AP complex subunit beta OS=Chlorocebus sabaeus OX=60711 GN=AP2B1 PE=3 SV=1	1	5	5	4	1	2	2	1	1	3	1	2	3	2	2	2	1	2	1	2	3	3	3	2	3	1	3	2	1	2	2	1	1	3	1	2	3	2	2	2	1	2	1	2
A0A0D9R1R7	A0A0D9R1R7	2	2	2	tr|A0A0D9R1R7|A0A0D9R1R7_CHLSB Uncharacterized protein OS=Chlorocebus sabaeus OX=60711 GN=CEP97 PE=4 SV=1	1	2	2	2	0	0	0	0	0	0	0	2	1	1	0	0	0	0	0	0	1	1	1	1	1	1	1	1	0	0	0	0	0	0	0	2	1	1	0	0	0	0	0	0
A0A0D9R1T3	A0A0D9R1T3	5	2	2	tr|A0A0D9R1T3|A0A0D9R1T3_CHLSB Uncharacterized protein OS=Chlorocebus sabaeus OX=60711 PE=3 SV=1	1	5	2	2	2	0	3	0	0	0	2	0	0	0	0	0	4	5	5	0	0	0	0	0	0	0	0	0	2	0	2	0	0	0	2	0	0	0	0	0	1	2	2	0
A0A0D9R1U5;A0A0D9S9Z4	A0A0D9R1U5	8;3	1;0	1;0	tr|A0A0D9R1U5|A0A0D9R1U5_CHLSB Prohibitin OS=Chlorocebus sabaeus OX=60711 PE=3 SV=1	2	8	1	1	2	6	3	4	3	6	4	5	4	5	3	4	1	2	3	5	7	5	4	5	5	4	4	4	0	1	0	0	0	0	0	0	0	0	0	0	0	0	0	0
A0A0D9R1U7	A0A0D9R1U7	5	5	5	tr|A0A0D9R1U7|A0A0D9R1U7_CHLSB Activated leukocyte cell adhesion molecule OS=Chlorocebus sabaeus OX=60711 GN=ALCAM PE=4 SV=1	1	5	5	5	4	1	2	0	0	0	4	0	0	0	0	0	2	1	2	0	0	1	0	0	0	0	0	0	4	1	2	0	0	0	4	0	0	0	0	0	2	1	2	0
A0A0D9R1U9	A0A0D9R1U9	2	2	2	tr|A0A0D9R1U9|A0A0D9R1U9_CHLSB VPS37 C-terminal domain-containing protein OS=Chlorocebus sabaeus OX=60711 GN=VPS37C PE=3 SV=1	1	2	2	2	0	0	0	0	0	0	0	0	0	0	0	0	1	1	2	0	0	0	0	0	0	0	0	0	0	0	0	0	0	0	0	0	0	0	0	0	1	1	2	0
A0A0D9R1V0	A0A0D9R1V0	20	20	20	tr|A0A0D9R1V0|A0A0D9R1V0_CHLSB Eukaryotic translation initiation factor 3 subunit C OS=Chlorocebus sabaeus OX=60711 GN=EIF3C PE=3 SV=1	1	20	20	20	9	8	14	3	7	7	9	9	11	8	11	9	11	9	11	8	11	10	10	9	12	7	10	8	9	8	14	3	7	7	9	9	11	8	11	9	11	9	11	8
A0A0D9R1V5	A0A0D9R1V5	60	60	59	tr|A0A0D9R1V5|A0A0D9R1V5_CHLSB Myoferlin OS=Chlorocebus sabaeus OX=60711 GN=MYOF PE=3 SV=1	1	60	60	59	6	34	5	21	19	22	7	38	27	30	26	25	3	5	6	39	40	41	31	31	37	21	27	22	6	34	5	21	19	22	7	38	27	30	26	25	3	5	6	39
A0A0D9R1V9	A0A0D9R1V9	5	5	5	tr|A0A0D9R1V9|A0A0D9R1V9_CHLSB Ataxin 2 like OS=Chlorocebus sabaeus OX=60711 GN=ATXN2L PE=3 SV=1	1	5	5	5	2	1	1	1	1	1	2	2	2	3	1	1	4	3	2	2	1	2	3	1	1	2	2	2	2	1	1	1	1	1	2	2	2	3	1	1	4	3	2	2
A0A0D9R1W1	A0A0D9R1W1	6	6	6	tr|A0A0D9R1W1|A0A0D9R1W1_CHLSB Notchless protein homolog 1 OS=Chlorocebus sabaeus OX=60711 GN=NLE1 PE=4 SV=1	1	6	6	6	0	3	1	3	1	1	0	5	2	3	2	2	0	0	0	3	5	4	3	4	3	4	3	1	0	3	1	3	1	1	0	5	2	3	2	2	0	0	0	3
A0A0D9R1W6	A0A0D9R1W6	7	7	7	tr|A0A0D9R1W6|A0A0D9R1W6_CHLSB ATP-dependent 6-phosphofructokinase OS=Chlorocebus sabaeus OX=60711 GN=PFKM PE=3 SV=1	1	7	7	7	0	1	2	1	2	1	1	3	1	3	4	4	2	2	2	3	4	5	4	6	7	5	6	6	0	1	2	1	2	1	1	3	1	3	4	4	2	2	2	3
A0A0D9R1W7	A0A0D9R1W7	34	34	34	tr|A0A0D9R1W7|A0A0D9R1W7_CHLSB Elongation factor Tu OS=Chlorocebus sabaeus OX=60711 GN=TUFM PE=3 SV=1	1	34	34	34	14	25	16	15	26	20	18	22	19	22	25	24	17	18	17	24	26	27	23	22	25	22	24	23	14	25	16	15	26	20	18	22	19	22	25	24	17	18	17	24
A0A0D9R1W8	A0A0D9R1W8	2	2	2	tr|A0A0D9R1W8|A0A0D9R1W8_CHLSB Complex I-B18 OS=Chlorocebus sabaeus OX=60711 GN=NDUFB7 PE=3 SV=1	1	2	2	2	0	0	1	1	0	0	0	1	1	1	1	1	1	1	1	1	1	1	1	2	2	1	2	2	0	0	1	1	0	0	0	1	1	1	1	1	1	1	1	1
A0A0D9R1X6	A0A0D9R1X6	2	2	2	tr|A0A0D9R1X6|A0A0D9R1X6_CHLSB Very-long-chain enoyl-CoA reductase OS=Chlorocebus sabaeus OX=60711 GN=TECR PE=3 SV=1	1	2	2	2	0	0	0	1	0	2	0	1	2	2	2	2	0	1	1	2	2	2	2	2	2	2	1	1	0	0	0	1	0	2	0	1	2	2	2	2	0	1	1	2
A0A0D9R1Y1;A0A0D9S6X6	A0A0D9R1Y1	10;1	10;1	10;1	tr|A0A0D9R1Y1|A0A0D9R1Y1_CHLSB J domain-containing protein OS=Chlorocebus sabaeus OX=60711 GN=DNAJB1 PE=4 SV=1	2	10	10	10	4	3	4	2	4	3	2	4	4	4	1	1	2	3	2	4	2	3	2	2	4	2	2	2	4	3	4	2	4	3	2	4	4	4	1	1	2	3	2	4
A0A0D9R1Z3	A0A0D9R1Z3	2	2	2	tr|A0A0D9R1Z3|A0A0D9R1Z3_CHLSB Protein kinase C OS=Chlorocebus sabaeus OX=60711 GN=PKN1 PE=3 SV=1	1	2	2	2	0	1	1	0	0	0	2	1	2	0	0	0	0	0	1	1	0	1	0	1	1	0	1	1	0	1	1	0	0	0	2	1	2	0	0	0	0	0	1	1
A0A0D9R1Z4	A0A0D9R1Z4	2	2	2	tr|A0A0D9R1Z4|A0A0D9R1Z4_CHLSB Rab GTPase-binding effector protein 2 OS=Chlorocebus sabaeus OX=60711 GN=RABEP2 PE=3 SV=1	1	2	2	2	1	0	2	0	0	0	1	0	1	1	0	0	2	2	1	0	0	0	1	0	1	0	0	0	1	0	2	0	0	0	1	0	1	1	0	0	2	2	1	0
A0A0D9R1Z7	A0A0D9R1Z7	13	3	3	tr|A0A0D9R1Z7|A0A0D9R1Z7_CHLSB RNA helicase OS=Chlorocebus sabaeus OX=60711 GN=DDX39A PE=4 SV=1	1	13	3	3	2	5	2	6	7	2	3	7	4	8	10	10	4	2	2	6	5	8	8	9	10	7	10	8	1	1	1	0	0	0	1	1	0	1	1	2	1	1	1	1
A0A0D9R1Z8	A0A0D9R1Z8	1	1	1	tr|A0A0D9R1Z8|A0A0D9R1Z8_CHLSB MFS domain-containing protein OS=Chlorocebus sabaeus OX=60711 GN=SPNS1 PE=3 SV=1	1	1	1	1	0	1	0	1	1	1	0	1	1	1	1	1	0	0	0	1	1	1	1	1	1	0	1	1	0	1	0	1	1	1	0	1	1	1	1	1	0	0	0	1
A0A0D9R203	A0A0D9R203	2	2	2	tr|A0A0D9R203|A0A0D9R203_CHLSB Cellular inhibitor of PP2A OS=Chlorocebus sabaeus OX=60711 GN=CIP2A PE=4 SV=1	1	2	2	2	0	1	0	1	0	1	0	1	1	1	1	0	0	0	0	0	1	1	1	1	1	1	1	1	0	1	0	1	0	1	0	1	1	1	1	0	0	0	0	0
A0A0D9R221	A0A0D9R221	3	3	3	tr|A0A0D9R221|A0A0D9R221_CHLSB Uncharacterized protein OS=Chlorocebus sabaeus OX=60711 GN=MYO1D PE=3 SV=1	1	3	3	3	0	0	0	0	0	1	0	0	1	0	1	1	0	0	0	1	1	2	2	2	0	0	1	0	0	0	0	0	0	1	0	0	1	0	1	1	0	0	0	1
A0A0D9R227	A0A0D9R227	15	15	15	tr|A0A0D9R227|A0A0D9R227_CHLSB PCI domain-containing protein OS=Chlorocebus sabaeus OX=60711 GN=PSMD11 PE=3 SV=1	1	15	15	15	4	9	2	5	1	8	2	8	9	8	6	5	3	3	1	10	9	11	6	8	5	5	9	7	4	9	2	5	1	8	2	8	9	8	6	5	3	3	1	10
A0A0D9R229	A0A0D9R229	3	3	3	tr|A0A0D9R229|A0A0D9R229_CHLSB DNA dC->dU-editing enzyme APOBEC-3G OS=Chlorocebus sabaeus OX=60711 GN=APOBEC3G PE=3 SV=1	1	3	3	3	0	0	0	0	2	0	0	0	0	0	3	2	0	0	0	1	0	0	0	1	0	0	1	0	0	0	0	0	2	0	0	0	0	0	3	2	0	0	0	1
A0A0D9R230	A0A0D9R230	4	4	4	tr|A0A0D9R230|A0A0D9R230_CHLSB Uncharacterized protein OS=Chlorocebus sabaeus OX=60711 GN=ZNF207 PE=4 SV=1	1	4	4	4	2	2	3	1	1	2	3	1	2	2	1	1	3	3	2	2	1	1	1	1	1	0	2	1	2	2	3	1	1	2	3	1	2	2	1	1	3	3	2	2
A0A0D9R234	A0A0D9R234	2	2	2	tr|A0A0D9R234|A0A0D9R234_CHLSB Chromosome 17 open reading frame 75 OS=Chlorocebus sabaeus OX=60711 GN=C17orf75 PE=4 SV=1	1	2	2	2	0	0	1	0	0	1	0	1	2	2	1	1	1	1	0	1	1	0	1	1	0	2	2	1	0	0	1	0	0	1	0	1	2	2	1	1	1	1	0	1
A0A0D9R246	A0A0D9R246	7	7	7	tr|A0A0D9R246|A0A0D9R246_CHLSB DNA damage-binding protein 1 OS=Chlorocebus sabaeus OX=60711 GN=DDB1 PE=3 SV=1	1	7	7	7	1	4	1	5	2	3	1	4	4	2	2	3	1	1	0	3	2	0	2	3	2	2	2	0	1	4	1	5	2	3	1	4	4	2	2	3	1	1	0	3
A0A0D9R253	A0A0D9R253	4	4	4	tr|A0A0D9R253|A0A0D9R253_CHLSB Extended synaptotagmin 2 OS=Chlorocebus sabaeus OX=60711 GN=ESYT2 PE=4 SV=1	1	4	4	4	1	0	1	1	1	1	1	1	2	1	3	3	1	0	0	1	0	2	0	0	0	0	0	0	1	0	1	1	1	1	1	1	2	1	3	3	1	0	0	1
A0A0D9R259	A0A0D9R259	5	5	5	tr|A0A0D9R259|A0A0D9R259_CHLSB C2 domain-containing protein OS=Chlorocebus sabaeus OX=60711 GN=CC2D1A PE=3 SV=1	1	5	5	5	1	1	3	2	0	2	2	0	1	0	1	0	2	2	1	0	0	0	0	1	0	1	2	0	1	1	3	2	0	2	2	0	1	0	1	0	2	2	1	0
A0A0D9REM0;A0A0D9R260	A0A0D9REM0;A0A0D9R260	5;5	5;5	5;5	tr|A0A0D9REM0|A0A0D9REM0_CHLSB Small nuclear ribonucleoprotein-associated protein OS=Chlorocebus sabaeus OX=60711 GN=SNRPB PE=3 SV=1;tr|A0A0D9R260|A0A0D9R260_CHLSB Small nuclear ribonucleoprotein-associated protein OS=Chlorocebus sabaeus OX=60711 GN=SNRPN	2	5	5	5	0	3	2	3	5	3	2	3	3	4	3	3	0	0	0	2	3	3	4	4	4	4	3	4	0	3	2	3	5	3	2	3	3	4	3	3	0	0	0	2
A0A0D9R272	A0A0D9R272	5	5	5	tr|A0A0D9R272|A0A0D9R272_CHLSB RRM domain-containing protein OS=Chlorocebus sabaeus OX=60711 GN=CPSF7 PE=3 SV=1	1	5	5	5	3	3	3	3	1	2	4	4	4	3	2	1	4	4	4	3	3	3	3	2	4	2	4	3	3	3	3	3	1	2	4	4	4	3	2	1	4	4	4	3
A0A0D9R273	A0A0D9R273	5	5	5	tr|A0A0D9R273|A0A0D9R273_CHLSB Ubiquitin-protein ligase E3A OS=Chlorocebus sabaeus OX=60711 GN=UBE3A PE=4 SV=1	1	5	5	5	1	1	1	2	1	2	1	2	3	2	1	2	3	2	2	3	2	2	3	4	3	3	3	3	1	1	1	2	1	2	1	2	3	2	1	2	3	2	2	3
A0A0D9R279;A0A0D9R1W0;A0A0D9SBU4	A0A0D9R279	6;2;1	6;2;1	5;2;0	tr|A0A0D9R279|A0A0D9R279_CHLSB J domain-containing protein OS=Chlorocebus sabaeus OX=60711 GN=DNAJB6 PE=4 SV=1	3	6	6	5	0	3	3	1	0	0	1	5	3	4	1	1	1	4	1	3	3	3	2	4	0	2	1	0	0	3	3	1	0	0	1	5	3	4	1	1	1	4	1	3
A0A0D9R282	A0A0D9R282	1	1	1	tr|A0A0D9R282|A0A0D9R282_CHLSB B-block_TFIIIC domain-containing protein OS=Chlorocebus sabaeus OX=60711 GN=GTF3C1 PE=4 SV=1	1	1	1	1	0	0	0	0	0	0	0	1	0	1	0	0	0	0	0	0	0	0	0	0	0	0	0	0	0	0	0	0	0	0	0	1	0	1	0	0	0	0	0	0
A0A0D9R291	A0A0D9R291	4	4	4	tr|A0A0D9R291|A0A0D9R291_CHLSB MI domain-containing protein OS=Chlorocebus sabaeus OX=60711 PE=4 SV=1	1	4	4	4	2	2	1	1	1	1	1	1	1	2	2	2	2	1	1	2	1	1	1	1	1	2	0	0	2	2	1	1	1	1	1	1	1	2	2	2	2	1	1	2
A0A0D9R2A0	A0A0D9R2A0	8	8	8	tr|A0A0D9R2A0|A0A0D9R2A0_CHLSB Methylthioribose-1-phosphate isomerase OS=Chlorocebus sabaeus OX=60711 GN=MRI1 PE=3 SV=1	1	8	8	8	0	4	2	3	2	1	2	4	3	5	1	1	2	1	2	4	5	2	5	4	3	3	4	3	0	4	2	3	2	1	2	4	3	5	1	1	2	1	2	4
A0A0D9R2A7	A0A0D9R2A7	9	9	9	tr|A0A0D9R2A7|A0A0D9R2A7_CHLSB GYF domain-containing protein OS=Chlorocebus sabaeus OX=60711 GN=GIGYF2 PE=4 SV=1	1	9	9	9	4	4	5	1	1	2	5	2	4	4	0	0	4	6	7	2	1	1	3	3	2	3	2	1	4	4	5	1	1	2	5	2	4	4	0	0	4	6	7	2
A0A0D9R2A9	A0A0D9R2A9	1	1	1	tr|A0A0D9R2A9|A0A0D9R2A9_CHLSB Transmembrane protein 258 OS=Chlorocebus sabaeus OX=60711 GN=TMEM258 PE=3 SV=1	1	1	1	1	0	1	1	0	1	1	1	1	1	0	0	1	1	1	1	1	1	1	1	1	1	1	1	0	0	1	1	0	1	1	1	1	1	0	0	1	1	1	1	1
A0A0D9R2B2	A0A0D9R2B2	6	6	6	tr|A0A0D9R2B2|A0A0D9R2B2_CHLSB Flap endonuclease 1 OS=Chlorocebus sabaeus OX=60711 GN=FEN1 PE=3 SV=1	1	6	6	6	3	2	3	2	3	3	2	4	4	4	3	3	2	2	3	3	3	2	2	3	3	4	3	3	3	2	3	2	3	3	2	4	4	4	3	3	2	2	3	3
A0A0D9R2B7	A0A0D9R2B7	1	1	1	tr|A0A0D9R2B7|A0A0D9R2B7_CHLSB Uncharacterized protein OS=Chlorocebus sabaeus OX=60711 GN=EIF4E2 PE=3 SV=1	1	1	1	1	0	0	1	0	0	0	1	0	0	0	0	0	0	0	0	0	0	0	0	0	0	0	0	0	0	0	1	0	0	0	1	0	0	0	0	0	0	0	0	0
A0A0D9R2B8	A0A0D9R2B8	1	1	1	tr|A0A0D9R2B8|A0A0D9R2B8_CHLSB Fatty acid desaturase 1 OS=Chlorocebus sabaeus OX=60711 GN=FADS1 PE=3 SV=1	1	1	1	1	0	0	0	0	0	0	0	0	0	0	1	1	0	0	0	1	1	0	0	1	0	1	0	1	0	0	0	0	0	0	0	0	0	0	1	1	0	0	0	1
A0A0D9R2D3;A0A0D9SE11	A0A0D9R2D3;A0A0D9SE11	2;2	2;2	2;2	tr|A0A0D9R2D3|A0A0D9R2D3_CHLSB Ferritin OS=Chlorocebus sabaeus OX=60711 PE=3 SV=1;tr|A0A0D9SE11|A0A0D9SE11_CHLSB Ferritin OS=Chlorocebus sabaeus OX=60711 PE=3 SV=1	2	2	2	2	2	1	1	1	1	1	2	2	0	0	0	0	1	2	2	1	2	0	0	0	0	0	0	0	2	1	1	1	1	1	2	2	0	0	0	0	1	2	2	1
A0A0D9R2D4	A0A0D9R2D4	4	4	4	tr|A0A0D9R2D4|A0A0D9R2D4_CHLSB SUN domain-containing protein OS=Chlorocebus sabaeus OX=60711 GN=SUN2 PE=4 SV=1	1	4	4	4	0	2	0	1	1	1	1	4	2	0	3	3	1	0	1	2	2	2	0	3	1	1	2	2	0	2	0	1	1	1	1	4	2	0	3	3	1	0	1	2
A0A0D9R2E0	A0A0D9R2E0	1	1	1	tr|A0A0D9R2E0|A0A0D9R2E0_CHLSB Syntaxin 10 OS=Chlorocebus sabaeus OX=60711 GN=STX10 PE=3 SV=1	1	1	1	1	1	1	0	1	0	0	0	0	0	0	0	0	0	0	0	0	0	0	0	0	0	0	0	1	1	1	0	1	0	0	0	0	0	0	0	0	0	0	0	0
A0A0D9R2E5	A0A0D9R2E5	1	1	1	tr|A0A0D9R2E5|A0A0D9R2E5_CHLSB GTP-binding protein 1 OS=Chlorocebus sabaeus OX=60711 GN=GTPBP1 PE=4 SV=1	1	1	1	1	0	0	1	0	1	1	0	0	0	0	1	1	0	0	0	1	0	0	0	0	1	1	1	1	0	0	1	0	1	1	0	0	0	0	1	1	0	0	0	1
A0A0D9R2E8	A0A0D9R2E8	5	5	5	tr|A0A0D9R2E8|A0A0D9R2E8_CHLSB tRNA (guanine(26)-N(2))-dimethyltransferase OS=Chlorocebus sabaeus OX=60711 GN=TRMT1 PE=3 SV=1	1	5	5	5	1	2	1	1	2	4	1	1	2	2	0	1	0	0	0	1	1	1	2	2	2	2	2	2	1	2	1	1	2	4	1	1	2	2	0	1	0	0	0	1
A0A0D9R2F4	A0A0D9R2F4	4	4	4	tr|A0A0D9R2F4|A0A0D9R2F4_CHLSB Mitochondrial import receptor subunit TOM22 homolog OS=Chlorocebus sabaeus OX=60711 PE=3 SV=1	1	4	4	4	3	4	3	2	1	1	3	4	3	2	1	1	3	3	3	4	4	4	3	3	3	2	4	3	3	4	3	2	1	1	3	4	3	2	1	1	3	3	3	4
A0A0D9R2G2	A0A0D9R2G2	3	3	1	tr|A0A0D9R2G2|A0A0D9R2G2_CHLSB Uncharacterized protein OS=Chlorocebus sabaeus OX=60711 PE=3 SV=1	1	3	3	1	2	2	2	1	1	1	2	2	2	3	2	2	3	3	2	2	2	2	3	2	2	2	2	2	2	2	2	1	1	1	2	2	2	3	2	2	3	3	2	2
A0A0D9R2G8	A0A0D9R2G8	17	17	17	tr|A0A0D9R2G8|A0A0D9R2G8_CHLSB 39S ribosomal protein L59, mitochondrial OS=Chlorocebus sabaeus OX=60711 GN=GADD45GIP1 PE=3 SV=1	1	17	17	17	8	13	8	14	6	10	9	12	13	14	7	8	10	10	10	13	11	13	13	12	13	11	12	11	8	13	8	14	6	10	9	12	13	14	7	8	10	10	10	13
A0A0D9R2H3	A0A0D9R2H3	5	5	5	tr|A0A0D9R2H3|A0A0D9R2H3_CHLSB UV excision repair protein RAD23 OS=Chlorocebus sabaeus OX=60711 GN=RAD23A PE=3 SV=1	1	5	5	5	3	2	2	1	0	1	2	0	1	1	0	0	3	3	1	0	0	0	1	1	1	0	1	1	3	2	2	1	0	1	2	0	1	1	0	0	3	3	1	0
A0A0D9R2H5	A0A0D9R2H5	34	34	34	tr|A0A0D9R2H5|A0A0D9R2H5_CHLSB Calreticulin OS=Chlorocebus sabaeus OX=60711 GN=CALR PE=3 SV=1	1	34	34	34	26	8	20	4	3	6	18	8	6	4	0	2	26	29	28	3	4	5	5	6	6	4	5	3	26	8	20	4	3	6	18	8	6	4	0	2	26	29	28	3
A0A0D9R2H9	A0A0D9R2H9	1	1	1	tr|A0A0D9R2H9|A0A0D9R2H9_CHLSB PAX transactivation activation domain-interacting protein OS=Chlorocebus sabaeus OX=60711 GN=PAXIP1 PE=4 SV=1	1	1	1	1	0	0	0	0	0	0	1	0	0	0	0	0	0	1	0	0	0	0	0	0	0	0	0	0	0	0	0	0	0	0	1	0	0	0	0	0	0	1	0	0
A0A0D9R2I0	A0A0D9R2I0	6	6	6	tr|A0A0D9R2I0|A0A0D9R2I0_CHLSB Phenylalanine--tRNA ligase OS=Chlorocebus sabaeus OX=60711 GN=FARSA PE=3 SV=1	1	6	6	6	2	5	3	4	2	3	2	4	3	5	3	3	2	3	3	5	4	5	5	5	6	3	5	4	2	5	3	4	2	3	2	4	3	5	3	3	2	3	3	5
A0A0D9R2I6	A0A0D9R2I6	10	10	10	tr|A0A0D9R2I6|A0A0D9R2I6_CHLSB Asparaginase-like protein 1 OS=Chlorocebus sabaeus OX=60711 GN=ASRGL1 PE=3 SV=1	1	10	10	10	7	5	6	3	2	3	6	4	5	6	3	3	8	8	8	5	5	6	4	5	6	5	5	5	7	5	6	3	2	3	6	4	5	6	3	3	8	8	8	5
A0A0D9R2J6	A0A0D9R2J6	56	56	56	tr|A0A0D9R2J6|A0A0D9R2J6_CHLSB AHNAK nucleoprotein OS=Chlorocebus sabaeus OX=60711 GN=AHNAK PE=4 SV=1	1	56	56	56	31	5	28	2	0	5	29	3	8	5	0	1	37	39	39	1	1	2	6	1	1	5	0	2	31	5	28	2	0	5	29	3	8	5	0	1	37	39	39	1
A0A0D9R2J7	A0A0D9R2J7	1	1	1	tr|A0A0D9R2J7|A0A0D9R2J7_CHLSB Uncharacterized protein OS=Chlorocebus sabaeus OX=60711 GN=CMC4 PE=3 SV=1	1	1	1	1	0	0	1	0	0	0	0	0	1	1	0	0	1	1	0	0	0	0	1	0	0	0	0	0	0	0	1	0	0	0	0	0	1	1	0	0	1	1	0	0
A0A0D9R2K0	A0A0D9R2K0	1	1	1	tr|A0A0D9R2K0|A0A0D9R2K0_CHLSB Kinesin motor domain-containing protein OS=Chlorocebus sabaeus OX=60711 GN=KIF11 PE=4 SV=1	1	1	1	1	0	0	0	0	0	1	0	0	0	0	0	0	0	0	0	0	0	0	0	0	0	0	0	0	0	0	0	0	0	1	0	0	0	0	0	0	0	0	0	0
A0A0D9R2K6;A0A0D9RE47	A0A0D9R2K6;A0A0D9RE47	12;7	12;7	12;7	tr|A0A0D9R2K6|A0A0D9R2K6_CHLSB Cytoplasmic FMR1-interacting protein OS=Chlorocebus sabaeus OX=60711 GN=CYFIP1 PE=3 SV=1;tr|A0A0D9RE47|A0A0D9RE47_CHLSB Cytoplasmic FMR1-interacting protein OS=Chlorocebus sabaeus OX=60711 GN=CYFIP2 PE=3 SV=1	2	12	12	12	0	7	2	4	9	0	2	4	5	6	8	8	2	3	2	6	8	8	7	8	7	6	8	5	0	7	2	4	9	0	2	4	5	6	8	8	2	3	2	6
A0A0D9R2K8	A0A0D9R2K8	6	6	6	tr|A0A0D9R2K8|A0A0D9R2K8_CHLSB Pleckstrin homology like domain family B member 2 OS=Chlorocebus sabaeus OX=60711 GN=PHLDB2 PE=4 SV=1	1	6	6	6	5	2	3	1	0	1	4	2	1	0	1	1	5	5	6	1	2	1	1	0	0	0	1	0	5	2	3	1	0	1	4	2	1	0	1	1	5	5	6	1
A0A0D9R2K9	A0A0D9R2K9	22	22	22	tr|A0A0D9R2K9|A0A0D9R2K9_CHLSB Elongation factor 1-gamma OS=Chlorocebus sabaeus OX=60711 GN=EEF1G PE=4 SV=1	1	22	22	22	10	10	14	8	11	6	12	13	17	13	13	16	15	15	15	14	16	16	18	17	13	17	15	15	10	10	14	8	11	6	12	13	17	13	13	16	15	15	15	14
A0A0D9R2L0	A0A0D9R2L0	1	1	1	tr|A0A0D9R2L0|A0A0D9R2L0_CHLSB Cytokine receptor like factor 3 OS=Chlorocebus sabaeus OX=60711 GN=CRLF3 PE=4 SV=1	1	1	1	1	0	1	1	1	0	1	1	0	0	1	0	0	0	0	0	0	0	0	0	0	1	0	0	1	0	1	1	1	0	1	1	0	0	1	0	0	0	0	0	0
A0A0D9R2L5	A0A0D9R2L5	1	1	1	tr|A0A0D9R2L5|A0A0D9R2L5_CHLSB Insulin degrading enzyme OS=Chlorocebus sabaeus OX=60711 GN=IDE PE=3 SV=1	1	1	1	1	0	0	1	0	0	1	0	0	0	0	0	0	0	0	0	0	0	0	0	0	0	0	0	0	0	0	1	0	0	1	0	0	0	0	0	0	0	0	0	0
A0A0D9R2L9	A0A0D9R2L9	15	15	13	tr|A0A0D9R2L9|A0A0D9R2L9_CHLSB Metastasis associated 1 family member 2 OS=Chlorocebus sabaeus OX=60711 GN=MTA2 PE=4 SV=1	1	15	15	13	2	6	5	7	3	7	6	9	9	10	4	5	1	2	4	8	10	9	9	7	9	8	12	10	2	6	5	7	3	7	6	9	9	10	4	5	1	2	4	8
A0A0D9R2N3	A0A0D9R2N3	1	1	1	tr|A0A0D9R2N3|A0A0D9R2N3_CHLSB ATPase ASNA1 OS=Chlorocebus sabaeus OX=60711 GN=ASNA1 PE=3 SV=1	1	1	1	1	1	1	1	1	1	1	1	1	1	1	1	1	1	1	0	1	1	1	1	1	1	1	1	1	1	1	1	1	1	1	1	1	1	1	1	1	1	1	0	1
A0A0D9R2N5	A0A0D9R2N5	2	2	2	tr|A0A0D9R2N5|A0A0D9R2N5_CHLSB VEFS-Box domain-containing protein OS=Chlorocebus sabaeus OX=60711 GN=SUZ12 PE=3 SV=1	1	2	2	2	1	2	1	2	0	1	1	2	1	2	1	2	2	1	2	2	2	2	2	2	2	1	2	2	1	2	1	2	0	1	1	2	1	2	1	2	2	1	2	2
A0A0D9R2N9	A0A0D9R2N9	3	3	3	tr|A0A0D9R2N9|A0A0D9R2N9_CHLSB Uncharacterized protein OS=Chlorocebus sabaeus OX=60711 GN=TRIR PE=4 SV=1	1	3	3	3	0	0	3	0	0	0	0	1	1	1	0	0	2	3	3	0	1	1	1	0	0	0	0	1	0	0	3	0	0	0	0	1	1	1	0	0	2	3	3	0
A0A0D9R2P1	A0A0D9R2P1	3	3	3	tr|A0A0D9R2P1|A0A0D9R2P1_CHLSB Uncharacterized protein OS=Chlorocebus sabaeus OX=60711 GN=UTP6 PE=3 SV=1	1	3	3	3	0	1	0	1	1	0	0	1	1	1	2	2	0	0	0	1	1	1	1	1	1	1	1	1	0	1	0	1	1	0	0	1	1	1	2	2	0	0	0	1
A0A0D9R2R8	A0A0D9R2R8	3	3	3	tr|A0A0D9R2R8|A0A0D9R2R8_CHLSB Negative regulator of ubiquitin like proteins 1 OS=Chlorocebus sabaeus OX=60711 GN=NUB1 PE=4 SV=1	1	3	3	3	0	2	1	2	1	1	1	2	2	1	1	1	0	0	1	1	1	1	1	1	1	1	2	1	0	2	1	2	1	1	1	2	2	1	1	1	0	0	1	1
A0A0D9R2S9	A0A0D9R2S9	6	6	6	tr|A0A0D9R2S9|A0A0D9R2S9_CHLSB Enoyl-CoA hydratase, short chain 1 OS=Chlorocebus sabaeus OX=60711 GN=ECHS1 PE=3 SV=1	1	6	6	6	0	1	1	1	1	4	2	5	4	4	2	3	2	3	1	3	3	4	3	3	3	3	3	4	0	1	1	1	1	4	2	5	4	4	2	3	2	3	1	3
A0A0D9R2T1	A0A0D9R2T1	16	16	16	tr|A0A0D9R2T1|A0A0D9R2T1_CHLSB Glucosidase II alpha subunit OS=Chlorocebus sabaeus OX=60711 GN=GANAB PE=3 SV=1	1	16	16	16	6	11	8	8	6	4	8	7	11	11	7	9	9	10	9	10	11	11	10	8	8	10	11	10	6	11	8	8	6	4	8	7	11	11	7	9	9	10	9	10
A0A0D9R2T6	A0A0D9R2T6	6	2	2	tr|A0A0D9R2T6|A0A0D9R2T6_CHLSB Uncharacterized protein OS=Chlorocebus sabaeus OX=60711 PE=3 SV=1	1	6	2	2	5	1	5	1	0	0	5	1	1	2	0	0	6	6	6	1	1	0	1	1	1	0	0	0	2	1	2	1	0	0	2	1	1	1	0	0	2	2	2	1
A0A0D9R2U1	A0A0D9R2U1	6	6	6	tr|A0A0D9R2U1|A0A0D9R2U1_CHLSB Uncharacterized protein OS=Chlorocebus sabaeus OX=60711 GN=ATG3 PE=4 SV=1	1	6	6	6	3	1	5	1	1	0	2	1	3	2	0	0	6	6	4	3	2	3	3	2	1	2	0	2	3	1	5	1	1	0	2	1	3	2	0	0	6	6	4	3
A0A0D9R2U3	A0A0D9R2U3	8	8	8	tr|A0A0D9R2U3|A0A0D9R2U3_CHLSB Uncharacterized protein OS=Chlorocebus sabaeus OX=60711 PE=4 SV=1	1	8	8	8	0	4	1	3	4	3	4	6	4	3	3	3	1	2	2	2	4	4	4	4	4	4	5	4	0	4	1	3	4	3	4	6	4	3	3	3	1	2	2	2
A0A0D9R2U5	A0A0D9R2U5	5	5	5	tr|A0A0D9R2U5|A0A0D9R2U5_CHLSB Uncharacterized protein OS=Chlorocebus sabaeus OX=60711 GN=NF1 PE=4 SV=1	1	5	5	5	0	0	0	0	0	0	0	0	1	0	3	4	1	1	0	1	0	1	1	1	1	0	0	0	0	0	0	0	0	0	0	0	1	0	3	4	1	1	0	1
A0A0D9R2U6	A0A0D9R2U6	35	25	25	tr|A0A0D9R2U6|A0A0D9R2U6_CHLSB RNA helicase OS=Chlorocebus sabaeus OX=60711 GN=DDX17 PE=3 SV=1	1	35	25	25	9	16	18	19	19	21	11	25	24	25	21	19	9	9	10	20	24	22	23	23	19	22	25	19	6	12	13	16	14	15	7	17	17	17	13	12	5	4	6	14
A0A0D9R2V4	A0A0D9R2V4	41	41	41	tr|A0A0D9R2V4|A0A0D9R2V4_CHLSB Nucleolin OS=Chlorocebus sabaeus OX=60711 GN=NCL PE=4 SV=1	1	41	41	41	30	29	29	23	25	17	28	32	24	23	29	29	32	33	33	25	29	29	27	27	28	28	28	26	30	29	29	23	25	17	28	32	24	23	29	29	32	33	33	25
A0A0D9R2V6	A0A0D9R2V6	1	1	1	tr|A0A0D9R2V6|A0A0D9R2V6_CHLSB Uncharacterized protein OS=Chlorocebus sabaeus OX=60711 GN=ZNF511 PE=4 SV=1	1	1	1	1	0	0	0	1	0	1	1	1	1	1	0	0	0	0	0	0	0	0	0	0	0	0	1	0	0	0	0	1	0	1	1	1	1	1	0	0	0	0	0	0
A0A0D9R2V7	A0A0D9R2V7	7	7	7	tr|A0A0D9R2V7|A0A0D9R2V7_CHLSB Uncharacterized protein OS=Chlorocebus sabaeus OX=60711 GN=UBXN1 PE=4 SV=1	1	7	7	7	3	2	4	3	0	2	3	3	5	3	1	0	6	5	6	3	5	3	4	4	2	4	3	0	3	2	4	3	0	2	3	3	5	3	1	0	6	5	6	3
A0A0D9R2W2	A0A0D9R2W2	1	1	1	tr|A0A0D9R2W2|A0A0D9R2W2_CHLSB Gamma-tubulin complex component OS=Chlorocebus sabaeus OX=60711 GN=TUBGCP2 PE=3 SV=1	1	1	1	1	1	1	1	1	0	0	0	1	1	1	0	0	1	1	1	0	0	1	0	0	1	1	0	1	1	1	1	1	0	0	0	1	1	1	0	0	1	1	1	0
A0A0D9R2Y8	A0A0D9R2Y8	1	1	1	tr|A0A0D9R2Y8|A0A0D9R2Y8_CHLSB Coiled-coil domain-containing protein 52 OS=Chlorocebus sabaeus OX=60711 PE=4 SV=1	1	1	1	1	0	0	0	0	1	0	0	0	0	0	0	0	0	0	0	0	0	0	0	0	0	0	0	0	0	0	0	0	1	0	0	0	0	0	0	0	0	0	0	0
A0A0D9R300	A0A0D9R300	25	25	25	tr|A0A0D9R300|A0A0D9R300_CHLSB Uncharacterized protein OS=Chlorocebus sabaeus OX=60711 PE=4 SV=1	1	25	25	25	10	14	17	13	6	9	16	18	16	17	12	11	13	16	15	16	17	17	17	18	16	14	14	9	10	14	17	13	6	9	16	18	16	17	12	11	13	16	15	16
A0A0D9R303	A0A0D9R303	7	7	7	tr|A0A0D9R303|A0A0D9R303_CHLSB Uncharacterized protein OS=Chlorocebus sabaeus OX=60711 GN=DKC1 PE=3 SV=1	1	7	7	7	2	0	3	0	2	0	2	0	1	0	3	2	2	1	1	2	1	0	3	1	2	1	1	1	2	0	3	0	2	0	2	0	1	0	3	2	2	1	1	2
A0A0D9R304	A0A0D9R304	3	3	3	tr|A0A0D9R304|A0A0D9R304_CHLSB RPAP3_C domain-containing protein OS=Chlorocebus sabaeus OX=60711 GN=RPAP3 PE=4 SV=1	1	3	3	3	1	0	3	0	0	2	2	0	1	0	0	0	3	3	2	0	0	0	1	0	1	0	1	0	1	0	3	0	0	2	2	0	1	0	0	0	3	3	2	0
A0A0D9R306	A0A0D9R306	2	2	2	tr|A0A0D9R306|A0A0D9R306_CHLSB Uncharacterized protein OS=Chlorocebus sabaeus OX=60711 GN=TTC9C PE=4 SV=1	1	2	2	2	0	0	2	0	0	0	0	2	2	2	0	0	1	2	1	1	0	1	1	0	0	0	2	1	0	0	2	0	0	0	0	2	2	2	0	0	1	2	1	1
A0A0D9R310	A0A0D9R310	1	1	1	tr|A0A0D9R310|A0A0D9R310_CHLSB HABP4_PAI-RBP1 domain-containing protein OS=Chlorocebus sabaeus OX=60711 GN=HABP4 PE=4 SV=1	1	1	1	1	1	0	0	0	0	1	1	0	0	0	0	0	0	1	1	0	0	0	0	0	0	0	0	0	1	0	0	0	0	1	1	0	0	0	0	0	0	1	1	0
A0A0D9R314	A0A0D9R314	1	1	1	tr|A0A0D9R314|A0A0D9R314_CHLSB DNA-directed RNA polymerase II subunit RPB7 OS=Chlorocebus sabaeus OX=60711 GN=POLR2G PE=3 SV=1	1	1	1	1	0	1	1	1	0	1	0	0	0	0	0	1	1	0	0	1	0	0	0	0	1	0	1	0	0	1	1	1	0	1	0	0	0	0	0	1	1	0	0	1
A0A0D9R324	A0A0D9R324	6	6	6	tr|A0A0D9R324|A0A0D9R324_CHLSB Inhibitor of nuclear factor kappa B kinase regulatory subunit gamma OS=Chlorocebus sabaeus OX=60711 GN=IKBKG PE=4 SV=1	1	6	6	6	2	3	1	3	0	3	2	2	3	4	0	1	3	4	4	2	1	1	2	5	2	3	5	2	2	3	1	3	0	3	2	2	3	4	0	1	3	4	4	2
A0A0D9R327	A0A0D9R327	6	6	6	tr|A0A0D9R327|A0A0D9R327_CHLSB Evolutionarily conserved signaling intermediate in Toll pathway, mitochondrial OS=Chlorocebus sabaeus OX=60711 GN=ECSIT PE=3 SV=1	1	6	6	6	0	4	3	4	0	3	1	6	3	3	2	2	1	0	0	2	4	3	3	3	3	2	4	3	0	4	3	4	0	3	1	6	3	3	2	2	1	0	0	2
A0A0D9R328	A0A0D9R328	15	15	15	tr|A0A0D9R328|A0A0D9R328_CHLSB Glucose-6-phosphate 1-dehydrogenase OS=Chlorocebus sabaeus OX=60711 GN=G6PD PE=3 SV=1	1	15	15	15	3	7	2	5	6	3	4	9	9	11	8	10	3	1	4	10	9	10	10	11	9	10	11	10	3	7	2	5	6	3	4	9	9	11	8	10	3	1	4	10
A0A0D9R335	A0A0D9R335	3	3	3	tr|A0A0D9R335|A0A0D9R335_CHLSB Uncharacterized protein OS=Chlorocebus sabaeus OX=60711 GN=NXF1 PE=3 SV=1	1	3	3	3	1	1	1	1	0	1	1	1	2	2	0	0	1	2	1	2	2	2	2	1	1	1	2	2	1	1	1	1	0	1	1	1	2	2	0	0	1	2	1	2
A0A0D9R337	A0A0D9R337	4	4	4	tr|A0A0D9R337|A0A0D9R337_CHLSB RING-type domain-containing protein OS=Chlorocebus sabaeus OX=60711 GN=SCAF11 PE=4 SV=1	1	4	4	4	2	1	2	1	0	2	2	1	2	1	0	0	1	4	2	0	1	0	1	1	1	1	1	1	2	1	2	1	0	2	2	1	2	1	0	0	1	4	2	0
A0A0D9R338	A0A0D9R338	6	6	6	tr|A0A0D9R338|A0A0D9R338_CHLSB Uncharacterized protein OS=Chlorocebus sabaeus OX=60711 GN=DCTN5 PE=4 SV=1	1	6	6	6	0	3	1	5	0	3	1	4	2	3	1	1	0	0	0	2	0	2	4	3	2	2	1	1	0	3	1	5	0	3	1	4	2	3	1	1	0	0	0	2
A0A0D9R339	A0A0D9R339	13	13	13	tr|A0A0D9R339|A0A0D9R339_CHLSB 26S proteasome non-ATPase regulatory subunit 1 OS=Chlorocebus sabaeus OX=60711 GN=PSMD1 PE=3 SV=1	1	13	13	13	1	4	2	5	2	4	3	7	5	5	5	6	2	3	4	8	9	9	6	6	6	5	5	6	1	4	2	5	2	4	3	7	5	5	5	6	2	3	4	8
A0A0D9R340	A0A0D9R340	2	2	2	tr|A0A0D9R340|A0A0D9R340_CHLSB Ubiquitin-like protein 4A OS=Chlorocebus sabaeus OX=60711 GN=UBL4A PE=4 SV=1	1	2	2	2	1	1	2	1	1	1	1	1	1	1	1	1	1	2	2	1	1	1	1	1	1	1	1	1	1	1	2	1	1	1	1	1	1	1	1	1	1	2	2	1
A0A0D9R344	A0A0D9R344	1	1	1	tr|A0A0D9R344|A0A0D9R344_CHLSB t-SNARE coiled-coil homology domain-containing protein OS=Chlorocebus sabaeus OX=60711 GN=STX5 PE=3 SV=1	1	1	1	1	1	0	1	0	0	0	1	0	0	0	0	0	1	1	1	0	0	0	0	0	0	0	0	0	1	0	1	0	0	0	1	0	0	0	0	0	1	1	1	0
A0A0D9R350	A0A0D9R350	17	17	17	tr|A0A0D9R350|A0A0D9R350_CHLSB Tight junction protein 1 OS=Chlorocebus sabaeus OX=60711 GN=TJP1 PE=4 SV=1	1	17	17	17	8	5	5	1	1	2	4	4	4	5	1	2	11	10	12	4	2	3	2	4	2	3	4	3	8	5	5	1	1	2	4	4	4	5	1	2	11	10	12	4
A0A0D9R354	A0A0D9R354	14	14	14	tr|A0A0D9R354|A0A0D9R354_CHLSB Solute carrier family 3 member 2 OS=Chlorocebus sabaeus OX=60711 GN=SLC3A2 PE=4 SV=1	1	14	14	14	7	4	7	3	4	4	7	10	8	8	9	8	8	6	10	6	8	9	8	8	8	7	9	8	7	4	7	3	4	4	7	10	8	8	9	8	8	6	10	6
A0A0D9R357	A0A0D9R357	2	2	2	tr|A0A0D9R357|A0A0D9R357_CHLSB Golgi SNAP receptor complex member 1 OS=Chlorocebus sabaeus OX=60711 GN=GOSR1 PE=3 SV=1	1	2	2	2	2	1	1	1	0	1	2	1	1	1	0	0	2	2	2	1	1	0	1	1	0	1	1	1	2	1	1	1	0	1	2	1	1	1	0	0	2	2	2	1
A0A0D9R358	A0A0D9R358	32	32	32	tr|A0A0D9R358|A0A0D9R358_CHLSB Glucosidase 2 subunit beta OS=Chlorocebus sabaeus OX=60711 GN=PRKCSH PE=4 SV=1	1	32	32	32	24	18	25	14	5	11	23	17	18	17	11	11	26	28	29	12	15	15	16	15	14	13	16	13	24	18	25	14	5	11	23	17	18	17	11	11	26	28	29	12
A0A0D9R360	A0A0D9R360	11	11	11	tr|A0A0D9R360|A0A0D9R360_CHLSB LEM domain-containing protein OS=Chlorocebus sabaeus OX=60711 GN=EMD PE=4 SV=1	1	11	11	11	8	1	9	2	0	2	6	5	5	3	0	0	10	8	8	3	2	3	3	5	5	3	3	1	8	1	9	2	0	2	6	5	5	3	0	0	10	8	8	3
A0A0D9R370	A0A0D9R370	139	139	131	tr|A0A0D9R370|A0A0D9R370_CHLSB Uncharacterized protein OS=Chlorocebus sabaeus OX=60711 GN=FLNA PE=3 SV=1	1	139	139	131	62	88	70	69	70	86	83	104	88	101	87	90	79	87	84	100	105	112	99	100	103	103	96	100	62	88	70	69	70	86	83	104	88	101	87	90	79	87	84	100
A0A0D9R388	A0A0D9R388	3	3	3	tr|A0A0D9R388|A0A0D9R388_CHLSB N-acetyltransferase domain-containing protein OS=Chlorocebus sabaeus OX=60711 GN=NAA50 PE=4 SV=1	1	3	3	3	2	2	0	1	1	2	2	3	3	3	2	2	2	2	2	3	3	2	2	2	2	2	2	2	2	2	0	1	1	2	2	3	3	3	2	2	2	2	2	3
A0A0D9R392	A0A0D9R392	12	12	12	tr|A0A0D9R392|A0A0D9R392_CHLSB H(+)-transporting two-sector ATPase OS=Chlorocebus sabaeus OX=60711 GN=ATP6V1A PE=3 SV=1	1	12	12	12	6	8	3	7	6	6	4	8	9	10	7	7	6	6	4	7	9	8	8	9	7	6	9	8	6	8	3	7	6	6	4	8	9	10	7	7	6	6	4	7
A0A0D9R396	A0A0D9R396	5	5	5	tr|A0A0D9R396|A0A0D9R396_CHLSB Carboxypeptidase D OS=Chlorocebus sabaeus OX=60711 GN=CPD PE=3 SV=1	1	5	5	5	3	1	4	0	0	0	4	1	1	0	0	0	2	2	2	1	0	0	1	1	0	0	0	0	3	1	4	0	0	0	4	1	1	0	0	0	2	2	2	1
A0A0D9R3A0;A0A0D9RS67	A0A0D9R3A0	4;1	4;1	4;1	tr|A0A0D9R3A0|A0A0D9R3A0_CHLSB Protein kinase domain-containing protein OS=Chlorocebus sabaeus OX=60711 GN=IRAK1 PE=4 SV=1	2	4	4	4	0	3	1	3	2	2	0	4	3	4	4	3	0	0	0	3	2	3	2	3	3	1	2	1	0	3	1	3	2	2	0	4	3	4	4	3	0	0	0	3
A0A0D9R3A1	A0A0D9R3A1	3	3	3	tr|A0A0D9R3A1|A0A0D9R3A1_CHLSB Glutamyl-tRNA synthetase OS=Chlorocebus sabaeus OX=60711 GN=EARS2 PE=3 SV=1	1	3	3	3	0	2	0	3	0	0	0	1	1	1	1	0	0	0	0	0	1	0	0	1	0	1	1	0	0	2	0	3	0	0	0	1	1	1	1	0	0	0	0	0
A0A0D9R3A5;A0A0D9S2E0	A0A0D9R3A5	6;1	6;1	6;1	tr|A0A0D9R3A5|A0A0D9R3A5_CHLSB Fibronectin type-III domain-containing protein OS=Chlorocebus sabaeus OX=60711 GN=HCFC1 PE=4 SV=1	2	6	6	6	0	1	1	2	4	2	2	4	2	3	4	3	0	2	0	4	3	4	4	4	5	5	5	3	0	1	1	2	4	2	2	4	2	3	4	3	0	2	0	4
A0A0D9R3B7	A0A0D9R3B7	1	1	1	tr|A0A0D9R3B7|A0A0D9R3B7_CHLSB Transmembrane protein 205 OS=Chlorocebus sabaeus OX=60711 GN=TMEM205 PE=3 SV=1	1	1	1	1	0	0	1	1	1	0	1	1	1	1	0	0	0	0	0	1	1	1	1	1	1	1	1	1	0	0	1	1	1	0	1	1	1	1	0	0	0	0	0	1
A0A0D9R3B9;A0A0D9S9P6	A0A0D9R3B9	8;3	8;3	8;3	tr|A0A0D9R3B9|A0A0D9R3B9_CHLSB N-terminal amino-acid N(alpha)-acetyltransferase NatA OS=Chlorocebus sabaeus OX=60711 GN=NAA10 PE=3 SV=1	2	8	8	8	3	4	4	3	2	2	4	3	3	4	3	2	4	4	4	2	3	2	3	3	3	2	3	2	3	4	4	3	2	2	4	3	3	4	3	2	4	4	4	2
A0A0D9R3C5	A0A0D9R3C5	10	10	10	tr|A0A0D9R3C5|A0A0D9R3C5_CHLSB Low molecular weight cytosolic acid phosphatase OS=Chlorocebus sabaeus OX=60711 PE=3 SV=1	1	10	10	10	7	7	3	7	2	7	2	7	5	4	2	3	4	6	5	5	5	6	5	4	5	6	5	6	7	7	3	7	2	7	2	7	5	4	2	3	4	6	5	5
A0A0D9R3E6	A0A0D9R3E6	2	2	2	tr|A0A0D9R3E6|A0A0D9R3E6_CHLSB Uncharacterized protein OS=Chlorocebus sabaeus OX=60711 GN=KANK2 PE=4 SV=1	1	2	2	2	1	1	2	1	0	1	1	0	1	1	0	0	2	2	1	0	0	0	0	0	0	0	1	1	1	1	2	1	0	1	1	0	1	1	0	0	2	2	1	0
A0A0D9R3F9	A0A0D9R3F9	3	3	3	tr|A0A0D9R3F9|A0A0D9R3F9_CHLSB GB1/RHD3-type G domain-containing protein OS=Chlorocebus sabaeus OX=60711 GN=ATL3 PE=3 SV=1	1	3	3	3	0	1	1	1	1	0	1	2	1	1	2	2	2	1	2	1	2	3	1	3	2	2	3	1	0	1	1	1	1	0	1	2	1	1	2	2	2	1	2	1
A0A0D9R3G2	A0A0D9R3G2	3	3	3	tr|A0A0D9R3G2|A0A0D9R3G2_CHLSB Reticulon OS=Chlorocebus sabaeus OX=60711 PE=4 SV=1	1	3	3	3	1	1	1	1	0	1	2	2	1	1	2	0	1	1	1	2	1	1	0	0	1	0	2	1	1	1	1	1	0	1	2	2	1	1	2	0	1	1	1	2
A0A0D9R3H0	A0A0D9R3H0	1	1	1	tr|A0A0D9R3H0|A0A0D9R3H0_CHLSB Spindlin interactor and repressor of chromatin binding OS=Chlorocebus sabaeus OX=60711 GN=SPINDOC PE=4 SV=1	1	1	1	1	0	0	0	0	0	0	0	0	0	0	0	0	1	1	0	0	0	0	0	0	0	0	0	0	0	0	0	0	0	0	0	0	0	0	0	0	1	1	0	0
A0A0D9R3H4	A0A0D9R3H4	4	4	4	tr|A0A0D9R3H4|A0A0D9R3H4_CHLSB Signal sequence receptor subunit delta OS=Chlorocebus sabaeus OX=60711 GN=SSR4 PE=3 SV=1	1	4	4	4	1	3	1	3	1	2	1	3	2	3	2	2	2	2	2	2	2	2	2	2	2	2	2	2	1	3	1	3	1	2	1	3	2	3	2	2	2	2	2	2
A0A0D9R3I0	A0A0D9R3I0	3	3	3	tr|A0A0D9R3I0|A0A0D9R3I0_CHLSB Isocitrate dehydrogenase [NAD] subunit, mitochondrial OS=Chlorocebus sabaeus OX=60711 GN=IDH3G PE=3 SV=1	1	3	3	3	0	2	0	1	1	1	0	3	0	1	1	1	0	0	0	1	1	3	0	0	0	0	1	1	0	2	0	1	1	1	0	3	0	1	1	1	0	0	0	1
A0A0D9R3I4	A0A0D9R3I4	3	3	3	tr|A0A0D9R3I4|A0A0D9R3I4_CHLSB Uncharacterized protein OS=Chlorocebus sabaeus OX=60711 GN=REPIN1 PE=4 SV=1	1	3	3	3	0	1	0	0	2	0	0	0	0	0	0	1	0	0	0	0	0	0	0	0	1	0	1	0	0	1	0	0	2	0	0	0	0	0	0	1	0	0	0	0
A0A0D9R3I8	A0A0D9R3I8	8	8	8	tr|A0A0D9R3I8|A0A0D9R3I8_CHLSB Ubiquitin thioesterase OS=Chlorocebus sabaeus OX=60711 GN=OTUB1 PE=3 SV=1	1	8	8	8	3	5	4	2	3	0	3	4	3	6	4	5	2	3	3	5	5	6	3	4	3	2	5	3	3	5	4	2	3	0	3	4	3	6	4	5	2	3	3	5
A0A0D9R3J0	A0A0D9R3J0	8	8	3	tr|A0A0D9R3J0|A0A0D9R3J0_CHLSB Uncharacterized protein OS=Chlorocebus sabaeus OX=60711 PE=4 SV=1	1	8	8	3	3	4	3	1	3	1	2	2	3	3	1	1	4	4	3	3	4	2	3	2	3	3	3	2	3	4	3	1	3	1	2	2	3	3	1	1	4	4	3	3
A0A0D9R3J2	A0A0D9R3J2	2	2	2	tr|A0A0D9R3J2|A0A0D9R3J2_CHLSB Uncharacterized protein OS=Chlorocebus sabaeus OX=60711 GN=MICALL1 PE=4 SV=1	1	2	2	2	1	0	1	0	0	0	1	0	0	0	0	0	1	1	1	1	0	0	0	0	0	0	0	0	1	0	1	0	0	0	1	0	0	0	0	0	1	1	1	1
A0A0D9R3J7	A0A0D9R3J7	19	19	19	tr|A0A0D9R3J7|A0A0D9R3J7_CHLSB B-cell receptor-associated protein OS=Chlorocebus sabaeus OX=60711 GN=BCAP31 PE=3 SV=1	1	19	19	19	14	12	16	10	8	11	17	12	13	13	10	9	12	12	15	10	8	8	14	14	13	13	15	14	14	12	16	10	8	11	17	12	13	13	10	9	12	12	15	10
A0A0D9R3K0	A0A0D9R3K0	3	3	3	tr|A0A0D9R3K0|A0A0D9R3K0_CHLSB Eukaryotic translation initiation factor 3 subunit L OS=Chlorocebus sabaeus OX=60711 GN=EIF3L PE=4 SV=1	1	3	3	3	0	1	1	1	2	1	0	0	1	0	3	2	1	2	1	3	2	3	2	1	3	3	3	1	0	1	1	1	2	1	0	0	1	0	3	2	1	2	1	3
A0A0D9R3L0	A0A0D9R3L0	3	3	3	tr|A0A0D9R3L0|A0A0D9R3L0_CHLSB Coactivator-associated arginine methyltransferase 1 OS=Chlorocebus sabaeus OX=60711 GN=CARM1 PE=4 SV=1	1	3	3	3	1	1	1	1	1	1	1	2	2	1	2	1	0	0	1	2	2	2	1	1	2	2	1	1	1	1	1	1	1	1	1	2	2	1	2	1	0	0	1	2
A0A0D9R3L1	A0A0D9R3L1	38	38	38	tr|A0A0D9R3L1|A0A0D9R3L1_CHLSB Hsc70/Hsp90-organizing protein OS=Chlorocebus sabaeus OX=60711 GN=STIP1 PE=4 SV=1	1	38	38	38	24	23	27	19	13	25	28	27	27	30	21	23	32	32	32	24	24	23	26	25	23	29	29	29	24	23	27	19	13	25	28	27	27	30	21	23	32	32	32	24
A0A0D9R3L9	A0A0D9R3L9	1	1	1	tr|A0A0D9R3L9|A0A0D9R3L9_CHLSB Uncharacterized protein OS=Chlorocebus sabaeus OX=60711 GN=ANKRD54 PE=4 SV=1	1	1	1	1	1	0	0	0	0	0	1	0	0	0	0	0	1	1	1	0	0	0	0	0	0	0	0	0	1	0	0	0	0	0	1	0	0	0	0	0	1	1	1	0
A0A0D9R3N7	A0A0D9R3N7	4	4	3	tr|A0A0D9R3N7|A0A0D9R3N7_CHLSB GIT ArfGAP 1 OS=Chlorocebus sabaeus OX=60711 GN=GIT1 PE=4 SV=1	1	4	4	3	2	3	1	1	2	1	1	2	1	1	0	1	1	1	1	2	1	1	2	0	1	1	2	1	2	3	1	1	2	1	1	2	1	1	0	1	1	1	1	2
A0A0D9R3P2;A0A0D9S9I2;A0A0D9RPT4	A0A0D9R3P2;A0A0D9S9I2	35;26;4	35;26;4	35;26;4	tr|A0A0D9R3P2|A0A0D9R3P2_CHLSB 40S ribosomal protein S7 OS=Chlorocebus sabaeus OX=60711 GN=RPS7 PE=3 SV=1;tr|A0A0D9S9I2|A0A0D9S9I2_CHLSB 40S ribosomal protein S7 OS=Chlorocebus sabaeus OX=60711 PE=3 SV=1	3	35	35	35	6	14	4	7	19	19	6	26	16	19	21	29	9	12	7	26	26	28	20	21	23	24	24	24	6	14	4	7	19	19	6	26	16	19	21	29	9	12	7	26
A0A0D9R3P3	A0A0D9R3P3	2	2	2	tr|A0A0D9R3P3|A0A0D9R3P3_CHLSB 2,3-bisphosphoglycerate 3-phosphatase OS=Chlorocebus sabaeus OX=60711 GN=MINPP1 PE=3 SV=1	1	2	2	2	1	0	1	0	0	0	1	0	0	1	0	0	0	1	1	0	0	0	0	0	0	0	0	0	1	0	1	0	0	0	1	0	0	1	0	0	0	1	1	0
A0A0D9R3P9	A0A0D9R3P9	3	3	2	tr|A0A0D9R3P9|A0A0D9R3P9_CHLSB Protein kinase domain-containing protein OS=Chlorocebus sabaeus OX=60711 PE=4 SV=1	1	3	3	2	0	2	0	1	0	0	0	3	2	1	1	1	0	0	0	1	1	1	2	3	2	1	1	1	0	2	0	1	0	0	0	3	2	1	1	1	0	0	0	1
A0A0D9R3Q2;A0A0D9RGW8;A0A0D9RNL6	A0A0D9R3Q2;A0A0D9RGW8	8;4;2	8;4;2	8;4;2	tr|A0A0D9R3Q2|A0A0D9R3Q2_CHLSB Dynamin GTPase OS=Chlorocebus sabaeus OX=60711 GN=DNM2 PE=3 SV=1;tr|A0A0D9RGW8|A0A0D9RGW8_CHLSB Dynamin GTPase OS=Chlorocebus sabaeus OX=60711 GN=DNM3 PE=3 SV=1	3	8	8	8	2	4	1	2	0	1	1	4	1	3	1	4	2	0	0	4	3	5	3	4	5	5	5	5	2	4	1	2	0	1	1	4	1	3	1	4	2	0	0	4
A0A0D9R3Q6	A0A0D9R3Q6	2	2	2	tr|A0A0D9R3Q6|A0A0D9R3Q6_CHLSB Queuine tRNA-ribosyltransferase catalytic subunit 1 OS=Chlorocebus sabaeus OX=60711 GN=QTRT1 PE=3 SV=1	1	2	2	2	0	1	2	1	0	2	1	0	2	0	0	0	0	1	1	1	1	0	0	0	1	0	1	1	0	1	2	1	0	2	1	0	2	0	0	0	0	1	1	1
A0A0D9R3S3	A0A0D9R3S3	4	4	4	tr|A0A0D9R3S3|A0A0D9R3S3_CHLSB 3Beta_HSD domain-containing protein OS=Chlorocebus sabaeus OX=60711 GN=NSDHL PE=3 SV=1	1	4	4	4	1	1	2	2	1	1	2	4	4	2	2	2	3	2	2	3	3	2	2	3	2	2	4	3	1	1	2	2	1	1	2	4	4	2	2	2	3	2	2	3
A0A0D9R3S5	A0A0D9R3S5	18	18	18	tr|A0A0D9R3S5|A0A0D9R3S5_CHLSB Uncharacterized protein OS=Chlorocebus sabaeus OX=60711 GN=ILF3 PE=4 SV=1	1	18	18	18	13	10	13	8	9	10	13	13	10	9	8	7	12	13	11	12	11	13	10	12	10	10	11	10	13	10	13	8	9	10	13	13	10	9	8	7	12	13	11	12
A0A0D9R3S7	A0A0D9R3S7	4	4	4	tr|A0A0D9R3S7|A0A0D9R3S7_CHLSB Uncharacterized protein OS=Chlorocebus sabaeus OX=60711 GN=CETN2 PE=3 SV=1	1	4	4	4	1	2	2	1	0	0	2	3	1	2	0	0	3	4	2	3	0	2	0	1	0	2	1	1	1	2	2	1	0	0	2	3	1	2	0	0	3	4	2	3
A0A0D9R3T5	A0A0D9R3T5	2	2	2	tr|A0A0D9R3T5|A0A0D9R3T5_CHLSB Uncharacterized protein OS=Chlorocebus sabaeus OX=60711 GN=METTL9 PE=4 SV=1	1	2	2	2	0	0	0	0	0	0	0	0	0	0	1	1	0	0	0	0	1	0	1	1	1	0	1	0	0	0	0	0	0	0	0	0	0	0	1	1	0	0	0	0
A0A0D9R3T9	A0A0D9R3T9	2	2	2	tr|A0A0D9R3T9|A0A0D9R3T9_CHLSB Peptidylprolyl isomerase OS=Chlorocebus sabaeus OX=60711 PE=4 SV=1	1	2	2	2	2	1	2	1	0	2	2	2	2	2	1	2	2	2	2	2	2	2	2	2	2	2	2	2	2	1	2	1	0	2	2	2	2	2	1	2	2	2	2	2
A0A0D9R3U6	A0A0D9R3U6	10	10	10	tr|A0A0D9R3U6|A0A0D9R3U6_CHLSB 1-phosphatidylinositol 4,5-bisphosphate phosphodiesterase OS=Chlorocebus sabaeus OX=60711 GN=PLCB3 PE=4 SV=1	1	10	10	10	6	2	5	3	3	2	7	3	3	3	2	1	5	4	7	3	2	3	3	3	4	4	5	5	6	2	5	3	3	2	7	3	3	3	2	1	5	4	7	3
A0A0D9R3U8	A0A0D9R3U8	4	4	4	tr|A0A0D9R3U8|A0A0D9R3U8_CHLSB Uncharacterized protein OS=Chlorocebus sabaeus OX=60711 GN=NUFIP2 PE=4 SV=1	1	4	4	4	3	1	4	2	0	0	4	2	3	1	0	0	3	4	3	1	2	2	2	2	1	2	2	2	3	1	4	2	0	0	4	2	3	1	0	0	3	4	3	1
A0A0D9R3W0	A0A0D9R3W0	5	5	5	tr|A0A0D9R3W0|A0A0D9R3W0_CHLSB TRIO and F-actin binding protein OS=Chlorocebus sabaeus OX=60711 GN=TRIOBP PE=4 SV=1	1	5	5	5	4	3	3	1	1	2	2	2	3	2	1	1	2	3	2	2	2	1	2	2	1	4	3	1	4	3	3	1	1	2	2	2	3	2	1	1	2	3	2	2
A0A0D9R3W4	A0A0D9R3W4	3	3	3	tr|A0A0D9R3W4|A0A0D9R3W4_CHLSB E3 ubiquitin-protein ligase TRIP12 OS=Chlorocebus sabaeus OX=60711 GN=TRIP12 PE=3 SV=1	1	3	3	3	1	1	1	1	1	1	2	1	1	1	1	1	2	2	1	1	1	1	1	2	1	1	1	1	1	1	1	1	1	1	2	1	1	1	1	1	2	2	1	1
A0A0D9R3W5	A0A0D9R3W5	52	52	52	tr|A0A0D9R3W5|A0A0D9R3W5_CHLSB Protein disulfide-isomerase A4 OS=Chlorocebus sabaeus OX=60711 GN=PDIA4 PE=3 SV=1	1	52	52	52	27	29	31	22	21	24	28	38	35	36	29	37	39	34	35	35	40	35	35	35	35	30	35	36	27	29	31	22	21	24	28	38	35	36	29	37	39	34	35	35
A0A0D9R3W6	A0A0D9R3W6	3	3	3	tr|A0A0D9R3W6|A0A0D9R3W6_CHLSB Uncharacterized protein OS=Chlorocebus sabaeus OX=60711 GN=CDR2 PE=3 SV=1	1	3	3	3	2	1	0	1	0	0	1	1	0	0	0	0	1	1	1	1	1	0	0	0	0	0	1	0	2	1	0	1	0	0	1	1	0	0	0	0	1	1	1	1
A0A0D9R3X3	A0A0D9R3X3	5	5	5	tr|A0A0D9R3X3|A0A0D9R3X3_CHLSB Myosin XVIIIA OS=Chlorocebus sabaeus OX=60711 GN=MYO18A PE=3 SV=1	1	5	5	5	1	2	2	1	1	0	0	1	2	2	1	0	1	2	1	1	4	2	4	3	3	2	2	1	1	2	2	1	1	0	0	1	2	2	1	0	1	2	1	1
A0A0D9R3Y5	A0A0D9R3Y5	2	2	2	tr|A0A0D9R3Y5|A0A0D9R3Y5_CHLSB Eukaryotic elongation factor 2 kinase OS=Chlorocebus sabaeus OX=60711 GN=EEF2K PE=3 SV=1	1	2	2	2	0	1	0	0	0	1	1	0	2	2	0	0	2	1	2	1	1	1	1	1	1	1	2	1	0	1	0	0	0	1	1	0	2	2	0	0	2	1	2	1
A0A0D9R3Z0	A0A0D9R3Z0	2	2	2	tr|A0A0D9R3Z0|A0A0D9R3Z0_CHLSB Sarcosine oxidase OS=Chlorocebus sabaeus OX=60711 GN=PIPOX PE=3 SV=1	1	2	2	2	0	2	1	0	1	1	1	2	1	2	2	2	1	1	1	2	0	2	0	1	1	1	2	1	0	2	1	0	1	1	1	2	1	2	2	2	1	1	1	2
A0A0D9R3Z4	A0A0D9R3Z4	4	4	4	tr|A0A0D9R3Z4|A0A0D9R3Z4_CHLSB CULLIN_2 domain-containing protein OS=Chlorocebus sabaeus OX=60711 GN=CUL1 PE=3 SV=1	1	4	4	4	0	1	2	1	1	2	1	2	2	1	2	2	2	1	0	3	2	4	2	3	2	2	3	1	0	1	2	1	1	2	1	2	2	1	2	2	2	1	0	3
A0A0D9R403	A0A0D9R403	18	18	18	tr|A0A0D9R403|A0A0D9R403_CHLSB Uncharacterized protein OS=Chlorocebus sabaeus OX=60711 GN=FAM120A PE=3 SV=1	1	18	18	18	2	7	5	5	9	9	3	9	8	8	8	10	8	6	6	10	7	7	8	7	10	6	7	6	2	7	5	5	9	9	3	9	8	8	8	10	8	6	6	10
A0A0D9R417	A0A0D9R417	3	3	3	tr|A0A0D9R417|A0A0D9R417_CHLSB KAP NTPase domain-containing protein OS=Chlorocebus sabaeus OX=60711 GN=KIDINS220 PE=4 SV=1	1	3	3	3	0	0	0	0	0	0	0	1	0	0	0	0	0	0	0	1	1	1	1	0	2	2	1	1	0	0	0	0	0	0	0	1	0	0	0	0	0	0	0	1
A0A0D9R434	A0A0D9R434	16	16	16	tr|A0A0D9R434|A0A0D9R434_CHLSB Flotillin OS=Chlorocebus sabaeus OX=60711 GN=FLOT2 PE=3 SV=1	1	16	16	16	0	1	3	8	1	8	0	4	8	8	8	8	1	2	1	8	7	7	11	11	8	11	11	10	0	1	3	8	1	8	0	4	8	8	8	8	1	2	1	8
A0A0D9R436	A0A0D9R436	3	3	3	tr|A0A0D9R436|A0A0D9R436_CHLSB Nucleolar protein 10 OS=Chlorocebus sabaeus OX=60711 GN=NOP10 PE=3 SV=1	1	3	3	3	2	3	3	2	2	2	3	3	3	3	3	3	2	3	3	1	1	2	1	3	2	3	3	3	2	3	3	2	2	2	3	3	3	3	3	3	2	3	3	1
A0A0D9R443	A0A0D9R443	4	4	4	tr|A0A0D9R443|A0A0D9R443_CHLSB ERA-like protein 1 OS=Chlorocebus sabaeus OX=60711 GN=ERAL1 PE=3 SV=1	1	4	4	4	0	2	1	1	1	2	0	3	2	2	3	3	1	1	0	3	2	2	2	2	2	2	2	3	0	2	1	1	1	2	0	3	2	2	3	3	1	1	0	3
A0A0D9SAG1;A0A0D9R464;A0A0D9S9Z6;A0A0D9SA43;A0A0D9RZC1;A0A0D9SCN9	A0A0D9SAG1;A0A0D9R464;A0A0D9S9Z6	20;20;18;9;9;3	20;20;18;9;9;3	20;20;18;9;9;3	tr|A0A0D9SAG1|A0A0D9SAG1_CHLSB Ribosomal_L23eN domain-containing protein OS=Chlorocebus sabaeus OX=60711 PE=3 SV=1;tr|A0A0D9R464|A0A0D9R464_CHLSB Ribosomal_L23eN domain-containing protein OS=Chlorocebus sabaeus OX=60711 PE=3 SV=1;tr|A0A0D9S9Z6|A0A0D9S9Z6_C	6	20	20	20	7	11	9	8	17	13	6	14	9	8	18	19	10	6	8	17	17	17	15	12	15	13	12	12	7	11	9	8	17	13	6	14	9	8	18	19	10	6	8	17
A0A0D9R471	A0A0D9R471	4	4	4	tr|A0A0D9R471|A0A0D9R471_CHLSB PlsC domain-containing protein OS=Chlorocebus sabaeus OX=60711 GN=LPCAT4 PE=3 SV=1	1	4	4	4	0	0	0	2	0	0	0	0	0	0	1	0	0	0	0	1	1	0	0	1	1	0	0	0	0	0	0	2	0	0	0	0	0	0	1	0	0	0	0	1
A0A0D9R473	A0A0D9R473	1	1	1	tr|A0A0D9R473|A0A0D9R473_CHLSB Uncharacterized protein OS=Chlorocebus sabaeus OX=60711 GN=FSTL1 PE=4 SV=1	1	1	1	1	1	0	1	0	0	0	1	0	0	0	0	0	1	1	1	0	0	0	0	0	0	0	0	0	1	0	1	0	0	0	1	0	0	0	0	0	1	1	1	0
A0A0D9R478;A0A0D9SBJ8	A0A0D9R478	3;1	3;1	3;1	tr|A0A0D9R478|A0A0D9R478_CHLSB Complex I-B15 OS=Chlorocebus sabaeus OX=60711 PE=3 SV=1	2	3	3	3	1	1	1	0	0	1	1	2	0	2	0	0	1	2	1	2	1	1	2	1	1	2	3	0	1	1	1	0	0	1	1	2	0	2	0	0	1	2	1	2
A0A0D9R479	A0A0D9R479	1	1	1	tr|A0A0D9R479|A0A0D9R479_CHLSB Uncharacterized protein OS=Chlorocebus sabaeus OX=60711 GN=RAB34 PE=4 SV=1	1	1	1	1	0	0	0	0	0	1	0	0	0	0	0	0	0	0	0	0	0	0	0	0	0	1	0	0	0	0	0	0	0	1	0	0	0	0	0	0	0	0	0	0
A0A0D9R480;A0A0D9RE13;A0A0D9RSK3;A0A0D9R387	A0A0D9R480;A0A0D9RE13;A0A0D9RSK3;A0A0D9R387	30;30;27;27	7;7;5;5	5;5;3;3	tr|A0A0D9R480|A0A0D9R480_CHLSB Uncharacterized protein OS=Chlorocebus sabaeus OX=60711 GN=ACTC1 PE=3 SV=1;tr|A0A0D9RE13|A0A0D9RE13_CHLSB Actin alpha 1, skeletal muscle OS=Chlorocebus sabaeus OX=60711 GN=ACTA1 PE=3 SV=1;tr|A0A0D9RSK3|A0A0D9RSK3_CHLSB Unchar	4	30	7	5	24	25	23	23	23	20	21	27	23	27	23	23	22	24	25	23	25	24	26	26	23	22	23	22	4	5	4	3	4	5	3	6	2	5	3	2	2	4	4	2
A0A0D9R482	A0A0D9R482	10	7	7	tr|A0A0D9R482|A0A0D9R482_CHLSB Tyrosine 3-monooxygenase/tryptophan 5-monooxygenase activation protein theta OS=Chlorocebus sabaeus OX=60711 GN=YWHAQ PE=3 SV=1	1	10	7	7	8	6	8	3	3	2	8	6	4	4	4	6	10	10	10	5	6	6	4	5	5	2	5	3	6	5	5	2	3	2	6	5	3	2	4	5	7	7	7	5
A0A0D9R487	A0A0D9R487	2	2	2	tr|A0A0D9R487|A0A0D9R487_CHLSB Transcription elongation factor spt6 OS=Chlorocebus sabaeus OX=60711 GN=SUPT6H PE=3 SV=1	1	2	2	2	2	1	1	1	1	1	2	2	1	1	1	1	1	2	1	1	1	1	1	1	0	1	1	1	2	1	1	1	1	1	2	2	1	1	1	1	1	2	1	1
A0A0D9R491	A0A0D9R491	5	5	5	tr|A0A0D9R491|A0A0D9R491_CHLSB Uncharacterized protein OS=Chlorocebus sabaeus OX=60711 GN=BAD PE=4 SV=1	1	5	5	5	4	1	2	1	0	1	4	2	0	1	0	0	3	1	3	0	1	1	1	1	0	1	2	1	4	1	2	1	0	1	4	2	0	1	0	0	3	1	3	0
A0A0D9R492	A0A0D9R492	6	6	6	tr|A0A0D9R492|A0A0D9R492_CHLSB RAB, member of RAS oncogene family like 3 OS=Chlorocebus sabaeus OX=60711 GN=RABL3 PE=4 SV=1	1	6	6	6	0	4	0	3	3	2	1	5	2	3	1	0	0	0	1	1	2	1	1	1	1	2	2	1	0	4	0	3	3	2	1	5	2	3	1	0	0	0	1	1
A0A0D9R493	A0A0D9R493	13	13	13	tr|A0A0D9R493|A0A0D9R493_CHLSB Uncharacterized protein OS=Chlorocebus sabaeus OX=60711 GN=UQCRC2 PE=3 SV=1	1	13	13	13	4	9	4	5	2	4	6	12	6	8	7	5	3	4	3	9	8	8	8	7	8	7	8	11	4	9	4	5	2	4	6	12	6	8	7	5	3	4	3	9
A0A0D9R498	A0A0D9R498	3	3	3	tr|A0A0D9R498|A0A0D9R498_CHLSB Transcription initiation factor IIE subunit alpha OS=Chlorocebus sabaeus OX=60711 GN=GTF2E1 PE=3 SV=1	1	3	3	3	1	1	2	0	0	0	1	1	0	0	0	0	3	3	3	0	0	0	0	0	0	1	0	0	1	1	2	0	0	0	1	1	0	0	0	0	3	3	3	0
A0A0D9R4A5	A0A0D9R4A5	2	2	2	tr|A0A0D9R4A5|A0A0D9R4A5_CHLSB Uncharacterized protein OS=Chlorocebus sabaeus OX=60711 GN=BICD2 PE=3 SV=1	1	2	2	2	1	0	1	2	0	0	1	0	1	2	0	0	2	1	1	0	0	0	1	1	0	2	1	1	1	0	1	2	0	0	1	0	1	2	0	0	2	1	1	0
A0A0D9S9S5;A0A0D9R4B8	A0A0D9S9S5;A0A0D9R4B8	3;3	3;3	3;3	tr|A0A0D9S9S5|A0A0D9S9S5_CHLSB Multifunctional methyltransferase subunit TRM112-like protein OS=Chlorocebus sabaeus OX=60711 PE=3 SV=1;tr|A0A0D9R4B8|A0A0D9R4B8_CHLSB Multifunctional methyltransferase subunit TRM112-like protein OS=Chlorocebus sabaeus OX=60	2	3	3	3	1	2	2	2	1	3	2	3	3	2	2	2	1	2	1	3	3	1	2	2	1	2	2	2	1	2	2	2	1	3	2	3	3	2	2	2	1	2	1	3
A0A0D9R4C2	A0A0D9R4C2	1	1	1	tr|A0A0D9R4C2|A0A0D9R4C2_CHLSB Uncharacterized protein OS=Chlorocebus sabaeus OX=60711 GN=MCM3AP PE=4 SV=1	1	1	1	1	0	0	0	0	0	1	0	0	1	0	0	0	0	0	0	0	1	0	0	1	0	0	0	0	0	0	0	0	0	1	0	0	1	0	0	0	0	0	0	0
A0A0D9R4C9	A0A0D9R4C9	9	9	9	tr|A0A0D9R4C9|A0A0D9R4C9_CHLSB Uncharacterized protein OS=Chlorocebus sabaeus OX=60711 GN=SDF2 PE=4 SV=1	1	9	9	9	4	5	4	6	3	5	3	7	6	7	6	6	5	4	6	5	6	5	5	6	7	6	6	6	4	5	4	6	3	5	3	7	6	7	6	6	5	4	6	5
A0A0D9R4D0	A0A0D9R4D0	8	8	8	tr|A0A0D9R4D0|A0A0D9R4D0_CHLSB Peroxiredoxin-5 OS=Chlorocebus sabaeus OX=60711 GN=PRDX5 PE=3 SV=1	1	8	8	8	6	4	4	1	0	4	6	3	2	4	1	2	4	4	5	2	2	3	3	2	3	2	2	2	6	4	4	1	0	4	6	3	2	4	1	2	4	4	5	2
A0A0D9R4D2	A0A0D9R4D2	3	3	3	tr|A0A0D9R4D2|A0A0D9R4D2_CHLSB UBZ4-type domain-containing protein OS=Chlorocebus sabaeus OX=60711 GN=WRNIP1 PE=3 SV=1	1	3	3	3	0	1	1	1	1	0	0	2	1	0	0	0	0	0	0	0	0	0	2	1	1	1	0	0	0	1	1	1	1	0	0	2	1	0	0	0	0	0	0	0
A0A0D9R4D3	A0A0D9R4D3	2	2	2	tr|A0A0D9R4D3|A0A0D9R4D3_CHLSB SERPIN domain-containing protein OS=Chlorocebus sabaeus OX=60711 GN=SERPINB1 PE=3 SV=1	1	2	2	2	2	1	0	0	0	0	0	0	1	0	0	1	1	1	2	1	1	1	1	1	1	0	0	0	2	1	0	0	0	0	0	0	1	0	0	1	1	1	2	1
A0A0D9R4E2;A0A0D9S7V9	A0A0D9R4E2;A0A0D9S7V9	2;1	2;1	2;1	tr|A0A0D9R4E2|A0A0D9R4E2_CHLSB Uncharacterized protein OS=Chlorocebus sabaeus OX=60711 GN=HPCAL1 PE=4 SV=1;tr|A0A0D9S7V9|A0A0D9S7V9_CHLSB Uncharacterized protein OS=Chlorocebus sabaeus OX=60711 GN=HPCA PE=4 SV=1	2	2	2	2	1	1	0	1	0	0	2	0	0	0	0	0	0	0	1	0	0	0	0	0	0	0	0	0	1	1	0	1	0	0	2	0	0	0	0	0	0	0	1	0
A0A0D9R4E3	A0A0D9R4E3	1	1	1	tr|A0A0D9R4E3|A0A0D9R4E3_CHLSB Zyxin OS=Chlorocebus sabaeus OX=60711 GN=ZYX PE=4 SV=1	1	1	1	1	0	0	1	0	0	1	0	1	1	1	1	1	1	1	1	1	1	1	1	1	1	1	1	1	0	0	1	0	0	1	0	1	1	1	1	1	1	1	1	1
A0A0D9R4E4	A0A0D9R4E4	2	2	2	tr|A0A0D9R4E4|A0A0D9R4E4_CHLSB Ribosomal protein S6 kinase OS=Chlorocebus sabaeus OX=60711 GN=RPS6KA4 PE=3 SV=1	1	2	2	2	1	1	2	1	1	1	0	1	2	2	1	1	2	2	2	1	0	1	1	1	1	1	1	1	1	1	2	1	1	1	0	1	2	2	1	1	2	2	2	1
A0A0D9R4F7	A0A0D9R4F7	2	2	2	tr|A0A0D9R4F7|A0A0D9R4F7_CHLSB Nucleolar protein 10 OS=Chlorocebus sabaeus OX=60711 GN=NOL10 PE=3 SV=1	1	2	2	2	0	0	0	0	0	0	0	1	0	1	0	1	0	0	0	1	0	1	1	0	1	0	1	1	0	0	0	0	0	0	0	1	0	1	0	1	0	0	0	1
A0A0D9R4G1	A0A0D9R4G1	3	3	3	tr|A0A0D9R4G1|A0A0D9R4G1_CHLSB Family with sequence similarity 98 member B OS=Chlorocebus sabaeus OX=60711 GN=FAM98B PE=3 SV=1	1	3	3	3	0	3	1	1	1	0	1	2	1	1	0	1	1	0	0	2	0	2	1	0	2	1	2	2	0	3	1	1	1	0	1	2	1	1	0	1	1	0	0	2
A0A0D9R4G5	A0A0D9R4G5	22	22	22	tr|A0A0D9R4G5|A0A0D9R4G5_CHLSB Hsp90 chaperone protein kinase-targeting subunit OS=Chlorocebus sabaeus OX=60711 GN=CDC37 PE=3 SV=1	1	22	22	22	11	13	15	10	8	10	14	13	11	14	8	8	14	14	15	8	10	10	12	13	13	15	14	14	11	13	15	10	8	10	14	13	11	14	8	8	14	14	15	8
A0A0D9R4H1	A0A0D9R4H1	14	14	14	tr|A0A0D9R4H1|A0A0D9R4H1_CHLSB Isoleucyl-tRNA synthetase OS=Chlorocebus sabaeus OX=60711 GN=IARS1 PE=3 SV=1	1	14	14	14	0	7	2	6	5	4	1	8	8	7	7	6	1	4	3	9	8	10	9	9	9	7	10	7	0	7	2	6	5	4	1	8	8	7	7	6	1	4	3	9
A0A0D9R4H2	A0A0D9R4H2	2	2	2	tr|A0A0D9R4H2|A0A0D9R4H2_CHLSB Biphenyl hydrolase like OS=Chlorocebus sabaeus OX=60711 GN=BPHL PE=4 SV=1	1	2	2	2	0	0	1	0	0	0	0	1	1	2	1	2	1	0	0	1	1	1	1	1	1	2	2	1	0	0	1	0	0	0	0	1	1	2	1	2	1	0	0	1
A0A0D9R4H6;A0A0D9R4H8;A0A0D9RSU3	A0A0D9R4H6;A0A0D9R4H8	37;36;4	6;5;0	5;4;0	tr|A0A0D9R4H6|A0A0D9R4H6_CHLSB Tubulin beta chain OS=Chlorocebus sabaeus OX=60711 GN=TUBB2A PE=3 SV=1;tr|A0A0D9R4H8|A0A0D9R4H8_CHLSB Tubulin beta chain OS=Chlorocebus sabaeus OX=60711 GN=TUBB2B PE=3 SV=1	3	37	6	5	24	25	20	25	27	26	25	27	22	24	22	24	25	25	23	25	26	24	25	24	24	24	26	26	1	2	1	5	3	3	4	3	2	3	3	3	2	4	5	2
A0A0D9R4I0	A0A0D9R4I0	10	10	10	tr|A0A0D9R4I0|A0A0D9R4I0_CHLSB Aminotran_1_2 domain-containing protein OS=Chlorocebus sabaeus OX=60711 GN=SPTLC1 PE=4 SV=1	1	10	10	10	2	4	3	6	6	5	3	8	5	6	6	8	5	5	4	6	8	8	7	7	7	7	8	5	2	4	3	6	6	5	3	8	5	6	6	8	5	5	4	6
A0A0D9R4I1	A0A0D9R4I1	9	6	6	tr|A0A0D9R4I1|A0A0D9R4I1_CHLSB Fructose-bisphosphate aldolase OS=Chlorocebus sabaeus OX=60711 GN=ALDOC PE=3 SV=1	1	9	6	6	1	5	5	5	2	7	3	5	8	4	2	4	3	2	3	7	5	4	6	5	6	5	7	4	0	4	2	3	1	5	2	2	5	1	0	1	0	0	0	4
CON__Q28194;A0A0D9R4I4	CON__Q28194;A0A0D9R4I4	1;1	1;1	1;1	;tr|A0A0D9R4I4|A0A0D9R4I4_CHLSB Uncharacterized protein OS=Chlorocebus sabaeus OX=60711 GN=THBS1 PE=3 SV=1	2	1	1	1	0	0	0	0	0	1	0	0	0	0	0	0	0	0	0	0	0	0	0	0	0	0	0	0	0	0	0	0	0	1	0	0	0	0	0	0	0	0	0	0
A0A0D9R4I5	A0A0D9R4I5	17	17	17	tr|A0A0D9R4I5|A0A0D9R4I5_CHLSB Splicing factor 1 OS=Chlorocebus sabaeus OX=60711 GN=SF1 PE=3 SV=1	1	17	17	17	10	7	10	6	3	7	8	6	6	5	4	5	12	12	13	6	6	5	7	5	6	6	6	5	10	7	10	6	3	7	8	6	6	5	4	5	12	12	13	6
A0A0D9R4K3	A0A0D9R4K3	8	8	8	tr|A0A0D9R4K3|A0A0D9R4K3_CHLSB PRP4 pre-mRNA-processing factor 4 homolog OS=Chlorocebus sabaeus OX=60711 GN=PRPF4B PE=3 SV=1	1	8	8	8	2	0	3	0	0	0	2	0	1	1	0	0	5	5	5	1	1	1	2	1	3	1	1	2	2	0	3	0	0	0	2	0	1	1	0	0	5	5	5	1
A0A0D9R4K6;A0A0D9SAA5;A0A0D9SAN2	A0A0D9R4K6;A0A0D9SAA5;A0A0D9SAN2	8;5;5	8;5;5	8;5;5	tr|A0A0D9R4K6|A0A0D9R4K6_CHLSB Signal recognition particle 14 kDa protein OS=Chlorocebus sabaeus OX=60711 GN=SRP14 PE=3 SV=1;tr|A0A0D9SAA5|A0A0D9SAA5_CHLSB Signal recognition particle 14 kDa protein OS=Chlorocebus sabaeus OX=60711 PE=3 SV=1;tr|A0A0D9SAN2|A	3	8	8	8	6	4	5	1	4	3	2	2	4	3	5	4	5	5	5	4	6	3	5	4	4	5	5	4	6	4	5	1	4	3	2	2	4	3	5	4	5	5	5	4
A0A0D9R4K7	A0A0D9R4K7	7	5	5	tr|A0A0D9R4K7|A0A0D9R4K7_CHLSB Synaptic functional regulator FMR1 OS=Chlorocebus sabaeus OX=60711 GN=FMR1 PE=3 SV=1	1	7	5	5	3	3	2	1	1	2	2	3	2	3	1	1	2	1	1	2	3	1	1	1	1	3	2	2	2	2	1	1	1	2	0	2	1	2	0	0	1	0	0	1
A0A0D9R4K9	A0A0D9R4K9	30	30	30	tr|A0A0D9R4K9|A0A0D9R4K9_CHLSB Protein disulfide-isomerase A6 OS=Chlorocebus sabaeus OX=60711 GN=PDIA6 PE=3 SV=1	1	30	30	30	24	17	22	11	8	16	22	23	16	18	10	9	22	25	27	15	17	19	15	21	18	14	16	14	24	17	22	11	8	16	22	23	16	18	10	9	22	25	27	15
A0A0D9R4L5	A0A0D9R4L5	1	1	1	tr|A0A0D9R4L5|A0A0D9R4L5_CHLSB ZnF_CDGSH domain-containing protein OS=Chlorocebus sabaeus OX=60711 GN=CISD1 PE=4 SV=1	1	1	1	1	1	0	1	0	0	1	1	1	0	1	0	0	1	1	0	0	1	0	1	1	1	0	1	1	1	0	1	0	0	1	1	1	0	1	0	0	1	1	0	0
A0A0D9R4L8	A0A0D9R4L8	12	12	12	tr|A0A0D9R4L8|A0A0D9R4L8_CHLSB Uncharacterized protein OS=Chlorocebus sabaeus OX=60711 GN=TFAM PE=4 SV=1	1	12	12	12	7	4	7	3	7	4	7	3	4	5	5	2	7	9	6	3	5	5	3	3	3	5	7	6	7	4	7	3	7	4	7	3	4	5	5	2	7	9	6	3
A0A0D9R4L9	A0A0D9R4L9	4	4	4	tr|A0A0D9R4L9|A0A0D9R4L9_CHLSB ACB domain-containing protein OS=Chlorocebus sabaeus OX=60711 GN=ECI2 PE=4 SV=1	1	4	4	4	0	0	1	0	0	1	1	1	1	1	1	1	1	1	2	3	2	1	1	0	1	1	3	2	0	0	1	0	0	1	1	1	1	1	1	1	1	1	2	3
A0A0D9R4M0	A0A0D9R4M0	29	29	29	tr|A0A0D9R4M0|A0A0D9R4M0_CHLSB Uncharacterized protein OS=Chlorocebus sabaeus OX=60711 GN=GOLGB1 PE=4 SV=1	1	29	29	29	5	10	7	9	4	16	8	9	10	8	4	4	6	5	7	6	7	8	8	8	9	6	7	9	5	10	7	9	4	16	8	9	10	8	4	4	6	5	7	6
A0A0D9R4M2	A0A0D9R4M2	12	12	12	tr|A0A0D9R4M2|A0A0D9R4M2_CHLSB Galectin OS=Chlorocebus sabaeus OX=60711 GN=LGALS1 PE=4 SV=1	1	12	12	12	12	7	7	7	6	6	10	7	6	5	7	6	7	8	9	6	6	6	6	6	6	6	6	7	12	7	7	7	6	6	10	7	6	5	7	6	7	8	9	6
A0A0D9R4M6	A0A0D9R4M6	1	1	1	tr|A0A0D9R4M6|A0A0D9R4M6_CHLSB Uncharacterized protein OS=Chlorocebus sabaeus OX=60711 GN=PDXP PE=3 SV=1	1	1	1	1	0	1	0	1	0	1	0	1	1	0	0	0	0	0	0	1	1	1	0	1	1	1	1	1	0	1	0	1	0	1	0	1	1	0	0	0	0	0	0	1
A0A0D9R4M9	A0A0D9R4M9	3	3	3	tr|A0A0D9R4M9|A0A0D9R4M9_CHLSB Chromo domain-containing protein OS=Chlorocebus sabaeus OX=60711 GN=CDYL PE=4 SV=1	1	3	3	3	1	0	1	0	0	0	0	0	1	0	0	1	1	1	1	2	0	0	0	1	0	0	1	1	1	0	1	0	0	0	0	0	1	0	0	1	1	1	1	2
A0A0D9R4N4	A0A0D9R4N4	2	2	2	tr|A0A0D9R4N4|A0A0D9R4N4_CHLSB Glutathione S-transferase kappa OS=Chlorocebus sabaeus OX=60711 GN=GSTK1 PE=3 SV=1	1	2	2	2	1	2	1	1	0	1	1	2	1	1	2	2	1	2	1	2	2	0	1	0	1	1	1	1	1	2	1	1	0	1	1	2	1	1	2	2	1	2	1	2
A0A0D9R4N9	A0A0D9R4N9	3	3	3	tr|A0A0D9R4N9|A0A0D9R4N9_CHLSB Kinesin motor domain-containing protein OS=Chlorocebus sabaeus OX=60711 GN=KIF21A PE=4 SV=1	1	3	3	3	0	0	0	0	0	0	0	0	0	0	0	0	0	1	1	1	0	0	0	1	0	1	0	1	0	0	0	0	0	0	0	0	0	0	0	0	0	1	1	1
A0A0D9R4P3	A0A0D9R4P3	2	2	2	tr|A0A0D9R4P3|A0A0D9R4P3_CHLSB Complex1_LYR_dom domain-containing protein OS=Chlorocebus sabaeus OX=60711 PE=3 SV=1	1	2	2	2	1	1	2	0	1	0	1	1	1	1	1	1	1	0	1	1	1	1	1	2	1	1	1	1	1	1	2	0	1	0	1	1	1	1	1	1	1	0	1	1
A0A0D9R4P5	A0A0D9R4P5	1	1	1	tr|A0A0D9R4P5|A0A0D9R4P5_CHLSB Uncharacterized protein OS=Chlorocebus sabaeus OX=60711 GN=RAVER1 PE=4 SV=1	1	1	1	1	0	1	1	1	0	1	1	1	1	1	1	1	1	1	1	1	1	1	1	1	1	1	1	1	0	1	1	1	0	1	1	1	1	1	1	1	1	1	1	1
A0A0D9R4P6	A0A0D9R4P6	21	21	19	tr|A0A0D9R4P6|A0A0D9R4P6_CHLSB Rho-associated protein kinase OS=Chlorocebus sabaeus OX=60711 GN=ROCK2 PE=3 SV=1	1	21	21	19	0	6	4	5	6	12	5	4	9	5	6	7	0	2	0	11	9	8	7	10	7	7	7	9	0	6	4	5	6	12	5	4	9	5	6	7	0	2	0	11
A0A0D9R4P7	A0A0D9R4P7	2	2	2	tr|A0A0D9R4P7|A0A0D9R4P7_CHLSB 2Fe-2S ferredoxin-type domain-containing protein OS=Chlorocebus sabaeus OX=60711 PE=4 SV=1	1	2	2	2	2	0	1	0	0	0	2	0	0	0	0	0	2	1	2	0	0	0	0	0	0	0	0	0	2	0	1	0	0	0	2	0	0	0	0	0	2	1	2	0
A0A0D9R4S2	A0A0D9R4S2	2	2	2	tr|A0A0D9R4S2|A0A0D9R4S2_CHLSB Transmembrane protein 199 OS=Chlorocebus sabaeus OX=60711 GN=TMEM199 PE=4 SV=1	1	2	2	2	2	0	1	0	0	0	1	0	0	0	0	0	2	2	2	0	0	0	0	0	0	0	0	0	2	0	1	0	0	0	1	0	0	0	0	0	2	2	2	0
A0A0D9R4S7	A0A0D9R4S7	2	2	2	tr|A0A0D9R4S7|A0A0D9R4S7_CHLSB Uncharacterized protein OS=Chlorocebus sabaeus OX=60711 GN=GGA1 PE=3 SV=1	1	2	2	2	2	0	0	0	0	0	1	0	0	0	0	0	1	0	1	0	0	0	0	0	0	0	0	0	2	0	0	0	0	0	1	0	0	0	0	0	1	0	1	0
A0A0D9R4S8	A0A0D9R4S8	5	5	5	tr|A0A0D9R4S8|A0A0D9R4S8_CHLSB Uncharacterized protein OS=Chlorocebus sabaeus OX=60711 GN=CCDC6 PE=4 SV=1	1	5	5	5	3	3	2	2	1	3	2	3	4	5	4	2	3	4	2	3	4	4	5	4	3	3	3	4	3	3	2	2	1	3	2	3	4	5	4	2	3	4	2	3
A0A0D9R4T4	A0A0D9R4T4	4	4	4	tr|A0A0D9R4T4|A0A0D9R4T4_CHLSB DNA polymerase delta interacting protein 2 OS=Chlorocebus sabaeus OX=60711 GN=POLDIP2 PE=4 SV=1	1	4	4	4	0	2	2	3	0	2	0	3	3	3	1	1	0	2	1	3	2	3	2	2	3	2	2	4	0	2	2	3	0	2	0	3	3	3	1	1	0	2	1	3
A0A0D9R4T8	A0A0D9R4T8	2	2	2	tr|A0A0D9R4T8|A0A0D9R4T8_CHLSB Uncharacterized protein OS=Chlorocebus sabaeus OX=60711 GN=PKP2 PE=3 SV=1	1	2	2	2	0	0	1	1	0	1	0	1	2	2	0	0	1	1	0	1	1	1	1	2	1	1	1	1	0	0	1	1	0	1	0	1	2	2	0	0	1	1	0	1
A0A0D9R4U0	A0A0D9R4U0	5	5	5	tr|A0A0D9R4U0|A0A0D9R4U0_CHLSB Uncharacterized protein OS=Chlorocebus sabaeus OX=60711 GN=MRPL4 PE=3 SV=1	1	5	5	5	0	4	1	4	1	2	0	4	4	4	3	3	0	0	1	4	4	4	3	3	4	3	2	3	0	4	1	4	1	2	0	4	4	4	3	3	0	0	1	4
A0A0D9R4W1	A0A0D9R4W1	3	3	3	tr|A0A0D9R4W1|A0A0D9R4W1_CHLSB Translocon-associated protein subunit alpha OS=Chlorocebus sabaeus OX=60711 GN=SSR1 PE=3 SV=1	1	3	3	3	3	0	0	0	0	0	0	0	0	0	0	0	2	2	1	0	0	0	0	0	0	0	0	0	3	0	0	0	0	0	0	0	0	0	0	0	2	2	1	0
A0A0D9R4W3	A0A0D9R4W3	15	15	15	tr|A0A0D9R4W3|A0A0D9R4W3_CHLSB Uncharacterized protein OS=Chlorocebus sabaeus OX=60711 GN=CTSL PE=3 SV=1	1	15	15	15	10	7	9	4	3	7	10	8	10	9	5	5	10	10	9	9	8	9	7	7	8	7	7	7	10	7	9	4	3	7	10	8	10	9	5	5	10	10	9	9
A0A0D9R4W4;A0A0D9SCM8	A0A0D9R4W4;A0A0D9SCM8	13;8	13;8	13;8	tr|A0A0D9R4W4|A0A0D9R4W4_CHLSB Eukaryotic translation initiation factor 3 subunit G OS=Chlorocebus sabaeus OX=60711 GN=EIF3G PE=3 SV=1;tr|A0A0D9SCM8|A0A0D9SCM8_CHLSB Eukaryotic translation initiation factor 3 subunit G OS=Chlorocebus sabaeus OX=60711 GN=EI	2	13	13	13	8	8	4	8	4	3	6	6	8	6	7	4	6	6	7	5	7	5	5	5	6	5	6	7	8	8	4	8	4	3	6	6	8	6	7	4	6	6	7	5
A0A0D9S7X9;A0A0D9R4X1;A0A0D9RTD2	A0A0D9S7X9;A0A0D9R4X1;A0A0D9RTD2	2;2;1	2;2;1	2;2;1	tr|A0A0D9S7X9|A0A0D9S7X9_CHLSB Importin subunit alpha OS=Chlorocebus sabaeus OX=60711 GN=KPNA6 PE=3 SV=1;tr|A0A0D9R4X1|A0A0D9R4X1_CHLSB Importin subunit alpha OS=Chlorocebus sabaeus OX=60711 GN=KPNA1 PE=3 SV=1;tr|A0A0D9RTD2|A0A0D9RTD2_CHLSB Importin subuni	3	2	2	2	0	0	1	0	0	0	1	1	0	0	1	1	1	1	1	1	1	2	1	1	1	1	1	1	0	0	1	0	0	0	1	1	0	0	1	1	1	1	1	1
A0A0D9R4X2	A0A0D9R4X2	8	8	8	tr|A0A0D9R4X2|A0A0D9R4X2_CHLSB Dynamin-1-like protein OS=Chlorocebus sabaeus OX=60711 GN=DNM1L PE=3 SV=1	1	8	8	8	0	3	0	1	0	0	0	6	4	4	4	3	1	0	1	2	4	4	4	1	2	3	6	2	0	3	0	1	0	0	0	6	4	4	4	3	1	0	1	2
A0A0D9R4X4	A0A0D9R4X4	3	3	3	tr|A0A0D9R4X4|A0A0D9R4X4_CHLSB Serine/threonine-protein kinase RIO1 OS=Chlorocebus sabaeus OX=60711 GN=RIOK1 PE=3 SV=1	1	3	3	3	1	1	0	2	0	0	0	0	0	0	0	0	1	1	1	0	0	0	0	0	0	0	0	0	1	1	0	2	0	0	0	0	0	0	0	0	1	1	1	0
A0A0D9R4X7	A0A0D9R4X7	14	14	14	tr|A0A0D9R4X7|A0A0D9R4X7_CHLSB Uncharacterized protein OS=Chlorocebus sabaeus OX=60711 GN=EHD1 PE=4 SV=1	1	14	14	14	6	7	4	4	3	3	5	5	8	5	3	5	4	5	6	9	5	4	7	6	4	7	7	5	6	7	4	4	3	3	5	5	8	5	3	5	4	5	6	9
A0A0D9R4Z6	A0A0D9R4Z6	25	25	25	tr|A0A0D9R4Z6|A0A0D9R4Z6_CHLSB Thioredoxin domain containing 5 OS=Chlorocebus sabaeus OX=60711 GN=TXNDC5 PE=3 SV=1	1	25	25	25	17	18	17	14	7	15	15	18	19	21	15	16	19	19	20	15	16	19	18	18	16	17	16	20	17	18	17	14	7	15	15	18	19	21	15	16	19	19	20	15
A0A0D9R4Z7	A0A0D9R4Z7	5	5	5	tr|A0A0D9R4Z7|A0A0D9R4Z7_CHLSB Brix domain-containing protein OS=Chlorocebus sabaeus OX=60711 GN=PPAN PE=4 SV=1	1	5	5	5	1	0	1	1	1	5	2	2	2	3	1	2	1	2	2	2	1	2	1	2	0	1	2	3	1	0	1	1	1	5	2	2	2	3	1	2	1	2	2	2
A0A0D9R4Z8	A0A0D9R4Z8	2	2	2	tr|A0A0D9R4Z8|A0A0D9R4Z8_CHLSB Biogenesis of lysosome-related organelles complex 1 subunit 5 OS=Chlorocebus sabaeus OX=60711 PE=3 SV=1	1	2	2	2	1	1	1	1	1	2	1	1	1	1	1	0	1	1	1	0	1	1	1	1	1	1	1	1	1	1	1	1	1	2	1	1	1	1	1	0	1	1	1	0
A0A0D9R504	A0A0D9R504	6	6	6	tr|A0A0D9R504|A0A0D9R504_CHLSB GST C-terminal domain-containing protein OS=Chlorocebus sabaeus OX=60711 PE=4 SV=1	1	6	6	6	4	4	2	2	3	4	2	4	3	4	5	3	2	2	3	4	5	5	4	5	5	4	5	5	4	4	2	2	3	4	2	4	3	4	5	3	2	2	3	4
A0A0D9R507	A0A0D9R507	4	4	4	tr|A0A0D9R507|A0A0D9R507_CHLSB Uncharacterized protein OS=Chlorocebus sabaeus OX=60711 GN=GOLM1 PE=3 SV=1	1	4	4	4	3	1	3	0	0	0	2	0	1	1	0	1	2	3	3	1	0	1	0	0	0	0	0	0	3	1	3	0	0	0	2	0	1	1	0	1	2	3	3	1
A0A0D9R508	A0A0D9R508	3	3	3	tr|A0A0D9R508|A0A0D9R508_CHLSB Uncharacterized protein OS=Chlorocebus sabaeus OX=60711 GN=SHFL PE=3 SV=1	1	3	3	3	0	0	0	0	2	1	0	0	0	0	2	2	0	0	0	1	0	0	0	0	0	0	0	0	0	0	0	0	2	1	0	0	0	0	2	2	0	0	0	1
A0A0D9R541	A0A0D9R541	1	1	1	tr|A0A0D9R541|A0A0D9R541_CHLSB LAM_G_DOMAIN domain-containing protein OS=Chlorocebus sabaeus OX=60711 PE=4 SV=1	1	1	1	1	1	0	1	0	0	0	1	0	0	0	0	0	1	0	0	0	0	0	0	0	0	0	0	0	1	0	1	0	0	0	1	0	0	0	0	0	1	0	0	0
A0A0D9R554	A0A0D9R554	1	1	1	tr|A0A0D9R554|A0A0D9R554_CHLSB GDP-fucose protein O-fucosyltransferase 2 OS=Chlorocebus sabaeus OX=60711 GN=POFUT2 PE=3 SV=1	1	1	1	1	0	0	0	0	0	0	1	0	0	0	0	0	0	0	0	0	0	0	0	0	0	0	0	0	0	0	0	0	0	0	1	0	0	0	0	0	0	0	0	0
A0A0D9R574	A0A0D9R574	8	8	8	tr|A0A0D9R574|A0A0D9R574_CHLSB Integrin beta OS=Chlorocebus sabaeus OX=60711 GN=ITGB2 PE=3 SV=1	1	8	8	8	5	2	4	1	0	4	2	1	1	1	1	0	3	4	4	2	0	1	1	0	0	1	1	1	5	2	4	1	0	4	2	1	1	1	1	0	3	4	4	2
A0A0D9R578	A0A0D9R578	18	18	18	tr|A0A0D9R578|A0A0D9R578_CHLSB Uncharacterized protein OS=Chlorocebus sabaeus OX=60711 GN=HTATSF1 PE=3 SV=1	1	18	18	18	12	4	9	4	0	2	11	6	4	5	3	0	13	12	12	3	3	3	3	6	5	6	4	7	12	4	9	4	0	2	11	6	4	5	3	0	13	12	12	3
A0A0D9R582	A0A0D9R582	1	1	1	tr|A0A0D9R582|A0A0D9R582_CHLSB PSI domain-containing protein OS=Chlorocebus sabaeus OX=60711 GN=PTTG1IP PE=4 SV=1	1	1	1	1	1	0	1	0	0	0	1	0	0	0	0	0	1	1	1	0	0	1	0	0	0	0	0	0	1	0	1	0	0	0	1	0	0	0	0	0	1	1	1	0
A0A0D9R590	A0A0D9R590	2	2	2	tr|A0A0D9R590|A0A0D9R590_CHLSB Galectin OS=Chlorocebus sabaeus OX=60711 PE=4 SV=1	1	2	2	2	0	1	0	1	0	0	0	2	0	1	1	0	0	0	0	0	0	0	0	0	1	1	1	0	0	1	0	1	0	0	0	2	0	1	1	0	0	0	0	0
A0A0D9R5A2	A0A0D9R5A2	2	2	2	tr|A0A0D9R5A2|A0A0D9R5A2_CHLSB Butyryl-CoA dehydrogenase OS=Chlorocebus sabaeus OX=60711 GN=IVD PE=3 SV=1	1	2	2	2	0	1	0	1	1	1	1	2	1	1	1	0	0	1	0	1	1	2	0	0	0	0	2	0	0	1	0	1	1	1	1	2	1	1	1	0	0	1	0	1
A0A0D9R5A6	A0A0D9R5A6	7	7	7	tr|A0A0D9R5A6|A0A0D9R5A6_CHLSB NAD-dependent protein deacylase sirtuin-5, mitochondrial OS=Chlorocebus sabaeus OX=60711 GN=SIRT5 PE=3 SV=1	1	7	7	7	1	3	2	3	1	3	2	3	5	5	1	1	1	0	0	4	4	3	3	3	4	4	7	2	1	3	2	3	1	3	2	3	5	5	1	1	1	0	0	4
A0A0D9R5A7	A0A0D9R5A7	34	34	27	tr|A0A0D9R5A7|A0A0D9R5A7_CHLSB Heterogeneous nuclear ribonucleoprotein K OS=Chlorocebus sabaeus OX=60711 PE=4 SV=1	1	34	34	27	24	18	24	14	10	16	22	23	23	25	15	19	30	29	29	21	22	24	22	18	19	23	24	20	24	18	24	14	10	16	22	23	23	25	15	19	30	29	29	21
A0A0D9R5A8	A0A0D9R5A8	1	1	1	tr|A0A0D9R5A8|A0A0D9R5A8_CHLSB NUC129 domain-containing protein OS=Chlorocebus sabaeus OX=60711 GN=NOL7 PE=4 SV=1	1	1	1	1	0	0	0	0	1	0	0	0	0	0	0	0	0	0	0	0	0	0	0	0	0	0	0	0	0	0	0	0	1	0	0	0	0	0	0	0	0	0	0	0
A0A0D9R5B2	A0A0D9R5B2	1	1	1	tr|A0A0D9R5B2|A0A0D9R5B2_CHLSB Uncharacterized protein OS=Chlorocebus sabaeus OX=60711 GN=PBLD PE=4 SV=1	1	1	1	1	1	1	1	0	0	0	1	0	0	1	0	0	0	0	0	1	1	1	0	0	1	0	1	1	1	1	1	0	0	0	1	0	0	1	0	0	0	0	0	1
A0A0D9R5B7	A0A0D9R5B7	1	1	1	tr|A0A0D9R5B7|A0A0D9R5B7_CHLSB RNA pseudouridine synthase domain containing 2 OS=Chlorocebus sabaeus OX=60711 GN=RPUSD2 PE=4 SV=1	1	1	1	1	0	1	0	1	0	0	0	1	1	1	0	0	1	0	1	1	1	1	1	1	1	1	1	1	0	1	0	1	0	0	0	1	1	1	0	0	1	0	1	1
A0A0D9R5C3	A0A0D9R5C3	3	3	3	tr|A0A0D9R5C3|A0A0D9R5C3_CHLSB RAN binding protein 9 OS=Chlorocebus sabaeus OX=60711 GN=RANBP9 PE=3 SV=1	1	3	3	3	2	2	2	1	1	2	2	3	3	3	0	2	1	2	2	2	2	2	3	2	3	2	3	2	2	2	2	1	1	2	2	3	3	3	0	2	1	2	2	2
A0A0D9R5D1	A0A0D9R5D1	3	3	3	tr|A0A0D9R5D1|A0A0D9R5D1_CHLSB Uncharacterized protein OS=Chlorocebus sabaeus OX=60711 GN=RMDN3 PE=4 SV=1	1	3	3	3	1	0	0	1	0	0	1	0	0	0	0	0	0	0	0	0	0	0	0	0	0	0	0	0	1	0	0	1	0	0	1	0	0	0	0	0	0	0	0	0
A0A0D9R5D2	A0A0D9R5D2	2	2	2	tr|A0A0D9R5D2|A0A0D9R5D2_CHLSB ADP-ribosylation factor-like protein 2 OS=Chlorocebus sabaeus OX=60711 GN=ARL2 PE=3 SV=1	1	2	2	2	0	1	0	0	0	0	0	0	0	0	0	0	0	0	0	1	1	2	0	1	1	0	1	1	0	1	0	0	0	0	0	0	0	0	0	0	0	0	0	1
A0A0D9R5D6	A0A0D9R5D6	1	1	1	tr|A0A0D9R5D6|A0A0D9R5D6_CHLSB GTP cyclohydrolase 1 feedback regulatory protein OS=Chlorocebus sabaeus OX=60711 GN=GCHFR PE=3 SV=1	1	1	1	1	1	1	0	1	0	0	1	1	0	0	0	0	0	0	0	0	0	0	0	0	0	0	0	1	1	1	0	1	0	0	1	1	0	0	0	0	0	0	0	0
A0A0D9R5E5	A0A0D9R5E5	4	4	4	tr|A0A0D9R5E5|A0A0D9R5E5_CHLSB J domain-containing protein OS=Chlorocebus sabaeus OX=60711 GN=DNAJC17 PE=4 SV=1	1	4	4	4	1	0	1	0	0	0	1	0	0	1	0	0	3	4	2	0	0	0	0	0	0	0	0	0	1	0	1	0	0	0	1	0	0	1	0	0	3	4	2	0
A0A0D9R5E6	A0A0D9R5E6	13	12	12	tr|A0A0D9R5E6|A0A0D9R5E6_CHLSB Uncharacterized protein OS=Chlorocebus sabaeus OX=60711 GN=HNRNPH3 PE=4 SV=1	1	13	12	12	5	7	6	8	4	2	9	8	11	9	6	7	8	10	10	4	8	8	7	7	7	8	7	8	4	6	5	7	3	2	8	7	10	8	5	6	7	9	9	3
A0A0D9R5G0	A0A0D9R5G0	6	6	6	tr|A0A0D9R5G0|A0A0D9R5G0_CHLSB Queuosine salvage protein OS=Chlorocebus sabaeus OX=60711 GN=C9orf64 PE=3 SV=1	1	6	6	6	2	4	1	2	3	1	2	4	3	3	3	3	2	2	2	3	4	3	4	4	2	3	4	3	2	4	1	2	3	1	2	4	3	3	3	3	2	2	2	3
A0A0D9R5G1	A0A0D9R5G1	6	6	6	tr|A0A0D9R5G1|A0A0D9R5G1_CHLSB MRP-S28 domain-containing protein OS=Chlorocebus sabaeus OX=60711 GN=MRPS35 PE=4 SV=1	1	6	6	6	2	3	3	3	2	2	1	5	4	4	3	3	1	2	2	3	4	4	5	3	4	2	4	4	2	3	3	3	2	2	1	5	4	4	3	3	1	2	2	3
A0A0D9R5H7;A0A0D9QWK8	A0A0D9R5H7	6;1	6;1	6;1	tr|A0A0D9R5H7|A0A0D9R5H7_CHLSB Uncharacterized protein OS=Chlorocebus sabaeus OX=60711 GN=PPFIBP1 PE=3 SV=1	2	6	6	6	3	1	2	0	0	0	1	1	1	1	0	0	3	3	3	0	0	0	0	0	0	1	0	1	3	1	2	0	0	0	1	1	1	1	0	0	3	3	3	0
A0A0D9R5I2	A0A0D9R5I2	3	3	3	tr|A0A0D9R5I2|A0A0D9R5I2_CHLSB Zinc finger protein-like 1 OS=Chlorocebus sabaeus OX=60711 GN=ZFPL1 PE=3 SV=1	1	3	3	3	2	1	2	1	0	3	1	1	2	2	0	1	1	1	1	2	3	1	3	2	1	2	2	2	2	1	2	1	0	3	1	1	2	2	0	1	1	1	1	2
A0A0D9R5I5	A0A0D9R5I5	3	3	3	tr|A0A0D9R5I5|A0A0D9R5I5_CHLSB THUMP domain-containing protein OS=Chlorocebus sabaeus OX=60711 GN=THUMPD1 PE=4 SV=1	1	3	3	3	1	1	1	1	0	1	1	0	1	1	0	1	2	2	3	1	0	1	1	0	2	0	0	0	1	1	1	1	0	1	1	0	1	1	0	1	2	2	3	1
A0A0D9R5I6	A0A0D9R5I6	4	4	4	tr|A0A0D9R5I6|A0A0D9R5I6_CHLSB Vacuolar protein sorting-associated protein 18 homolog OS=Chlorocebus sabaeus OX=60711 GN=VPS18 PE=3 SV=1	1	4	4	4	0	1	1	1	0	2	0	3	3	3	3	2	0	0	0	2	2	2	2	2	2	3	2	2	0	1	1	1	0	2	0	3	3	3	3	2	0	0	0	2
A0A0D9R5I8	A0A0D9R5I8	9	9	4	tr|A0A0D9R5I8|A0A0D9R5I8_CHLSB Ubiquilin 1 OS=Chlorocebus sabaeus OX=60711 GN=UBQLN1 PE=4 SV=1	1	9	9	4	8	1	7	2	0	0	7	3	3	4	1	3	9	8	7	3	3	2	1	1	2	1	1	1	8	1	7	2	0	0	7	3	3	4	1	3	9	8	7	3
A0A0D9R5J4	A0A0D9R5J4	2	2	2	tr|A0A0D9R5J4|A0A0D9R5J4_CHLSB Vacuolar protein sorting-associated protein 51 homolog OS=Chlorocebus sabaeus OX=60711 GN=VPS51 PE=3 SV=1	1	2	2	2	0	1	0	0	1	1	1	1	1	1	2	2	0	0	0	0	1	1	1	1	1	0	1	0	0	1	0	0	1	1	1	1	1	1	2	2	0	0	0	0
A0A0D9R5J8	A0A0D9R5J8	1	1	1	tr|A0A0D9R5J8|A0A0D9R5J8_CHLSB Transmembrane 7 superfamily member 2 OS=Chlorocebus sabaeus OX=60711 GN=TM7SF2 PE=3 SV=1	1	1	1	1	0	0	0	0	1	0	0	0	1	0	1	1	0	0	0	1	0	1	0	1	0	0	0	0	0	0	0	0	1	0	0	0	1	0	1	1	0	0	0	1
A0A0D9R5J9	A0A0D9R5J9	1	1	1	tr|A0A0D9R5J9|A0A0D9R5J9_CHLSB Sulfurtransferase OS=Chlorocebus sabaeus OX=60711 GN=TST PE=4 SV=1	1	1	1	1	0	0	1	0	0	0	0	0	0	0	0	0	0	0	1	0	1	1	0	0	0	0	0	0	0	0	1	0	0	0	0	0	0	0	0	0	0	0	1	0
A0A0D9R5K0	A0A0D9R5K0	3	3	3	tr|A0A0D9R5K0|A0A0D9R5K0_CHLSB Uncharacterized protein OS=Chlorocebus sabaeus OX=60711 GN=NUP153 PE=4 SV=1	1	3	3	3	1	1	0	0	0	0	2	0	0	0	0	1	1	1	2	0	1	1	1	1	1	0	0	2	1	1	0	0	0	0	2	0	0	0	0	1	1	1	2	0
A0A0D9R5K9	A0A0D9R5K9	1	1	1	tr|A0A0D9R5K9|A0A0D9R5K9_CHLSB Uncharacterized protein OS=Chlorocebus sabaeus OX=60711 PE=3 SV=1	1	1	1	1	1	1	1	1	1	0	1	1	0	0	0	1	1	0	0	1	0	1	1	1	1	1	0	0	1	1	1	1	1	0	1	1	0	0	0	1	1	0	0	1
A0A0D9R5L6	A0A0D9R5L6	10	10	10	tr|A0A0D9R5L6|A0A0D9R5L6_CHLSB Peptidyl-prolyl cis-trans isomerase OS=Chlorocebus sabaeus OX=60711 GN=PIN1 PE=4 SV=1	1	10	10	10	8	7	8	6	4	5	7	8	8	9	4	7	7	8	8	7	7	7	7	7	8	6	7	7	8	7	8	6	4	5	7	8	8	9	4	7	7	8	8	7
A0A0D9R5M1	A0A0D9R5M1	1	1	1	tr|A0A0D9R5M1|A0A0D9R5M1_CHLSB SAP domain-containing protein OS=Chlorocebus sabaeus OX=60711 GN=CCAR1 PE=4 SV=1	1	1	1	1	1	0	1	0	0	0	1	1	0	0	1	0	1	1	1	1	0	0	0	0	0	0	0	0	1	0	1	0	0	0	1	1	0	0	1	0	1	1	1	1
A0A0D9R5N3;A0A0D9QWI2	A0A0D9R5N3;A0A0D9QWI2	4;2	4;2	4;2	tr|A0A0D9R5N3|A0A0D9R5N3_CHLSB Protein kinase domain-containing protein OS=Chlorocebus sabaeus OX=60711 GN=MAP2K3 PE=3 SV=1;tr|A0A0D9QWI2|A0A0D9QWI2_CHLSB Protein kinase domain-containing protein OS=Chlorocebus sabaeus OX=60711 GN=MAP2K6 PE=3 SV=1	2	4	4	4	1	1	0	0	0	0	1	1	0	1	1	1	1	1	1	2	1	1	0	1	1	2	1	1	1	1	0	0	0	0	1	1	0	1	1	1	1	1	1	2
A0A0D9R5N6	A0A0D9R5N6	5	5	5	tr|A0A0D9R5N6|A0A0D9R5N6_CHLSB 40S ribosomal protein S30 OS=Chlorocebus sabaeus OX=60711 GN=FAU PE=3 SV=1	1	5	5	5	3	1	4	2	5	2	3	2	2	2	4	4	4	4	4	4	4	4	4	4	4	3	4	3	3	1	4	2	5	2	3	2	2	2	4	4	4	4	4	4
A0A0D9R5N7	A0A0D9R5N7	16	16	16	tr|A0A0D9R5N7|A0A0D9R5N7_CHLSB Uncharacterized protein OS=Chlorocebus sabaeus OX=60711 GN=CHP1 PE=4 SV=1	1	16	16	16	8	14	5	10	5	7	7	13	11	11	5	4	7	7	8	10	10	12	9	9	9	8	10	8	8	14	5	10	5	7	7	13	11	11	5	4	7	7	8	10
A0A0D9R5Q4	A0A0D9R5Q4	5	5	5	tr|A0A0D9R5Q4|A0A0D9R5Q4_CHLSB Uncharacterized protein OS=Chlorocebus sabaeus OX=60711 GN=INTS13 PE=3 SV=1	1	5	5	5	0	2	0	2	0	0	0	3	4	3	3	2	1	0	0	4	2	2	3	1	3	3	2	2	0	2	0	2	0	0	0	3	4	3	3	2	1	0	0	4
A0A0D9R5T1	A0A0D9R5T1	4	4	4	tr|A0A0D9R5T1|A0A0D9R5T1_CHLSB Phosphoserine aminotransferase OS=Chlorocebus sabaeus OX=60711 GN=PSAT1 PE=3 SV=1	1	4	4	4	0	1	2	1	0	1	3	2	2	1	0	0	1	1	1	1	1	2	2	2	2	2	2	1	0	1	2	1	0	1	3	2	2	1	0	0	1	1	1	1
A0A0D9R5T3	A0A0D9R5T3	4	4	4	tr|A0A0D9R5T3|A0A0D9R5T3_CHLSB CULLIN_2 domain-containing protein OS=Chlorocebus sabaeus OX=60711 GN=CUL3 PE=3 SV=1	1	4	4	4	0	0	0	1	0	1	1	0	0	1	0	0	0	0	0	1	1	1	2	1	1	1	2	2	0	0	0	1	0	1	1	0	0	1	0	0	0	0	0	1
A0A0D9R5U3	A0A0D9R5U3	2	2	2	tr|A0A0D9R5U3|A0A0D9R5U3_CHLSB Complex I intermediate-associated protein 30, mitochondrial OS=Chlorocebus sabaeus OX=60711 GN=NDUFAF1 PE=3 SV=1	1	2	2	2	0	2	1	1	0	1	0	1	0	0	1	0	0	0	0	2	2	1	0	0	0	0	0	1	0	2	1	1	0	1	0	1	0	0	1	0	0	0	0	2
A0A0D9R5U5	A0A0D9R5U5	4	4	4	tr|A0A0D9R5U5|A0A0D9R5U5_CHLSB Calcium-activated neutral proteinase 1 OS=Chlorocebus sabaeus OX=60711 GN=CAPN1 PE=3 SV=1	1	4	4	4	2	2	2	1	1	1	2	1	2	1	3	3	2	1	1	3	2	2	3	2	2	2	3	1	2	2	2	1	1	1	2	1	2	1	3	3	2	1	1	3
A0A0D9R5V2	A0A0D9R5V2	24	24	21	tr|A0A0D9R5V2|A0A0D9R5V2_CHLSB RNA helicase OS=Chlorocebus sabaeus OX=60711 PE=3 SV=1	1	24	24	21	11	10	10	7	5	7	11	13	12	12	7	8	13	12	11	11	12	12	12	13	11	11	13	13	11	10	10	7	5	7	11	13	12	12	7	8	13	12	11	11
A0A0D9R5V9	A0A0D9R5V9	3	3	3	tr|A0A0D9R5V9|A0A0D9R5V9_CHLSB Ras-associating domain-containing protein OS=Chlorocebus sabaeus OX=60711 GN=RASSF8 PE=4 SV=1	1	3	3	3	1	1	1	2	0	1	1	1	2	2	0	1	3	2	2	1	1	1	1	1	1	3	2	1	1	1	1	2	0	1	1	1	2	2	0	1	3	2	2	1
A0A0D9R5W1	A0A0D9R5W1	3	3	3	tr|A0A0D9R5W1|A0A0D9R5W1_CHLSB RNase III domain-containing protein OS=Chlorocebus sabaeus OX=60711 GN=MRPL44 PE=4 SV=1	1	3	3	3	0	2	0	2	0	0	0	3	1	2	2	2	0	0	0	2	3	2	3	2	2	3	2	1	0	2	0	2	0	0	0	3	1	2	2	2	0	0	0	2
A0A0D9R5X3	A0A0D9R5X3	4	4	4	tr|A0A0D9R5X3|A0A0D9R5X3_CHLSB SMAP domain-containing protein OS=Chlorocebus sabaeus OX=60711 GN=KNOP1 PE=4 SV=1	1	4	4	4	3	1	2	1	0	1	3	1	1	1	0	0	3	3	4	1	1	1	1	1	1	1	1	1	3	1	2	1	0	1	3	1	1	1	0	0	3	3	4	1
A0A0D9R5X4	A0A0D9R5X4	3	3	3	tr|A0A0D9R5X4|A0A0D9R5X4_CHLSB FYVE-type domain-containing protein OS=Chlorocebus sabaeus OX=60711 PE=4 SV=1	1	3	3	3	0	2	0	1	0	0	0	0	2	2	1	2	0	0	1	3	2	1	3	3	3	2	2	1	0	2	0	1	0	0	0	0	2	2	1	2	0	0	1	3
A0A0D9R5X8	A0A0D9R5X8	3	3	3	tr|A0A0D9R5X8|A0A0D9R5X8_CHLSB Hypoxanthine phosphoribosyltransferase 1 OS=Chlorocebus sabaeus OX=60711 GN=HPRT1 PE=4 SV=1	1	3	3	3	2	2	1	0	0	0	2	2	1	2	0	1	2	1	1	1	2	2	1	1	1	0	1	0	2	2	1	0	0	0	2	2	1	2	0	1	2	1	1	1
A0A0D9R5Y4	A0A0D9R5Y4	7	7	7	tr|A0A0D9R5Y4|A0A0D9R5Y4_CHLSB Double PHD fingers 2 OS=Chlorocebus sabaeus OX=60711 GN=DPF2 PE=4 SV=1	1	7	7	7	1	1	2	0	0	2	0	1	2	2	0	0	4	2	3	0	0	0	0	1	0	1	0	0	1	1	2	0	0	2	0	1	2	2	0	0	4	2	3	0
A0A0D9R5Y5	A0A0D9R5Y5	11	11	11	tr|A0A0D9R5Y5|A0A0D9R5Y5_CHLSB Uncharacterized protein OS=Chlorocebus sabaeus OX=60711 GN=PHF6 PE=4 SV=1	1	11	11	11	5	5	6	4	6	8	3	7	5	5	4	2	7	6	7	7	3	4	5	6	6	6	6	5	5	5	6	4	6	8	3	7	5	5	4	2	7	6	7	7
A0A0D9R5Z1	A0A0D9R5Z1	2	2	2	tr|A0A0D9R5Z1|A0A0D9R5Z1_CHLSB Uridine 5-monophosphate synthase OS=Chlorocebus sabaeus OX=60711 GN=UMPS PE=3 SV=1	1	2	2	2	0	2	2	1	0	1	0	2	2	1	0	0	0	0	0	1	2	2	2	2	2	2	2	2	0	2	2	1	0	1	0	2	2	1	0	0	0	0	0	1
A0A0D9R5Z7	A0A0D9R5Z7	2	2	2	tr|A0A0D9R5Z7|A0A0D9R5Z7_CHLSB Integrin beta OS=Chlorocebus sabaeus OX=60711 GN=ITGB5 PE=3 SV=1	1	2	2	2	2	0	1	0	0	0	1	0	0	0	0	0	0	0	1	0	0	0	0	0	0	0	0	0	2	0	1	0	0	0	1	0	0	0	0	0	0	0	1	0
A0A0D9R600	A0A0D9R600	1	1	1	tr|A0A0D9R600|A0A0D9R600_CHLSB FERM domain containing 8 OS=Chlorocebus sabaeus OX=60711 GN=FRMD8 PE=4 SV=1	1	1	1	1	0	0	1	0	0	0	0	0	1	1	0	0	0	1	1	0	0	0	0	0	0	0	0	0	0	0	1	0	0	0	0	0	1	1	0	0	0	1	1	0
A0A0D9R608	A0A0D9R608	8	8	6	tr|A0A0D9R608|A0A0D9R608_CHLSB AMP-binding domain-containing protein OS=Chlorocebus sabaeus OX=60711 GN=ACSL3 PE=4 SV=1	1	8	8	6	0	1	0	0	2	1	0	2	3	3	7	7	0	0	0	5	7	6	5	7	5	6	8	4	0	1	0	0	2	1	0	2	3	3	7	7	0	0	0	5
A0A0D9R612	A0A0D9R612	6	6	6	tr|A0A0D9R612|A0A0D9R612_CHLSB Calponin-homology (CH) domain-containing protein OS=Chlorocebus sabaeus OX=60711 GN=SPECC1 PE=4 SV=1	1	6	6	6	3	0	1	1	1	4	2	1	2	1	0	0	3	2	3	0	0	2	1	1	1	1	2	2	3	0	1	1	1	4	2	1	2	1	0	0	3	2	3	0
A0A0D9R621	A0A0D9R621	4	4	4	tr|A0A0D9R621|A0A0D9R621_CHLSB Uncharacterized protein OS=Chlorocebus sabaeus OX=60711 GN=VPS26A PE=3 SV=1	1	4	4	4	0	0	0	1	2	0	0	3	1	0	2	3	0	0	0	2	2	4	2	2	1	1	2	1	0	0	0	1	2	0	0	3	1	0	2	3	0	0	0	2
A0A0D9R626	A0A0D9R626	5	5	5	tr|A0A0D9R626|A0A0D9R626_CHLSB Phenylalanyl-tRNA synthetase beta subunit OS=Chlorocebus sabaeus OX=60711 GN=FARSB PE=3 SV=1	1	5	5	5	2	2	3	0	2	1	1	4	3	3	5	2	2	4	2	2	4	5	4	5	4	3	3	4	2	2	3	0	2	1	1	4	3	3	5	2	2	4	2	2
A0A0D9R632	A0A0D9R632	5	5	5	tr|A0A0D9R632|A0A0D9R632_CHLSB ATP-dependent RNA helicase SUPV3L1, mitochondrial OS=Chlorocebus sabaeus OX=60711 GN=SUPV3L1 PE=3 SV=1	1	5	5	5	1	0	1	0	1	0	0	1	3	0	2	3	2	2	1	3	3	2	3	3	3	3	2	3	1	0	1	0	1	0	0	1	3	0	2	3	2	2	1	3
A0A0D9R633	A0A0D9R633	16	16	16	tr|A0A0D9R633|A0A0D9R633_CHLSB Uncharacterized protein OS=Chlorocebus sabaeus OX=60711 GN=GPC4 PE=3 SV=1	1	16	16	16	12	4	13	3	3	2	12	5	3	2	5	4	14	13	14	4	6	5	3	4	3	4	3	2	12	4	13	3	3	2	12	5	3	2	5	4	14	13	14	4
A0A0D9R639	A0A0D9R639	8	7	7	tr|A0A0D9R639|A0A0D9R639_CHLSB ATP-dependent 6-phosphofructokinase OS=Chlorocebus sabaeus OX=60711 GN=PFKL PE=3 SV=1	1	8	7	7	0	2	2	1	2	4	0	3	4	3	5	8	1	1	0	5	8	5	4	7	3	6	6	2	0	1	1	0	1	3	0	2	3	2	4	7	1	1	0	4
A0A0D9R642;A0A0D9R9S4	A0A0D9R642	32;1	32;1	30;0	tr|A0A0D9R642|A0A0D9R642_CHLSB Hexokinase OS=Chlorocebus sabaeus OX=60711 GN=HKDC1 PE=3 SV=1	2	32	32	30	6	15	10	13	9	10	6	19	21	14	20	18	12	12	13	22	20	25	23	22	25	27	24	23	6	15	10	13	9	10	6	19	21	14	20	18	12	12	13	22
A0A0D9R643	A0A0D9R643	1	1	1	tr|A0A0D9R643|A0A0D9R643_CHLSB Non-specific serine/threonine protein kinase OS=Chlorocebus sabaeus OX=60711 GN=ULK2 PE=4 SV=1	1	1	1	1	1	1	0	0	0	1	0	0	0	0	1	0	1	0	0	1	0	0	1	0	1	1	1	0	1	1	0	0	0	1	0	0	0	0	1	0	1	0	0	1
A0A0D9R657	A0A0D9R657	1	1	1	tr|A0A0D9R657|A0A0D9R657_CHLSB Uncharacterized protein OS=Chlorocebus sabaeus OX=60711 GN=LTBP3 PE=4 SV=1	1	1	1	1	1	0	1	1	0	1	1	1	1	1	0	0	1	1	1	0	1	0	0	0	0	0	0	0	1	0	1	1	0	1	1	1	1	1	0	0	1	1	1	0
A0A0D9R666	A0A0D9R666	2	1	1	tr|A0A0D9R666|A0A0D9R666_CHLSB Serine/threonine kinase 26 OS=Chlorocebus sabaeus OX=60711 GN=STK26 PE=4 SV=1	1	2	1	1	2	0	0	0	0	0	1	0	0	0	0	0	0	0	2	0	0	0	0	0	0	0	0	0	1	0	0	0	0	0	1	0	0	0	0	0	0	0	1	0
A0A0D9R676	A0A0D9R676	2	2	2	tr|A0A0D9R676|A0A0D9R676_CHLSB Uncharacterized protein OS=Chlorocebus sabaeus OX=60711 GN=ZNRD2 PE=4 SV=1	1	2	2	2	1	1	2	1	0	0	1	1	1	1	0	0	2	2	2	0	1	1	1	1	0	1	0	0	1	1	2	1	0	0	1	1	1	1	0	0	2	2	2	0
A0A0D9R678	A0A0D9R678	3	3	3	tr|A0A0D9R678|A0A0D9R678_CHLSB Aldehyde dehydrogenase OS=Chlorocebus sabaeus OX=60711 GN=ALDH3A2 PE=3 SV=1	1	3	3	3	0	2	0	0	1	1	0	2	0	1	1	1	1	1	0	2	1	1	1	1	1	1	1	1	0	2	0	0	1	1	0	2	0	1	1	1	1	1	0	2
A0A0D9R681	A0A0D9R681	6	6	6	tr|A0A0D9R681|A0A0D9R681_CHLSB Uncharacterized protein OS=Chlorocebus sabaeus OX=60711 GN=EHBP1L1 PE=4 SV=1	1	6	6	6	2	1	2	1	0	1	2	1	1	1	0	1	3	4	4	1	0	0	0	0	0	0	1	0	2	1	2	1	0	1	2	1	1	1	0	1	3	4	4	1
A0A0D9R6A2	A0A0D9R6A2	10	10	10	tr|A0A0D9R6A2|A0A0D9R6A2_CHLSB ATP-dependent RNA helicase DDX1 OS=Chlorocebus sabaeus OX=60711 GN=DDX1 PE=3 SV=1	1	10	10	10	2	4	1	3	5	7	3	4	3	3	2	3	2	1	1	2	4	4	3	3	4	3	4	4	2	4	1	3	5	7	3	4	3	3	2	3	2	1	1	2
A0A0D9R6B6	A0A0D9R6B6	15	15	15	tr|A0A0D9R6B6|A0A0D9R6B6_CHLSB Eukaryotic translation initiation factor 3 subunit D OS=Chlorocebus sabaeus OX=60711 GN=EIF3D PE=3 SV=1	1	15	15	15	10	6	8	3	5	5	8	8	6	5	4	6	9	9	9	5	6	6	10	11	7	8	8	8	10	6	8	3	5	5	8	8	6	5	4	6	9	9	9	5
A0A0D9R6B8	A0A0D9R6B8	3	3	3	tr|A0A0D9R6B8|A0A0D9R6B8_CHLSB Uncharacterized protein OS=Chlorocebus sabaeus OX=60711 PE=4 SV=1	1	3	3	3	0	1	1	0	1	0	0	1	3	3	2	3	2	1	2	3	2	2	3	3	1	3	2	1	0	1	1	0	1	0	0	1	3	3	2	3	2	1	2	3
A0A0D9R6D3	A0A0D9R6D3	4	2	2	tr|A0A0D9R6D3|A0A0D9R6D3_CHLSB Hexokinase OS=Chlorocebus sabaeus OX=60711 GN=HK1 PE=3 SV=1	1	4	2	2	1	1	2	1	2	0	1	3	1	2	1	1	1	1	1	2	2	3	4	2	3	3	3	3	0	0	1	0	1	0	0	1	0	1	0	0	0	0	0	1
A0A0D9R6D5	A0A0D9R6D5	1	1	1	tr|A0A0D9R6D5|A0A0D9R6D5_CHLSB CMP-N-acetylneuraminic acid synthase OS=Chlorocebus sabaeus OX=60711 GN=CMAS PE=3 SV=1	1	1	1	1	0	1	0	0	1	1	0	1	1	1	1	1	0	0	0	1	1	1	1	1	1	1	1	1	0	1	0	0	1	1	0	1	1	1	1	1	0	0	0	1
A0A0D9R6E6;REV__A0A0D9RU84	A0A0D9R6E6	240;1	240;1	200;1	tr|A0A0D9R6E6|A0A0D9R6E6_CHLSB Uncharacterized protein OS=Chlorocebus sabaeus OX=60711 GN=MYH9 PE=3 SV=1	2	240	240	200	84	135	135	119	151	130	132	164	157	152	169	171	127	130	126	172	180	168	168	174	162	161	172	164	84	135	135	119	151	130	132	164	157	152	169	171	127	130	126	172
A0A0D9R6E8	A0A0D9R6E8	2	2	2	tr|A0A0D9R6E8|A0A0D9R6E8_CHLSB Structural maintenance of chromosomes 6 OS=Chlorocebus sabaeus OX=60711 GN=SMC6 PE=4 SV=1	1	2	2	2	0	0	0	1	0	0	0	1	0	1	0	0	0	0	0	0	1	1	0	1	0	1	1	1	0	0	0	1	0	0	0	1	0	1	0	0	0	0	0	0
A0A0D9R6F7	A0A0D9R6F7	1	1	1	tr|A0A0D9R6F7|A0A0D9R6F7_CHLSB Non-specific serine/threonine protein kinase OS=Chlorocebus sabaeus OX=60711 GN=SMG1 PE=3 SV=1	1	1	1	1	0	0	0	0	0	0	0	0	0	0	0	0	0	0	1	0	0	0	0	0	0	0	0	0	0	0	0	0	0	0	0	0	0	0	0	0	0	0	1	0
A0A0D9R6G2	A0A0D9R6G2	2	2	2	tr|A0A0D9R6G2|A0A0D9R6G2_CHLSB RNA binding motif protein X-linked 2 OS=Chlorocebus sabaeus OX=60711 GN=RBMX2 PE=4 SV=1	1	2	2	2	2	1	1	1	2	0	2	0	0	1	0	0	1	1	1	0	0	1	0	0	1	0	0	1	2	1	1	1	2	0	2	0	0	1	0	0	1	1	1	0
A0A0D9R6G5;A0A0D9QYD0	A0A0D9R6G5	19;2	15;0	15;0	tr|A0A0D9R6G5|A0A0D9R6G5_CHLSB L-lactate dehydrogenase OS=Chlorocebus sabaeus OX=60711 PE=3 SV=1	2	19	15	15	10	11	10	8	11	11	9	18	13	14	14	14	14	11	11	13	15	15	13	16	11	16	16	14	9	10	8	5	8	10	8	14	9	11	10	10	10	7	8	10
A0A0D9S9Q1;A0A0D9R6G9	A0A0D9S9Q1;A0A0D9R6G9	2;2	2;2	2;2	tr|A0A0D9S9Q1|A0A0D9S9Q1_CHLSB Cystatin domain-containing protein OS=Chlorocebus sabaeus OX=60711 PE=3 SV=1;tr|A0A0D9R6G9|A0A0D9R6G9_CHLSB Cystatin domain-containing protein OS=Chlorocebus sabaeus OX=60711 PE=3 SV=1	2	2	2	2	1	0	1	0	0	0	2	1	1	0	0	1	1	1	1	1	1	1	0	1	0	0	0	0	1	0	1	0	0	0	2	1	1	0	0	1	1	1	1	1
A0A0D9R6H2	A0A0D9R6H2	2	2	2	tr|A0A0D9R6H2|A0A0D9R6H2_CHLSB Pyridoxal kinase OS=Chlorocebus sabaeus OX=60711 GN=PDXK PE=3 SV=1	1	2	2	2	1	0	0	0	0	1	1	1	0	0	0	0	1	1	1	0	0	1	0	0	0	0	0	0	1	0	0	0	0	1	1	1	0	0	0	0	1	1	1	0
A0A0D9R6H5	A0A0D9R6H5	13	13	10	tr|A0A0D9R6H5|A0A0D9R6H5_CHLSB 40S ribosomal protein S15a OS=Chlorocebus sabaeus OX=60711 PE=3 SV=1	1	13	13	10	2	6	5	1	11	2	3	5	1	5	12	10	2	3	4	8	9	10	6	7	7	8	8	6	2	6	5	1	11	2	3	5	1	5	12	10	2	3	4	8
A0A0D9R6I2	A0A0D9R6I2	3	3	3	tr|A0A0D9R6I2|A0A0D9R6I2_CHLSB Uncharacterized protein OS=Chlorocebus sabaeus OX=60711 GN=RRP1B PE=3 SV=1	1	3	3	3	1	1	1	1	1	2	1	1	1	0	1	1	2	2	1	1	2	1	2	1	2	2	1	1	1	1	1	1	1	2	1	1	1	0	1	1	2	2	1	1
A0A0D9R6I6	A0A0D9R6I6	1	1	1	tr|A0A0D9R6I6|A0A0D9R6I6_CHLSB Uncharacterized protein OS=Chlorocebus sabaeus OX=60711 GN=GOLT1B PE=3 SV=1	1	1	1	1	0	1	1	1	1	1	1	0	1	1	0	0	1	1	0	0	1	1	1	1	1	1	1	1	0	1	1	1	1	1	1	0	1	1	0	0	1	1	0	0
A0A0D9R6J2	A0A0D9R6J2	3	3	3	tr|A0A0D9R6J2|A0A0D9R6J2_CHLSB SH3 domain-containing protein OS=Chlorocebus sabaeus OX=60711 GN=OSTF1 PE=4 SV=1	1	3	3	3	0	0	1	0	1	0	1	1	0	1	1	0	1	2	2	0	0	1	1	0	1	0	0	1	0	0	1	0	1	0	1	1	0	1	1	0	1	2	2	0
A0A0D9R6J8	A0A0D9R6J8	1	1	1	tr|A0A0D9R6J8|A0A0D9R6J8_CHLSB SpaA domain-containing protein OS=Chlorocebus sabaeus OX=60711 PE=4 SV=1	1	1	1	1	0	0	1	0	0	1	0	0	1	1	1	1	0	1	0	1	1	1	1	1	0	1	1	1	0	0	1	0	0	1	0	0	1	1	1	1	0	1	0	1
A0A0D9R6K4	A0A0D9R6K4	3	3	3	tr|A0A0D9R6K4|A0A0D9R6K4_CHLSB RELA proto-oncogene, NF-kB subunit OS=Chlorocebus sabaeus OX=60711 GN=RELA PE=4 SV=1	1	3	3	3	0	2	0	2	1	3	0	1	2	2	2	1	0	0	0	2	2	2	3	2	1	2	2	0	0	2	0	2	1	3	0	1	2	2	2	1	0	0	0	2
A0A0D9R6K8	A0A0D9R6K8	3	3	3	tr|A0A0D9R6K8|A0A0D9R6K8_CHLSB PX domain-containing protein OS=Chlorocebus sabaeus OX=60711 GN=SNX4 PE=3 SV=1	1	3	3	3	2	1	1	0	0	0	1	1	0	0	0	0	0	1	0	0	0	0	0	0	0	0	0	0	2	1	1	0	0	0	1	1	0	0	0	0	0	1	0	0
A0A0D9R6L1	A0A0D9R6L1	40	40	40	tr|A0A0D9R6L1|A0A0D9R6L1_CHLSB Heterogeneous nuclear ribonucleoprotein M OS=Chlorocebus sabaeus OX=60711 GN=HNRNPM PE=4 SV=1	1	40	40	40	24	30	25	25	17	24	22	34	31	30	25	25	30	27	26	26	30	27	28	27	25	29	26	24	24	30	25	25	17	24	22	34	31	30	25	25	30	27	26	26
A0A0D9R6L7	A0A0D9R6L7	7	7	7	tr|A0A0D9R6L7|A0A0D9R6L7_CHLSB Uncharacterized protein OS=Chlorocebus sabaeus OX=60711 PE=4 SV=1	1	7	7	7	5	4	3	2	4	1	3	3	2	2	3	4	3	4	3	1	3	3	2	2	2	3	2	3	5	4	3	2	4	1	3	3	2	2	3	4	3	4	3	1
A0A0D9R6M6	A0A0D9R6M6	24	24	24	tr|A0A0D9R6M6|A0A0D9R6M6_CHLSB Uncharacterized protein OS=Chlorocebus sabaeus OX=60711 GN=AIFM1 PE=3 SV=1	1	24	24	24	7	13	13	14	11	12	11	15	20	18	14	15	9	12	9	17	16	18	16	16	14	18	19	16	7	13	13	14	11	12	11	15	20	18	14	15	9	12	9	17
A0A0D9R6N8	A0A0D9R6N8	34	34	34	tr|A0A0D9R6N8|A0A0D9R6N8_CHLSB Guanine nucleotide-binding protein subunit beta-2-like 1 OS=Chlorocebus sabaeus OX=60711 GN=RACK1 PE=3 SV=1	1	34	34	34	0	17	2	10	21	8	1	18	14	14	26	27	1	6	1	26	26	28	18	19	21	17	24	18	0	17	2	10	21	8	1	18	14	14	26	27	1	6	1	26
A0A0D9R6P1;A0A0D9SBB4	A0A0D9R6P1	6;2	6;2	6;2	tr|A0A0D9R6P1|A0A0D9R6P1_CHLSB Uncharacterized protein OS=Chlorocebus sabaeus OX=60711 GN=UTP14A PE=3 SV=1	2	6	6	6	4	1	3	1	1	1	2	1	2	1	1	1	3	4	5	2	1	1	2	2	3	2	2	1	4	1	3	1	1	1	2	1	2	1	1	1	3	4	5	2
A0A0D9RKS9;A0A0D9R6P7	A0A0D9RKS9;A0A0D9R6P7	7;7	7;7	7;7	tr|A0A0D9RKS9|A0A0D9RKS9_CHLSB Uncharacterized protein OS=Chlorocebus sabaeus OX=60711 GN=RAB11A PE=4 SV=1;tr|A0A0D9R6P7|A0A0D9R6P7_CHLSB Uncharacterized protein OS=Chlorocebus sabaeus OX=60711 GN=RAB11B PE=4 SV=1	2	7	7	7	6	5	5	0	1	0	5	4	2	2	1	0	4	5	5	0	0	0	2	0	2	1	0	0	6	5	5	0	1	0	5	4	2	2	1	0	4	5	5	0
A0A0D9R6Q9	A0A0D9R6Q9	5	5	5	tr|A0A0D9R6Q9|A0A0D9R6Q9_CHLSB Complex I-B14.5a OS=Chlorocebus sabaeus OX=60711 PE=3 SV=1	1	5	5	5	3	2	3	1	1	5	1	3	3	3	2	2	2	3	3	3	3	2	3	3	3	2	3	2	3	2	3	1	1	5	1	3	3	3	2	2	2	3	3	3
A0A0D9R6R2	A0A0D9R6R2	8	8	8	tr|A0A0D9R6R2|A0A0D9R6R2_CHLSB Serine hydroxymethyltransferase OS=Chlorocebus sabaeus OX=60711 GN=SHMT1 PE=3 SV=1	1	8	8	8	1	4	4	5	3	3	3	6	5	7	3	3	3	4	3	7	3	6	7	7	4	6	6	5	1	4	4	5	3	3	3	6	5	7	3	3	3	4	3	7
A0A0D9R6S3	A0A0D9R6S3	2	2	2	tr|A0A0D9R6S3|A0A0D9R6S3_CHLSB Complex I-9kD OS=Chlorocebus sabaeus OX=60711 GN=NDUFV3 PE=3 SV=1	1	2	2	2	1	0	0	0	0	0	0	0	1	0	0	0	2	1	2	0	1	0	0	1	0	1	0	0	1	0	0	0	0	0	0	0	1	0	0	0	2	1	2	0
A0A0D9RDI3;A0A0D9R6T1	A0A0D9RDI3;A0A0D9R6T1	1;1	1;1	1;1	tr|A0A0D9RDI3|A0A0D9RDI3_CHLSB Nuclear distribution protein nudE-like 1 OS=Chlorocebus sabaeus OX=60711 GN=NDEL1 PE=3 SV=1;tr|A0A0D9R6T1|A0A0D9R6T1_CHLSB NudE neurodevelopment protein 1 OS=Chlorocebus sabaeus OX=60711 GN=NDE1 PE=3 SV=1	2	1	1	1	1	0	1	0	0	0	0	1	1	0	0	0	1	1	1	0	0	0	0	0	0	0	1	0	1	0	1	0	0	0	0	1	1	0	0	0	1	1	1	0
A0A0D9R6T9	A0A0D9R6T9	4	4	4	tr|A0A0D9R6T9|A0A0D9R6T9_CHLSB Aspartyl aminopeptidase OS=Chlorocebus sabaeus OX=60711 GN=DNPEP PE=3 SV=1	1	4	4	4	1	1	2	1	2	0	1	4	2	3	1	1	2	0	1	1	2	1	2	2	2	2	2	3	1	1	2	1	2	0	1	4	2	3	1	1	2	0	1	1
A0A0D9R6V3	A0A0D9R6V3	12	12	12	tr|A0A0D9R6V3|A0A0D9R6V3_CHLSB Uncharacterized protein OS=Chlorocebus sabaeus OX=60711 GN=SART1 PE=3 SV=1	1	12	12	12	8	2	3	1	2	2	5	1	1	2	0	0	8	9	8	1	0	1	0	1	3	1	1	2	8	2	3	1	2	2	5	1	1	2	0	0	8	9	8	1
A0A0D9R6V6	A0A0D9R6V6	3	1	1	tr|A0A0D9R6V6|A0A0D9R6V6_CHLSB Major histocompatibility complex, class I, F OS=Chlorocebus sabaeus OX=60711 GN=HLA-F PE=3 SV=1	1	3	1	1	3	2	2	2	0	1	3	3	2	2	2	2	3	2	3	2	2	2	2	2	2	1	2	1	1	1	1	1	0	0	1	1	1	1	1	1	1	1	1	1
A0A0D9R6V8	A0A0D9R6V8	1	1	1	tr|A0A0D9R6V8|A0A0D9R6V8_CHLSB Uncharacterized protein OS=Chlorocebus sabaeus OX=60711 GN=AEBP2 PE=4 SV=1	1	1	1	1	1	0	0	0	0	0	0	0	0	0	0	0	1	0	0	0	0	0	0	0	0	0	0	0	1	0	0	0	0	0	0	0	0	0	0	0	1	0	0	0
A0A0D9R6W1	A0A0D9R6W1	6	3	3	tr|A0A0D9R6W1|A0A0D9R6W1_CHLSB PUM-HD domain-containing protein OS=Chlorocebus sabaeus OX=60711 GN=PUM2 PE=4 SV=1	1	6	3	3	0	2	2	2	0	0	1	2	3	2	3	2	1	1	1	2	2	2	2	2	2	3	2	2	0	0	1	1	0	0	0	0	1	0	0	0	1	1	1	0
A0A0D9R6W3	A0A0D9R6W3	7	7	7	tr|A0A0D9R6W3|A0A0D9R6W3_CHLSB Uncharacterized protein OS=Chlorocebus sabaeus OX=60711 GN=BANF1 PE=4 SV=1	1	7	7	7	5	2	5	1	0	0	6	3	1	2	0	1	7	7	6	2	2	3	2	1	1	2	2	2	5	2	5	1	0	0	6	3	1	2	0	1	7	7	6	2
A0A0D9R6W4	A0A0D9R6W4	7	2	2	tr|A0A0D9R6W4|A0A0D9R6W4_CHLSB Ig-like domain-containing protein OS=Chlorocebus sabaeus OX=60711 PE=3 SV=1	1	7	2	2	4	4	6	4	0	2	5	5	6	4	2	2	6	5	5	4	5	3	6	5	5	3	4	3	0	0	2	0	0	1	1	1	2	1	0	0	2	2	1	1
A0A0D9R6W7	A0A0D9R6W7	3	2	2	tr|A0A0D9R6W7|A0A0D9R6W7_CHLSB J domain-containing protein OS=Chlorocebus sabaeus OX=60711 GN=DNAJB2 PE=4 SV=1	1	3	2	2	1	1	1	1	0	0	0	1	1	2	0	0	1	1	1	1	0	0	1	0	0	1	0	0	1	0	0	0	0	0	0	0	0	1	0	0	1	1	0	0
A0A0D9R6X0	A0A0D9R6X0	6	6	6	tr|A0A0D9R6X0|A0A0D9R6X0_CHLSB Uncharacterized protein OS=Chlorocebus sabaeus OX=60711 GN=PLEKHA5 PE=4 SV=1	1	6	6	6	2	0	2	0	0	1	1	0	2	0	1	0	4	3	5	0	0	0	1	0	0	0	1	0	2	0	2	0	0	1	1	0	2	0	1	0	4	3	5	0
A0A0D9R6X1	A0A0D9R6X1	3	3	3	tr|A0A0D9R6X1|A0A0D9R6X1_CHLSB PX domain-containing protein OS=Chlorocebus sabaeus OX=60711 GN=HS1BP3 PE=4 SV=1	1	3	3	3	1	1	1	1	1	1	1	2	1	2	1	0	2	2	1	1	1	2	1	1	2	2	1	1	1	1	1	1	1	1	1	2	1	2	1	0	2	2	1	1
A0A0D9R6X5	A0A0D9R6X5	28	2	2	tr|A0A0D9R6X5|A0A0D9R6X5_CHLSB Tubulin alpha chain OS=Chlorocebus sabaeus OX=60711 GN=TUBA4A PE=3 SV=1	1	28	2	2	19	22	19	17	20	21	19	22	22	23	23	22	22	21	18	22	24	21	22	21	20	23	25	20	1	1	0	1	0	0	0	1	0	0	0	0	0	0	0	0
A0A0D9R6X7	A0A0D9R6X7	19	19	19	tr|A0A0D9R6X7|A0A0D9R6X7_CHLSB Single-stranded DNA-binding protein OS=Chlorocebus sabaeus OX=60711 GN=SSBP1 PE=3 SV=1	1	19	19	19	12	15	10	13	8	10	11	17	17	18	8	11	13	13	13	15	15	16	15	16	15	13	11	16	12	15	10	13	8	10	11	17	17	18	8	11	13	13	13	15
A0A0D9R6Y0	A0A0D9R6Y0	5	5	5	tr|A0A0D9R6Y0|A0A0D9R6Y0_CHLSB E3 ubiquitin-protein ligase PPP1R11 OS=Chlorocebus sabaeus OX=60711 GN=PPP1R11 PE=4 SV=1	1	5	5	5	3	0	4	0	0	0	2	0	1	0	0	0	4	3	5	0	0	0	0	0	0	0	0	0	3	0	4	0	0	0	2	0	1	0	0	0	4	3	5	0
A0A0D9R6Z5	A0A0D9R6Z5	21	21	21	tr|A0A0D9R6Z5|A0A0D9R6Z5_CHLSB SAP domain-containing protein OS=Chlorocebus sabaeus OX=60711 GN=SF3B2 PE=4 SV=1	1	21	21	21	15	3	12	3	6	3	14	3	4	7	3	2	15	17	20	1	0	1	3	4	2	2	5	2	15	3	12	3	6	3	14	3	4	7	3	2	15	17	20	1
A0A0D9R704	A0A0D9R704	3	3	3	tr|A0A0D9R704|A0A0D9R704_CHLSB Acylglycerol kinase, mitochondrial OS=Chlorocebus sabaeus OX=60711 GN=AGK PE=3 SV=1	1	3	3	3	0	0	0	1	0	1	1	2	0	0	0	1	0	0	1	1	0	0	0	0	1	1	0	1	0	0	0	1	0	1	1	2	0	0	0	1	0	0	1	1
A0A0D9R708	A0A0D9R708	6	6	6	tr|A0A0D9R708|A0A0D9R708_CHLSB Uncharacterized protein OS=Chlorocebus sabaeus OX=60711 GN=CHCHD6 PE=4 SV=1	1	6	6	6	4	5	5	6	1	5	4	6	5	6	2	2	3	4	4	3	5	5	5	6	5	5	5	6	4	5	5	6	1	5	4	6	5	6	2	2	3	4	4	3
A0A0D9R711	A0A0D9R711	9	6	6	tr|A0A0D9R711|A0A0D9R711_CHLSB Kinesin light chain OS=Chlorocebus sabaeus OX=60711 GN=KLC2 PE=3 SV=1	1	9	6	6	4	3	3	1	1	3	4	5	3	4	1	3	5	2	2	4	1	3	3	4	1	1	3	2	2	1	1	0	1	1	3	3	1	2	0	1	3	1	1	2
A0A0D9R712	A0A0D9R712	1	1	1	tr|A0A0D9R712|A0A0D9R712_CHLSB Poly(A)-specific ribonuclease PARN OS=Chlorocebus sabaeus OX=60711 GN=PARN PE=3 SV=1	1	1	1	1	0	0	0	0	0	0	0	1	1	0	0	1	0	0	0	1	1	0	0	0	0	0	1	1	0	0	0	0	0	0	0	1	1	0	0	1	0	0	0	1
A0A0D9R716	A0A0D9R716	4	4	4	tr|A0A0D9R716|A0A0D9R716_CHLSB Uncharacterized protein OS=Chlorocebus sabaeus OX=60711 GN=RAB1B PE=4 SV=1	1	4	4	4	4	4	4	3	1	2	4	4	3	4	3	2	3	4	4	4	3	2	2	3	4	4	4	4	4	4	4	3	1	2	4	4	3	4	3	2	3	4	4	4
A0A0D9R719	A0A0D9R719	8	8	8	tr|A0A0D9R719|A0A0D9R719_CHLSB Uncharacterized protein OS=Chlorocebus sabaeus OX=60711 GN=FLII PE=4 SV=1	1	8	8	8	2	4	2	6	3	1	3	5	4	4	4	5	1	1	2	5	4	3	3	5	3	2	3	4	2	4	2	6	3	1	3	5	4	4	4	5	1	1	2	5
A0A0D9R723;A0A0D9S7B8;A0A0D9RBI2	A0A0D9R723	19;1;1	19;1;1	19;1;1	tr|A0A0D9R723|A0A0D9R723_CHLSB ELAV-like protein OS=Chlorocebus sabaeus OX=60711 GN=ELAVL1 PE=3 SV=1	3	19	19	19	14	9	11	6	5	3	16	13	9	9	8	5	12	16	17	10	13	14	8	6	7	8	5	4	14	9	11	6	5	3	16	13	9	9	8	5	12	16	17	10
A0A0D9R728	A0A0D9R728	5	5	5	tr|A0A0D9R728|A0A0D9R728_CHLSB Uncharacterized protein OS=Chlorocebus sabaeus OX=60711 GN=RIN1 PE=3 SV=1	1	5	5	5	0	2	0	1	0	5	0	1	2	2	1	0	0	0	0	0	1	0	0	0	0	0	0	0	0	2	0	1	0	5	0	1	2	2	1	0	0	0	0	0
A0A0D9R732	A0A0D9R732	4	4	4	tr|A0A0D9R732|A0A0D9R732_CHLSB Mitochondrial import inner membrane translocase subunit TIM44 OS=Chlorocebus sabaeus OX=60711 GN=TIMM44 PE=3 SV=1	1	4	4	4	2	2	4	2	0	0	2	3	3	4	1	2	4	4	4	2	1	2	4	3	2	2	3	1	2	2	4	2	0	0	2	3	3	4	1	2	4	4	4	2
A0A0D9R738	A0A0D9R738	2	2	2	tr|A0A0D9R738|A0A0D9R738_CHLSB LLGL domain-containing protein OS=Chlorocebus sabaeus OX=60711 GN=LLGL1 PE=3 SV=1	1	2	2	2	0	2	0	2	1	2	1	1	2	1	1	0	0	0	0	1	0	1	1	2	1	1	1	2	0	2	0	2	1	2	1	1	2	1	1	0	0	0	0	1
A0A0D9R740	A0A0D9R740	41	41	40	tr|A0A0D9R740|A0A0D9R740_CHLSB Annexin OS=Chlorocebus sabaeus OX=60711 GN=ANXA1 PE=3 SV=1	1	41	41	40	24	30	26	25	28	25	25	30	30	29	32	30	25	25	24	29	31	30	28	31	27	29	30	32	24	30	26	25	28	25	25	30	30	29	32	30	25	25	24	29
A0A0D9R742	A0A0D9R742	7	4	1	tr|A0A0D9R742|A0A0D9R742_CHLSB Ig-like domain-containing protein OS=Chlorocebus sabaeus OX=60711 PE=3 SV=1	1	7	4	1	6	4	6	3	0	3	7	7	5	5	1	1	7	6	7	3	4	4	4	2	4	4	3	2	3	2	3	1	0	2	4	4	2	2	0	0	4	3	4	1
A0A0D9R746	A0A0D9R746	2	2	2	tr|A0A0D9R746|A0A0D9R746_CHLSB Calcineurin-like phosphoesterase domain-containing protein 1 OS=Chlorocebus sabaeus OX=60711 GN=CPPED1 PE=3 SV=1	1	2	2	2	1	0	2	1	0	1	1	0	0	2	0	0	0	1	2	0	0	0	0	0	0	0	0	0	1	0	2	1	0	1	1	0	0	2	0	0	0	1	2	0
A0A0D9R749	A0A0D9R749	1	1	1	tr|A0A0D9R749|A0A0D9R749_CHLSB Chromosome 8 open reading frame 33 OS=Chlorocebus sabaeus OX=60711 GN=C8orf33 PE=3 SV=1	1	1	1	1	1	1	1	1	0	0	1	1	1	1	0	0	1	1	1	1	1	0	1	0	1	0	1	0	1	1	1	1	0	0	1	1	1	1	0	0	1	1	1	1
A0A0D9R750	A0A0D9R750	1	1	1	tr|A0A0D9R750|A0A0D9R750_CHLSB Alkylated DNA repair protein alkB homolog 5 OS=Chlorocebus sabaeus OX=60711 GN=ALKBH5 PE=3 SV=1	1	1	1	1	0	0	1	0	0	0	1	1	0	1	0	0	0	1	1	1	0	1	0	0	1	0	0	0	0	0	1	0	0	0	1	1	0	1	0	0	0	1	1	1
A0A0D9R755;A0A0D9RWC4;A0A0D9RHQ6	A0A0D9R755	34;1;1	34;1;1	32;0;0	tr|A0A0D9R755|A0A0D9R755_CHLSB Aldedh domain-containing protein OS=Chlorocebus sabaeus OX=60711 GN=ALDH1A1 PE=3 SV=1	3	34	34	32	8	17	13	15	13	16	12	24	22	23	22	27	15	15	12	22	24	23	23	21	20	24	27	20	8	17	13	15	13	16	12	24	22	23	22	27	15	15	12	22
A0A0D9R758	A0A0D9R758	13	13	13	tr|A0A0D9R758|A0A0D9R758_CHLSB DNA replication licensing factor MCM5 OS=Chlorocebus sabaeus OX=60711 GN=MCM5 PE=3 SV=1	1	13	13	13	0	4	1	3	3	5	0	4	6	1	5	6	3	0	2	9	10	4	4	8	4	8	8	3	0	4	1	3	3	5	0	4	6	1	5	6	3	0	2	9
A0A0D9R760	A0A0D9R760	9	9	9	tr|A0A0D9R760|A0A0D9R760_CHLSB Uncharacterized protein OS=Chlorocebus sabaeus OX=60711 GN=EHD4 PE=4 SV=1	1	9	9	9	3	6	4	4	2	2	4	7	3	4	6	5	3	5	3	7	3	5	4	4	5	5	6	3	3	6	4	4	2	2	4	7	3	4	6	5	3	5	3	7
A0A0D9R769	A0A0D9R769	2	2	2	tr|A0A0D9R769|A0A0D9R769_CHLSB Heme oxygenase (biliverdin-producing) OS=Chlorocebus sabaeus OX=60711 GN=HMOX1 PE=3 SV=1	1	2	2	2	0	0	0	0	0	1	0	0	0	0	0	1	1	1	0	0	0	1	1	0	1	1	0	0	0	0	0	0	0	1	0	0	0	0	0	1	1	1	0	0
A0A0D9R772	A0A0D9R772	3	3	3	tr|A0A0D9R772|A0A0D9R772_CHLSB CP-type G domain-containing protein OS=Chlorocebus sabaeus OX=60711 GN=GNL1 PE=4 SV=1	1	3	3	3	1	1	3	1	1	1	1	3	3	2	1	1	2	2	1	2	1	2	3	3	3	3	1	3	1	1	3	1	1	1	1	3	3	2	1	1	2	2	1	2
A0A0D9R779	A0A0D9R779	6	6	6	tr|A0A0D9R779|A0A0D9R779_CHLSB Uncharacterized protein OS=Chlorocebus sabaeus OX=60711 GN=TOM1 PE=3 SV=1	1	6	6	6	4	3	2	2	0	0	3	2	2	2	1	1	3	3	3	2	3	3	2	2	2	2	2	2	4	3	2	2	0	0	3	2	2	2	1	1	3	3	3	2
A0A0D9R782	A0A0D9R782	6	6	6	tr|A0A0D9R782|A0A0D9R782_CHLSB Uncharacterized protein OS=Chlorocebus sabaeus OX=60711 GN=MRPS33 PE=3 SV=1	1	6	6	6	3	6	4	4	3	3	3	3	3	4	2	4	3	2	1	3	4	4	3	4	2	3	3	2	3	6	4	4	3	3	3	3	3	4	2	4	3	2	1	3
A0A0D9R786	A0A0D9R786	12	12	12	tr|A0A0D9R786|A0A0D9R786_CHLSB ATP binding cassette subfamily F member 1 OS=Chlorocebus sabaeus OX=60711 GN=ABCF1 PE=4 SV=1	1	12	12	12	2	3	6	4	2	5	3	5	9	7	6	5	7	7	8	6	6	6	6	8	5	8	8	6	2	3	6	4	2	5	3	5	9	7	6	5	7	7	8	6
A0A0D9R787;A0A0D9SDK4;A0A0D9R535	A0A0D9R787;A0A0D9SDK4;A0A0D9R535	34;25;22	34;25;22	34;25;22	tr|A0A0D9R787|A0A0D9R787_CHLSB 60S ribosomal protein L8 OS=Chlorocebus sabaeus OX=60711 PE=3 SV=1;tr|A0A0D9SDK4|A0A0D9SDK4_CHLSB 60S ribosomal protein L8 OS=Chlorocebus sabaeus OX=60711 PE=4 SV=1;tr|A0A0D9R535|A0A0D9R535_CHLSB 60S ribosomal protein L8 OS=C	3	34	34	34	11	13	13	9	25	18	13	21	15	15	26	24	16	13	13	22	24	21	21	21	20	21	20	21	11	13	13	9	25	18	13	21	15	15	26	24	16	13	13	22
A0A0D9R790	A0A0D9R790	12	12	12	tr|A0A0D9R790|A0A0D9R790_CHLSB Uncharacterized protein OS=Chlorocebus sabaeus OX=60711 GN=MRPL11 PE=3 SV=1	1	12	12	12	0	5	4	6	5	10	3	8	7	8	6	4	2	1	1	8	6	6	6	7	8	6	5	4	0	5	4	6	5	10	3	8	7	8	6	4	2	1	1	8
A0A0D9R795	A0A0D9R795	4	4	4	tr|A0A0D9R795|A0A0D9R795_CHLSB Dipeptidyl peptidase 3 OS=Chlorocebus sabaeus OX=60711 GN=DPP3 PE=3 SV=1	1	4	4	4	2	1	2	0	0	0	2	1	0	0	0	0	2	2	2	0	0	0	0	0	1	0	0	1	2	1	2	0	0	0	2	1	0	0	0	0	2	2	2	0
A0A0D9R796	A0A0D9R796	1	1	1	tr|A0A0D9R796|A0A0D9R796_CHLSB Complex I-AGGG OS=Chlorocebus sabaeus OX=60711 GN=NDUFB2 PE=3 SV=1	1	1	1	1	1	1	1	0	0	0	1	1	1	1	0	1	1	1	1	1	1	1	1	1	1	1	1	1	1	1	1	0	0	0	1	1	1	1	0	1	1	1	1	1
A0A0D9R7B0;A0A0D9SAH6	A0A0D9R7B0;A0A0D9SAH6	4;3	4;3	4;3	tr|A0A0D9R7B0|A0A0D9R7B0_CHLSB Tr-type G domain-containing protein OS=Chlorocebus sabaeus OX=60711 GN=GSPT1 PE=3 SV=1;tr|A0A0D9SAH6|A0A0D9SAH6_CHLSB Tr-type G domain-containing protein OS=Chlorocebus sabaeus OX=60711 GN=GSPT2 PE=4 SV=1	2	4	4	4	0	2	0	1	2	1	1	2	2	2	2	2	0	0	0	2	2	2	2	2	2	2	3	2	0	2	0	1	2	1	1	2	2	2	2	2	0	0	0	2
A0A0D9R7C2	A0A0D9R7C2	17	17	17	tr|A0A0D9R7C2|A0A0D9R7C2_CHLSB Ribosomal L1 domain containing 1 OS=Chlorocebus sabaeus OX=60711 GN=RSL1D1 PE=4 SV=1	1	17	17	17	7	9	4	3	7	5	4	11	7	8	11	11	8	7	9	9	12	13	11	8	12	8	8	9	7	9	4	3	7	5	4	11	7	8	11	11	8	7	9	9
A0A0D9R7D2	A0A0D9R7D2	2	2	2	tr|A0A0D9R7D2|A0A0D9R7D2_CHLSB Uncharacterized protein OS=Chlorocebus sabaeus OX=60711 GN=PPP1R18 PE=4 SV=1	1	2	2	2	1	1	1	0	0	0	2	0	0	0	0	0	1	1	2	0	0	0	0	0	0	0	0	0	1	1	1	0	0	0	2	0	0	0	0	0	1	1	2	0
A0A0D9R7D9	A0A0D9R7D9	7	7	7	tr|A0A0D9R7D9|A0A0D9R7D9_CHLSB Inorganic diphosphatase OS=Chlorocebus sabaeus OX=60711 GN=PPA1 PE=3 SV=1	1	7	7	7	6	4	5	3	2	4	4	6	3	5	4	4	5	5	4	2	5	5	4	5	4	2	4	3	6	4	5	3	2	4	4	6	3	5	4	4	5	5	4	2
A0A0D9R7E7	A0A0D9R7E7	46	11	9	tr|A0A0D9R7E7|A0A0D9R7E7_CHLSB Tubulin beta chain OS=Chlorocebus sabaeus OX=60711 GN=TUBB PE=3 SV=1	1	46	11	9	36	37	32	32	35	36	35	38	33	34	32	33	36	31	32	36	36	36	35	35	33	34	35	35	8	9	8	8	9	10	9	10	8	7	8	8	8	7	9	8
A0A0D9R7F4	A0A0D9R7F4	19	19	19	tr|A0A0D9R7F4|A0A0D9R7F4_CHLSB Flotillin OS=Chlorocebus sabaeus OX=60711 GN=FLOT1 PE=3 SV=1	1	19	19	19	0	9	2	11	6	9	0	12	16	16	13	12	0	1	0	11	10	8	15	14	13	13	11	12	0	9	2	11	6	9	0	12	16	16	13	12	0	1	0	11
A0A0D9R7H3	A0A0D9R7H3	3	3	3	tr|A0A0D9R7H3|A0A0D9R7H3_CHLSB Uncharacterized protein OS=Chlorocebus sabaeus OX=60711 GN=TBC1D9B PE=4 SV=1	1	3	3	3	2	0	0	1	0	0	2	2	1	2	0	0	2	2	3	0	0	1	1	1	1	2	1	1	2	0	0	1	0	0	2	2	1	2	0	0	2	2	3	0
A0A0D9R7I5	A0A0D9R7I5	8	8	8	tr|A0A0D9R7I5|A0A0D9R7I5_CHLSB Uncharacterized protein OS=Chlorocebus sabaeus OX=60711 GN=STRAP PE=4 SV=1	1	8	8	8	4	5	2	3	2	5	3	5	6	5	4	4	2	4	2	4	5	7	5	6	5	5	6	6	4	5	2	3	2	5	3	5	6	5	4	4	2	4	2	4
A0A0D9R7J7	A0A0D9R7J7	5	5	5	tr|A0A0D9R7J7|A0A0D9R7J7_CHLSB SH3 domain-containing protein OS=Chlorocebus sabaeus OX=60711 GN=EPS8 PE=3 SV=1	1	5	5	5	3	2	4	0	0	1	3	1	2	1	2	1	2	3	2	2	2	1	1	2	1	2	2	1	3	2	4	0	0	1	3	1	2	1	2	1	2	3	2	2
A0A0D9R7K5	A0A0D9R7K5	15	15	15	tr|A0A0D9R7K5|A0A0D9R7K5_CHLSB Uncharacterized protein OS=Chlorocebus sabaeus OX=60711 GN=SQSTM1 PE=4 SV=1	1	15	15	15	6	4	5	7	4	7	4	8	10	6	6	4	11	10	9	9	10	6	8	6	7	12	10	9	6	4	5	7	4	7	4	8	10	6	6	4	11	10	9	9
A0A0D9R7K6	A0A0D9R7K6	9	9	9	tr|A0A0D9R7K6|A0A0D9R7K6_CHLSB Uncharacterized protein OS=Chlorocebus sabaeus OX=60711 GN=STXBP2 PE=3 SV=1	1	9	9	9	1	3	3	2	0	2	3	2	4	2	3	3	1	1	2	4	5	3	2	2	4	4	3	3	1	3	3	2	0	2	3	2	4	2	3	3	1	1	2	4
A0A0D9R7L4	A0A0D9R7L4	21	21	21	tr|A0A0D9R7L4|A0A0D9R7L4_CHLSB RNA-splicing ligase RtcB homolog OS=Chlorocebus sabaeus OX=60711 GN=RTCB PE=3 SV=1	1	21	21	21	7	12	11	12	8	15	9	16	15	16	11	12	9	8	7	12	14	14	13	16	14	16	16	15	7	12	11	12	8	15	9	16	15	16	11	12	9	8	7	12
A0A0D9R7L9	A0A0D9R7L9	2	2	2	tr|A0A0D9R7L9|A0A0D9R7L9_CHLSB RRM domain-containing protein OS=Chlorocebus sabaeus OX=60711 PE=4 SV=1	1	2	2	2	0	2	1	2	1	0	0	2	1	1	2	1	0	0	0	1	1	2	1	1	2	1	2	1	0	2	1	2	1	0	0	2	1	1	2	1	0	0	0	1
A0A0D9R7M5	A0A0D9R7M5	3	3	3	tr|A0A0D9R7M5|A0A0D9R7M5_CHLSB Uncharacterized protein OS=Chlorocebus sabaeus OX=60711 GN=XAB2 PE=4 SV=1	1	3	3	3	0	0	0	0	0	0	0	2	2	2	1	2	0	0	0	1	1	1	0	1	1	1	1	0	0	0	0	0	0	0	0	2	2	2	1	2	0	0	0	1
A0A0D9R7M7	A0A0D9R7M7	3	3	3	tr|A0A0D9R7M7|A0A0D9R7M7_CHLSB Uncharacterized protein OS=Chlorocebus sabaeus OX=60711 GN=RBM4B PE=4 SV=1	1	3	3	3	1	1	0	2	0	0	0	1	2	1	1	1	3	1	2	1	0	0	1	1	1	3	3	1	1	1	0	2	0	0	0	1	2	1	1	1	3	1	2	1
A0A0D9R7M8	A0A0D9R7M8	2	2	2	tr|A0A0D9R7M8|A0A0D9R7M8_CHLSB Uncharacterized protein OS=Chlorocebus sabaeus OX=60711 GN=CAMSAP3 PE=3 SV=1	1	2	2	2	0	0	0	0	0	0	0	0	1	1	0	0	0	0	1	0	0	1	1	1	1	1	1	1	0	0	0	0	0	0	0	0	1	1	0	0	0	0	1	0
A0A0D9R7M9	A0A0D9R7M9	7	7	7	tr|A0A0D9R7M9|A0A0D9R7M9_CHLSB High mobility group nucleosome binding domain 1 OS=Chlorocebus sabaeus OX=60711 GN=HMGN1 PE=3 SV=1	1	7	7	7	4	2	5	1	0	1	5	3	3	3	0	0	5	5	6	2	2	1	1	2	1	1	1	1	4	2	5	1	0	1	5	3	3	3	0	0	5	5	6	2
A0A0D9R7N4	A0A0D9R7N4	1	1	1	tr|A0A0D9R7N4|A0A0D9R7N4_CHLSB Structural maintenance of chromosomes protein 5 OS=Chlorocebus sabaeus OX=60711 PE=3 SV=1	1	1	1	1	0	0	0	0	0	1	0	0	1	0	0	0	0	0	0	0	0	0	0	0	0	0	0	0	0	0	0	0	0	1	0	0	1	0	0	0	0	0	0	0
A0A0D9R7Q1	A0A0D9R7Q1	30	30	30	tr|A0A0D9R7Q1|A0A0D9R7Q1_CHLSB Calnexin OS=Chlorocebus sabaeus OX=60711 GN=CANX PE=3 SV=1	1	30	30	30	24	12	22	6	8	3	25	10	11	9	11	13	28	26	29	10	10	16	13	13	13	12	12	9	24	12	22	6	8	3	25	10	11	9	11	13	28	26	29	10
A0A0D9R7R1	A0A0D9R7R1	1	1	1	tr|A0A0D9R7R1|A0A0D9R7R1_CHLSB Uncharacterized protein OS=Chlorocebus sabaeus OX=60711 GN=SGPL1 PE=3 SV=1	1	1	1	1	0	1	0	1	1	0	0	1	1	1	1	1	0	0	0	1	1	1	1	1	1	1	1	1	0	1	0	1	1	0	0	1	1	1	1	1	0	0	0	1
A0A0D9R7R6	A0A0D9R7R6	5	5	5	tr|A0A0D9R7R6|A0A0D9R7R6_CHLSB Uncharacterized protein OS=Chlorocebus sabaeus OX=60711 GN=WBP11 PE=4 SV=1	1	5	5	5	3	2	3	1	0	0	2	1	0	0	0	0	4	4	5	1	0	0	0	0	0	0	0	0	3	2	3	1	0	0	2	1	0	0	0	0	4	4	5	1
A0A0D9R7R9	A0A0D9R7R9	5	5	5	tr|A0A0D9R7R9|A0A0D9R7R9_CHLSB 4a-hydroxytetrahydrobiopterin dehydratase OS=Chlorocebus sabaeus OX=60711 GN=PCBD1 PE=3 SV=1	1	5	5	5	4	2	5	2	0	0	4	4	4	5	0	1	5	5	5	4	5	5	3	3	4	1	2	2	4	2	5	2	0	0	4	4	4	5	0	1	5	5	5	4
A0A0D9R7S0	A0A0D9R7S0	2	2	2	tr|A0A0D9R7S0|A0A0D9R7S0_CHLSB Phosphoinositide 5-phosphatase OS=Chlorocebus sabaeus OX=60711 GN=OCRL PE=3 SV=1	1	2	2	2	0	0	0	0	2	0	0	1	2	0	1	0	0	0	0	1	2	2	1	1	1	2	2	2	0	0	0	0	2	0	0	1	2	0	1	0	0	0	0	1
A0A0D9R7S5	A0A0D9R7S5	10	10	7	tr|A0A0D9R7S5|A0A0D9R7S5_CHLSB Uncharacterized protein OS=Chlorocebus sabaeus OX=60711 GN=LUC7L2 PE=3 SV=1	1	10	10	7	9	4	6	6	5	4	7	5	6	4	2	3	6	7	8	3	4	4	6	9	6	9	9	8	9	4	6	6	5	4	7	5	6	4	2	3	6	7	8	3
A0A0D9R7T1	A0A0D9R7T1	30	30	19	tr|A0A0D9R7T1|A0A0D9R7T1_CHLSB Heterogeneous nuclear ribonucleoprotein H1 OS=Chlorocebus sabaeus OX=60711 GN=HNRNPH1 PE=4 SV=1	1	30	30	19	17	17	17	15	14	15	13	24	21	22	16	14	22	21	18	20	18	23	20	19	20	19	25	22	17	17	17	15	14	15	13	24	21	22	16	14	22	21	18	20
A0A0D9R7U3	A0A0D9R7U3	7	4	2	tr|A0A0D9R7U3|A0A0D9R7U3_CHLSB Ig-like domain-containing protein OS=Chlorocebus sabaeus OX=60711 PE=3 SV=1	1	7	4	2	5	2	3	3	0	0	5	4	3	3	0	0	4	5	5	2	2	2	2	1	2	1	2	1	2	1	2	1	0	0	2	2	2	2	0	0	3	3	3	1
A0A0D9R7U5	A0A0D9R7U5	8	8	8	tr|A0A0D9R7U5|A0A0D9R7U5_CHLSB Pyruvate carboxylase OS=Chlorocebus sabaeus OX=60711 GN=PC PE=4 SV=1	1	8	8	8	0	2	0	2	1	2	0	5	4	5	1	1	0	1	0	5	5	3	4	5	5	5	7	7	0	2	0	2	1	2	0	5	4	5	1	1	0	1	0	5
A0A0D9R7V4	A0A0D9R7V4	6	1	1	tr|A0A0D9R7V4|A0A0D9R7V4_CHLSB Ig-like domain-containing protein OS=Chlorocebus sabaeus OX=60711 PE=3 SV=1	1	6	1	1	5	4	4	4	0	2	6	4	3	3	2	2	4	5	3	1	3	2	3	3	3	3	4	2	0	0	1	0	0	0	1	0	0	0	0	0	1	1	0	0
A0A0D9R7V8;A0A0D9SCS0	A0A0D9R7V8;A0A0D9SCS0	29;27	29;27	29;27	tr|A0A0D9R7V8|A0A0D9R7V8_CHLSB 60S ribosomal protein L35a OS=Chlorocebus sabaeus OX=60711 PE=3 SV=1;tr|A0A0D9SCS0|A0A0D9SCS0_CHLSB 60S ribosomal protein L35a OS=Chlorocebus sabaeus OX=60711 PE=3 SV=1	2	29	29	29	6	11	7	9	18	8	8	14	8	11	16	25	10	10	8	19	17	16	17	15	12	17	19	13	6	11	7	9	18	8	8	14	8	11	16	25	10	10	8	19
A0A0D9R7W0	A0A0D9R7W0	3	1	1	tr|A0A0D9R7W0|A0A0D9R7W0_CHLSB Ig-like domain-containing protein OS=Chlorocebus sabaeus OX=60711 PE=3 SV=1	1	3	1	1	2	1	0	2	0	1	2	1	0	0	0	0	2	2	2	1	0	0	0	0	0	0	1	0	1	1	0	1	0	1	1	0	0	0	0	0	1	1	1	1
A0A0D9R7W8	A0A0D9R7W8	2	2	2	tr|A0A0D9R7W8|A0A0D9R7W8_CHLSB Proteasome assembly chaperone 1 OS=Chlorocebus sabaeus OX=60711 GN=PSMG1 PE=3 SV=1	1	2	2	2	1	1	2	1	0	1	1	0	2	2	0	0	2	2	2	1	0	0	0	0	0	0	1	0	1	1	2	1	0	1	1	0	2	2	0	0	2	2	2	1
A0A0D9R7W9	A0A0D9R7W9	4	4	4	tr|A0A0D9R7W9|A0A0D9R7W9_CHLSB Uncharacterized protein OS=Chlorocebus sabaeus OX=60711 PE=4 SV=1	1	4	4	4	3	2	2	2	0	0	2	2	2	2	0	1	4	4	4	0	2	2	1	2	1	1	1	2	3	2	2	2	0	0	2	2	2	2	0	1	4	4	4	0
A0A0D9R7X0	A0A0D9R7X0	2	2	2	tr|A0A0D9R7X0|A0A0D9R7X0_CHLSB Uncharacterized protein OS=Chlorocebus sabaeus OX=60711 GN=ITSN2 PE=4 SV=1	1	2	2	2	0	0	0	1	0	0	0	1	2	1	1	0	1	0	1	1	1	1	1	1	1	1	2	1	0	0	0	1	0	0	0	1	2	1	1	0	1	0	1	1
A0A0D9R7X4	A0A0D9R7X4	15	15	15	tr|A0A0D9R7X4|A0A0D9R7X4_CHLSB RUN and FYVE domain containing 1 OS=Chlorocebus sabaeus OX=60711 GN=RUFY1 PE=4 SV=1	1	15	15	15	0	5	3	6	0	6	3	9	7	7	2	5	3	3	3	5	5	4	6	5	7	6	8	5	0	5	3	6	0	6	3	9	7	7	2	5	3	3	3	5
A0A0D9R7Y0	A0A0D9R7Y0	10	10	10	tr|A0A0D9R7Y0|A0A0D9R7Y0_CHLSB DNA replication licensing factor MCM2 OS=Chlorocebus sabaeus OX=60711 GN=MCM2 PE=3 SV=1	1	10	10	10	1	6	0	3	3	0	0	6	0	1	3	3	0	0	0	4	3	3	2	5	3	3	5	2	1	6	0	3	3	0	0	6	0	1	3	3	0	0	0	4
A0A0D9R7Y5	A0A0D9R7Y5	1	1	1	tr|A0A0D9R7Y5|A0A0D9R7Y5_CHLSB COP9 signalosome subunit 3 OS=Chlorocebus sabaeus OX=60711 GN=COPS3 PE=4 SV=1	1	1	1	1	1	1	1	1	1	0	1	1	1	0	1	1	1	0	1	1	1	1	1	0	1	1	1	1	1	1	1	1	1	0	1	1	1	0	1	1	1	0	1	1
A0A0D9R7Y6	A0A0D9R7Y6	1	1	1	tr|A0A0D9R7Y6|A0A0D9R7Y6_CHLSB Uncharacterized protein OS=Chlorocebus sabaeus OX=60711 GN=PNPLA6 PE=3 SV=1	1	1	1	1	0	1	0	0	0	0	0	1	0	0	0	0	0	0	0	1	0	1	0	0	0	0	1	0	0	1	0	0	0	0	0	1	0	0	0	0	0	0	0	1
A0A0D9R7Z1	A0A0D9R7Z1	1	1	1	tr|A0A0D9R7Z1|A0A0D9R7Z1_CHLSB Uncharacterized protein OS=Chlorocebus sabaeus OX=60711 GN=KDM2A PE=4 SV=1	1	1	1	1	1	0	0	0	0	1	1	0	0	1	0	0	0	0	0	0	0	0	0	0	0	0	0	1	1	0	0	0	0	1	1	0	0	1	0	0	0	0	0	0
A0A0D9R7Z2	A0A0D9R7Z2	2	1	1	tr|A0A0D9R7Z2|A0A0D9R7Z2_CHLSB Ig-like domain-containing protein OS=Chlorocebus sabaeus OX=60711 PE=3 SV=1	1	2	1	1	2	0	1	2	0	0	2	2	1	0	0	0	1	2	2	0	0	1	0	1	1	0	1	0	1	0	1	1	0	0	1	1	1	0	0	0	1	1	1	0
A0A0D9R7Z3	A0A0D9R7Z3	5	5	5	tr|A0A0D9R7Z3|A0A0D9R7Z3_CHLSB Prosaposin OS=Chlorocebus sabaeus OX=60711 GN=PSAP PE=4 SV=1	1	5	5	5	4	1	2	2	0	0	4	1	0	0	1	0	2	1	4	0	1	1	1	1	1	0	1	1	4	1	2	2	0	0	4	1	0	0	1	0	2	1	4	0
A0A0D9R7Z4	A0A0D9R7Z4	8	1	1	tr|A0A0D9R7Z4|A0A0D9R7Z4_CHLSB Heterogeneous nuclear ribonucleoprotein K OS=Chlorocebus sabaeus OX=60711 PE=4 SV=1	1	8	1	1	6	6	7	4	2	2	6	6	7	7	3	2	8	8	7	4	7	6	4	5	4	5	7	5	1	1	1	0	1	0	1	1	1	1	0	0	1	1	1	0
A0A0D9R800	A0A0D9R800	8	8	1	tr|A0A0D9R800|A0A0D9R800_CHLSB Ig-like domain-containing protein OS=Chlorocebus sabaeus OX=60711 PE=3 SV=1	1	8	8	1	6	4	4	5	0	1	6	4	5	3	2	2	4	6	6	4	3	3	3	2	4	2	3	2	6	4	4	5	0	1	6	4	5	3	2	2	4	6	6	4
A0A0D9R822	A0A0D9R822	5	5	5	tr|A0A0D9R822|A0A0D9R822_CHLSB Uncharacterized protein OS=Chlorocebus sabaeus OX=60711 GN=CPSF1 PE=4 SV=1	1	5	5	5	0	2	0	1	2	1	0	4	4	4	2	3	0	0	0	0	2	1	1	2	3	2	2	2	0	2	0	1	2	1	0	4	4	4	2	3	0	0	0	0
A0A0D9R825	A0A0D9R825	11	11	11	tr|A0A0D9R825|A0A0D9R825_CHLSB Uncharacterized protein OS=Chlorocebus sabaeus OX=60711 PE=4 SV=1	1	11	11	11	5	1	4	3	0	4	6	4	4	5	0	0	7	7	8	2	2	3	4	6	5	4	3	5	5	1	4	3	0	4	6	4	4	5	0	0	7	7	8	2
A0A0D9R827	A0A0D9R827	19	12	12	tr|A0A0D9R827|A0A0D9R827_CHLSB 14_3_3 domain-containing protein OS=Chlorocebus sabaeus OX=60711 GN=YWHAH PE=3 SV=1	1	19	12	12	14	12	16	13	8	11	13	15	15	14	13	10	14	14	15	14	14	15	14	15	12	12	15	16	9	8	9	8	5	7	8	9	8	8	8	8	7	7	8	9
A0A0D9R829	A0A0D9R829	18	18	8	tr|A0A0D9R829|A0A0D9R829_CHLSB RNA helicase OS=Chlorocebus sabaeus OX=60711 GN=DDX39B PE=4 SV=1	1	18	18	8	3	6	1	7	8	2	3	7	6	8	12	15	5	2	2	6	7	10	7	11	11	10	12	9	3	6	1	7	8	2	3	7	6	8	12	15	5	2	2	6
A0A0D9R833	A0A0D9R833	5	5	5	tr|A0A0D9R833|A0A0D9R833_CHLSB Poly [ADP-ribose] polymerase OS=Chlorocebus sabaeus OX=60711 GN=ZC3HAV1 PE=3 SV=1	1	5	5	5	2	1	1	2	0	1	2	2	2	2	1	1	2	2	1	2	4	2	2	2	2	3	2	3	2	1	1	2	0	1	2	2	2	2	1	1	2	2	1	2
A0A0D9R866	A0A0D9R866	6	6	6	tr|A0A0D9R866|A0A0D9R866_CHLSB Transferrin receptor protein 1 OS=Chlorocebus sabaeus OX=60711 GN=TFRC PE=3 SV=1	1	6	6	6	2	3	4	2	2	1	3	4	4	4	3	3	3	5	4	4	5	4	3	5	4	5	4	2	2	3	4	2	2	1	3	4	4	4	3	3	3	5	4	4
A0A0D9R869	A0A0D9R869	4	2	2	tr|A0A0D9R869|A0A0D9R869_CHLSB Serine/threonine-protein phosphatase OS=Chlorocebus sabaeus OX=60711 GN=PPP1CA PE=3 SV=1	1	4	2	2	1	4	1	3	2	3	2	4	3	3	2	3	1	1	1	2	3	3	3	2	3	2	3	3	1	2	1	2	2	2	1	2	2	2	1	2	1	1	1	1
A0A0D9R872	A0A0D9R872	2	2	2	tr|A0A0D9R872|A0A0D9R872_CHLSB Anaphase-promoting complex subunit 16 OS=Chlorocebus sabaeus OX=60711 GN=ANAPC16 PE=3 SV=1	1	2	2	2	1	1	0	0	0	0	1	2	0	1	0	0	0	0	1	0	0	1	0	0	0	0	0	1	1	1	0	0	0	0	1	2	0	1	0	0	0	0	1	0
A0A0D9R875	A0A0D9R875	2	2	2	tr|A0A0D9R875|A0A0D9R875_CHLSB O-acyltransferase OS=Chlorocebus sabaeus OX=60711 GN=DGAT1 PE=3 SV=1	1	2	2	2	0	0	0	0	1	0	0	0	0	0	0	1	0	0	0	1	1	1	0	0	0	0	0	0	0	0	0	0	1	0	0	0	0	0	0	1	0	0	0	1
A0A0D9R880	A0A0D9R880	2	2	2	tr|A0A0D9R880|A0A0D9R880_CHLSB Monoglyceride lipase OS=Chlorocebus sabaeus OX=60711 GN=MGLL PE=4 SV=1	1	2	2	2	0	1	1	1	0	0	1	1	2	2	1	0	0	0	0	2	2	1	2	1	1	1	2	1	0	1	1	1	0	0	1	1	2	2	1	0	0	0	0	2
A0A0D9R892	A0A0D9R892	2	2	2	tr|A0A0D9R892|A0A0D9R892_CHLSB RNA helicase OS=Chlorocebus sabaeus OX=60711 GN=DDX47 PE=3 SV=1	1	2	2	2	0	1	2	1	0	2	1	1	2	1	2	2	0	2	1	2	2	2	2	2	1	1	2	1	0	1	2	1	0	2	1	1	2	1	2	2	0	2	1	2
A0A0D9R895	A0A0D9R895	1	1	1	tr|A0A0D9R895|A0A0D9R895_CHLSB Mitochondrial calcium uptake 1 OS=Chlorocebus sabaeus OX=60711 GN=MICU1 PE=4 SV=1	1	1	1	1	0	0	0	0	0	0	0	0	0	1	0	0	0	0	0	0	0	0	1	1	1	1	1	1	0	0	0	0	0	0	0	0	0	1	0	0	0	0	0	0
A0A0D9R896;A0A0D9R898	A0A0D9R896;A0A0D9R898	3;3	3;3	3;3	tr|A0A0D9R896|A0A0D9R896_CHLSB Casein kinase II subunit beta OS=Chlorocebus sabaeus OX=60711 GN=CSNK2B PE=3 SV=1;tr|A0A0D9R898|A0A0D9R898_CHLSB Casein kinase II subunit beta OS=Chlorocebus sabaeus OX=60711 GN=CSNK2B PE=3 SV=1	2	3	3	3	3	3	3	2	2	1	3	2	2	1	2	3	2	3	2	3	3	3	3	3	3	2	3	3	3	3	3	2	2	1	3	2	2	1	2	3	2	3	2	3
A0A0D9R899;A0A0D9RLG4	A0A0D9R899;A0A0D9RLG4	6;4	6;4	6;4	tr|A0A0D9R899|A0A0D9R899_CHLSB SEC61 translocon subunit alpha 1 OS=Chlorocebus sabaeus OX=60711 GN=SEC61A1 PE=3 SV=1;tr|A0A0D9RLG4|A0A0D9RLG4_CHLSB SEC61 translocon subunit alpha 2 OS=Chlorocebus sabaeus OX=60711 GN=SEC61A2 PE=3 SV=1	2	6	6	6	0	1	1	0	2	2	0	2	4	2	4	5	1	1	0	4	4	4	3	4	3	3	3	1	0	1	1	0	2	2	0	2	4	2	4	5	1	1	0	4
A0A0D9R8A2	A0A0D9R8A2	2	2	2	tr|A0A0D9R8A2|A0A0D9R8A2_CHLSB CAF-1_p60_C domain-containing protein OS=Chlorocebus sabaeus OX=60711 GN=CHAF1B PE=4 SV=1	1	2	2	2	0	0	0	0	0	0	0	1	1	1	1	0	0	0	0	0	0	0	1	1	0	2	2	1	0	0	0	0	0	0	0	1	1	1	1	0	0	0	0	0
A0A0D9R8A6	A0A0D9R8A6	5	2	2	tr|A0A0D9R8A6|A0A0D9R8A6_CHLSB 40S ribosomal protein S15a OS=Chlorocebus sabaeus OX=60711 PE=3 SV=1	1	5	2	2	2	3	2	1	5	0	3	3	2	2	5	5	2	2	2	5	3	5	2	3	4	3	2	3	1	1	1	1	2	0	1	2	1	1	2	2	1	1	1	2
A0A0D9R8B1	A0A0D9R8B1	22	22	22	tr|A0A0D9R8B1|A0A0D9R8B1_CHLSB RuvB-like helicase OS=Chlorocebus sabaeus OX=60711 GN=RUVBL1 PE=3 SV=1	1	22	22	22	3	11	5	9	8	14	9	16	15	15	10	10	4	3	4	15	14	15	11	14	15	15	16	14	3	11	5	9	8	14	9	16	15	15	10	10	4	3	4	15
A0A0D9R8C6;A0A0D9RDB0	A0A0D9R8C6	11;1	11;1	11;1	tr|A0A0D9R8C6|A0A0D9R8C6_CHLSB Coronin OS=Chlorocebus sabaeus OX=60711 GN=CORO1B PE=3 SV=1	2	11	11	11	3	3	6	5	1	5	5	5	6	7	3	4	5	5	5	6	6	5	5	6	4	6	7	4	3	3	6	5	1	5	5	5	6	7	3	4	5	5	5	6
A0A0D9R8E0	A0A0D9R8E0	22	22	22	tr|A0A0D9R8E0|A0A0D9R8E0_CHLSB Dolichyl-diphosphooligosaccharide--protein glycosyltransferase subunit 1 OS=Chlorocebus sabaeus OX=60711 GN=RPN1 PE=3 SV=1	1	22	22	22	3	12	8	7	7	9	6	16	12	11	15	12	7	8	8	14	18	17	14	14	15	15	17	15	3	12	8	7	7	9	6	16	12	11	15	12	7	8	8	14
A0A0D9R8E3	A0A0D9R8E3	3	3	3	tr|A0A0D9R8E3|A0A0D9R8E3_CHLSB Alpha/beta hydrolase domain-containing protein 16A OS=Chlorocebus sabaeus OX=60711 GN=ABHD16A PE=3 SV=1	1	3	3	3	0	1	0	0	1	0	0	0	0	1	2	3	0	0	0	2	2	2	1	1	3	0	2	0	0	1	0	0	1	0	0	0	0	1	2	3	0	0	0	2
A0A0D9R8E6	A0A0D9R8E6	12	12	12	tr|A0A0D9R8E6|A0A0D9R8E6_CHLSB Procollagen-proline 4-dioxygenase OS=Chlorocebus sabaeus OX=60711 GN=P4HA1 PE=3 SV=1	1	12	12	12	8	7	8	5	3	5	6	11	8	9	6	5	7	7	10	9	9	8	9	8	8	7	8	8	8	7	8	5	3	5	6	11	8	9	6	5	7	7	10	9
A0A0D9R8E8	A0A0D9R8E8	5	5	5	tr|A0A0D9R8E8|A0A0D9R8E8_CHLSB Uncharacterized protein OS=Chlorocebus sabaeus OX=60711 GN=RAB7A PE=4 SV=1	1	5	5	5	2	2	4	2	1	1	2	3	4	2	3	4	3	4	2	4	3	4	4	2	3	3	3	3	2	2	4	2	1	1	2	3	4	2	3	4	3	4	2	4
A0A0D9R8F5	A0A0D9R8F5	2	2	2	tr|A0A0D9R8F5|A0A0D9R8F5_CHLSB Phosphatidylserine decarboxylase proenzyme, mitochondrial OS=Chlorocebus sabaeus OX=60711 GN=PISD PE=3 SV=1	1	2	2	2	0	1	0	1	1	1	0	1	0	1	2	1	0	0	0	1	1	1	1	1	1	1	1	1	0	1	0	1	1	1	0	1	0	1	2	1	0	0	0	1
A0A0D9R8F8	A0A0D9R8F8	2	2	2	tr|A0A0D9R8F8|A0A0D9R8F8_CHLSB HSF_DOMAIN domain-containing protein OS=Chlorocebus sabaeus OX=60711 GN=HSF1 PE=3 SV=1	1	2	2	2	2	0	1	0	0	0	1	0	0	0	0	0	1	1	1	0	0	0	0	0	0	0	0	0	2	0	1	0	0	0	1	0	0	0	0	0	1	1	1	0
A0A0D9R8G3	A0A0D9R8G3	5	5	5	tr|A0A0D9R8G3|A0A0D9R8G3_CHLSB HTH_53 domain-containing protein OS=Chlorocebus sabaeus OX=60711 GN=ZC3HAV1L PE=4 SV=1	1	5	5	5	0	2	1	0	1	2	2	3	3	3	2	4	1	1	2	3	3	3	3	3	3	4	4	4	0	2	1	0	1	2	2	3	3	3	2	4	1	1	2	3
A0A0D9R8H2	A0A0D9R8H2	4	4	4	tr|A0A0D9R8H2|A0A0D9R8H2_CHLSB Peptidylprolyl isomerase OS=Chlorocebus sabaeus OX=60711 GN=AIP PE=4 SV=1	1	4	4	4	1	1	2	1	0	2	1	2	2	2	1	1	2	2	3	2	2	2	2	1	2	1	2	1	1	1	2	1	0	2	1	2	2	2	1	1	2	2	3	2
A0A0D9R8H4	A0A0D9R8H4	12	12	12	tr|A0A0D9R8H4|A0A0D9R8H4_CHLSB Ribosome biogenesis protein BOP1 OS=Chlorocebus sabaeus OX=60711 GN=BOP1 PE=3 SV=1	1	12	12	12	1	4	6	4	2	4	3	3	5	3	3	5	2	4	3	6	4	3	5	4	4	5	5	4	1	4	6	4	2	4	3	3	5	3	3	5	2	4	3	6
A0A0D9R8H5;A0A0D9R8X6	A0A0D9R8H5;A0A0D9R8X6	8;4	8;4	5;1	tr|A0A0D9R8H5|A0A0D9R8H5_CHLSB Non-specific serine/threonine protein kinase OS=Chlorocebus sabaeus OX=60711 GN=PAK2 PE=4 SV=1;tr|A0A0D9R8X6|A0A0D9R8X6_CHLSB Beta-PAK OS=Chlorocebus sabaeus OX=60711 GN=PAK3 PE=4 SV=1	2	8	8	5	7	4	4	4	3	2	5	3	5	6	4	2	5	5	6	4	4	5	6	4	4	4	5	5	7	4	4	4	3	2	5	3	5	6	4	2	5	5	6	4
A0A0D9R8J3	A0A0D9R8J3	6	6	6	tr|A0A0D9R8J3|A0A0D9R8J3_CHLSB Uncharacterized protein OS=Chlorocebus sabaeus OX=60711 GN=MROH1 PE=4 SV=1	1	6	6	6	0	2	1	2	3	1	0	2	2	3	5	5	0	0	0	4	4	4	4	5	4	2	2	2	0	2	1	2	3	1	0	2	2	3	5	5	0	0	0	4
A0A0D9R8J6	A0A0D9R8J6	4	4	4	tr|A0A0D9R8J6|A0A0D9R8J6_CHLSB Dimethylargininase OS=Chlorocebus sabaeus OX=60711 GN=DDAH2 PE=3 SV=1	1	4	4	4	3	1	3	1	0	1	3	2	1	1	2	1	2	3	3	0	2	1	1	1	0	2	2	1	3	1	3	1	0	1	3	2	1	1	2	1	2	3	3	0
A0A0D9R8J7	A0A0D9R8J7	11	11	11	tr|A0A0D9R8J7|A0A0D9R8J7_CHLSB J domain-containing protein OS=Chlorocebus sabaeus OX=60711 GN=DNAJC9 PE=4 SV=1	1	11	11	11	8	5	7	4	3	5	7	5	4	5	1	1	9	10	11	3	5	5	7	7	6	7	7	6	8	5	7	4	3	5	7	5	4	5	1	1	9	10	11	3
A0A0D9R8J9	A0A0D9R8J9	3	1	1	tr|A0A0D9R8J9|A0A0D9R8J9_CHLSB Carbonyl reductase (NADPH) OS=Chlorocebus sabaeus OX=60711 GN=CBR3 PE=3 SV=1	1	3	1	1	2	2	3	2	2	1	3	3	1	2	2	1	2	2	3	2	1	1	2	2	3	3	3	2	1	1	1	1	1	0	1	1	0	0	1	0	1	1	1	1
A0A0D9R8K0	A0A0D9R8K0	3	3	3	tr|A0A0D9R8K0|A0A0D9R8K0_CHLSB Ubiquitin carboxyl-terminal hydrolase 7 OS=Chlorocebus sabaeus OX=60711 GN=USP7 PE=3 SV=1	1	3	3	3	0	0	0	0	1	1	0	1	1	1	1	2	0	0	1	2	0	2	0	0	0	0	2	0	0	0	0	0	1	1	0	1	1	1	1	2	0	0	1	2
A0A0D9R8K1	A0A0D9R8K1	16	16	16	tr|A0A0D9R8K1|A0A0D9R8K1_CHLSB Chloride intracellular channel protein OS=Chlorocebus sabaeus OX=60711 GN=CLIC1 PE=3 SV=1	1	16	16	16	12	12	7	10	5	5	8	8	7	7	8	6	9	9	10	9	10	11	9	9	11	10	12	11	12	12	7	10	5	5	8	8	7	7	8	6	9	9	10	9
A0A0D9R8K2	A0A0D9R8K2	5	5	5	tr|A0A0D9R8K2|A0A0D9R8K2_CHLSB Protein HGH1 homolog OS=Chlorocebus sabaeus OX=60711 GN=HGH1 PE=3 SV=1	1	5	5	5	2	0	2	1	0	1	2	2	1	3	1	0	2	3	4	2	2	3	3	2	2	0	3	3	2	0	2	1	0	1	2	2	1	3	1	0	2	3	4	2
A0A0D9R8K4	A0A0D9R8K4	16	16	16	tr|A0A0D9R8K4|A0A0D9R8K4_CHLSB GST class-pi OS=Chlorocebus sabaeus OX=60711 GN=GSTP1 PE=3 SV=1	1	16	16	16	13	14	10	6	10	8	11	13	10	11	11	11	11	9	10	10	14	13	11	13	13	10	13	15	13	14	10	6	10	8	11	13	10	11	11	11	11	9	10	10
A0A0D9R8K5	A0A0D9R8K5	10	10	8	tr|A0A0D9R8K5|A0A0D9R8K5_CHLSB Carbonyl reductase (NADPH) OS=Chlorocebus sabaeus OX=60711 GN=CBR1 PE=3 SV=1	1	10	10	8	3	5	3	4	6	5	5	5	2	4	2	3	2	3	4	3	3	3	3	3	6	3	6	2	3	5	3	4	6	5	5	5	2	4	2	3	2	3	4	3
A0A0D9R8K6	A0A0D9R8K6	6	6	5	tr|A0A0D9R8K6|A0A0D9R8K6_CHLSB Kinesin-like protein OS=Chlorocebus sabaeus OX=60711 GN=KIF3C PE=3 SV=1	1	6	6	5	1	2	1	2	0	2	0	3	3	4	0	1	1	0	1	1	3	3	1	2	2	3	2	2	1	2	1	2	0	2	0	3	3	4	0	1	1	0	1	1
A0A0D9R8K9	A0A0D9R8K9	5	5	5	tr|A0A0D9R8K9|A0A0D9R8K9_CHLSB Ribonucloprotein OS=Chlorocebus sabaeus OX=60711 GN=NHP2 PE=3 SV=1	1	5	5	5	5	2	3	4	3	5	5	3	4	5	5	4	5	4	5	4	3	3	3	3	4	5	4	3	5	2	3	4	3	5	5	3	4	5	5	4	5	4	5	4
A0A0D9R8L1	A0A0D9R8L1	5	5	5	tr|A0A0D9R8L1|A0A0D9R8L1_CHLSB Phosphomannomutase OS=Chlorocebus sabaeus OX=60711 GN=PMM2 PE=3 SV=1	1	5	5	5	3	4	3	2	1	1	3	3	4	3	3	2	2	3	3	3	2	2	2	4	2	4	4	2	3	4	3	2	1	1	3	3	4	3	3	2	2	3	3	3
A0A0D9R8L3	A0A0D9R8L3	10	10	10	tr|A0A0D9R8L3|A0A0D9R8L3_CHLSB NADH dehydrogenase [ubiquinone] flavoprotein 1, mitochondrial OS=Chlorocebus sabaeus OX=60711 GN=NDUFV1 PE=3 SV=1	1	10	10	10	0	5	1	4	1	3	0	7	2	3	3	2	1	1	1	4	5	5	4	6	4	3	3	4	0	5	1	4	1	3	0	7	2	3	3	2	1	1	1	4
A0A0D9R8L5;A0A0D9RHD7	A0A0D9R8L5;A0A0D9RHD7	14;7	11;6	11;6	tr|A0A0D9R8L5|A0A0D9R8L5_CHLSB CSD domain-containing protein OS=Chlorocebus sabaeus OX=60711 GN=YBX3 PE=4 SV=1;tr|A0A0D9RHD7|A0A0D9RHD7_CHLSB Y-box binding protein 2 OS=Chlorocebus sabaeus OX=60711 GN=YBX2 PE=4 SV=1	2	14	11	11	9	9	8	6	9	7	8	10	8	8	10	12	12	12	10	12	14	12	11	13	11	13	12	11	6	7	6	5	6	4	6	7	6	5	7	9	10	9	7	9
A0A0D9R8L7	A0A0D9R8L7	3	3	2	tr|A0A0D9R8L7|A0A0D9R8L7_CHLSB Uncharacterized protein OS=Chlorocebus sabaeus OX=60711 GN=RAB10 PE=4 SV=1	1	3	3	2	1	2	2	2	1	1	1	1	3	1	3	3	2	2	1	3	3	1	1	3	3	2	2	2	1	2	2	2	1	1	1	1	3	1	3	3	2	2	1	3
A0A0D9R8M1	A0A0D9R8M1	8	8	8	tr|A0A0D9R8M1|A0A0D9R8M1_CHLSB Annexin OS=Chlorocebus sabaeus OX=60711 GN=ANXA7 PE=3 SV=1	1	8	8	8	1	5	3	4	0	2	3	5	3	2	2	2	4	3	1	3	3	3	3	2	5	3	4	1	1	5	3	4	0	2	3	5	3	2	2	2	4	3	1	3
A0A0D9R8M8	A0A0D9R8M8	7	7	7	tr|A0A0D9R8M8|A0A0D9R8M8_CHLSB Nuclear cap-binding protein subunit 2 OS=Chlorocebus sabaeus OX=60711 GN=NCBP2 PE=3 SV=1	1	7	7	7	0	1	0	2	1	0	0	2	6	5	3	3	0	1	1	5	5	5	6	6	5	5	6	6	0	1	0	2	1	0	0	2	6	5	3	3	0	1	1	5
A0A0D9R8P2	A0A0D9R8P2	8	8	7	tr|A0A0D9R8P2|A0A0D9R8P2_CHLSB GOLD domain-containing protein OS=Chlorocebus sabaeus OX=60711 GN=TMED9 PE=3 SV=1	1	8	8	7	5	2	4	3	4	1	4	4	3	3	3	3	4	4	3	3	4	5	4	3	4	6	4	4	5	2	4	3	4	1	4	4	3	3	3	3	4	4	3	3
A0A0D9R8P6	A0A0D9R8P6	4	4	4	tr|A0A0D9R8P6|A0A0D9R8P6_CHLSB Uncharacterized protein OS=Chlorocebus sabaeus OX=60711 GN=DRG1 PE=4 SV=1	1	4	4	4	0	0	0	0	0	0	2	3	2	3	4	3	1	1	1	2	3	1	3	2	3	3	3	3	0	0	0	0	0	0	2	3	2	3	4	3	1	1	1	2
A0A0D9R8P8	A0A0D9R8P8	4	4	4	tr|A0A0D9R8P8|A0A0D9R8P8_CHLSB SAP domain-containing protein OS=Chlorocebus sabaeus OX=60711 PE=4 SV=1	1	4	4	4	3	1	2	1	0	0	3	1	0	0	0	0	2	2	3	0	0	0	0	0	0	0	0	0	3	1	2	1	0	0	3	1	0	0	0	0	2	2	3	0
A0A0D9R8Q1	A0A0D9R8Q1	2	2	2	tr|A0A0D9R8Q1|A0A0D9R8Q1_CHLSB Uncharacterized protein OS=Chlorocebus sabaeus OX=60711 GN=TRIM24 PE=4 SV=1	1	2	2	2	1	0	1	0	0	0	1	0	0	0	0	0	0	0	1	0	1	0	0	0	0	0	0	0	1	0	1	0	0	0	1	0	0	0	0	0	0	0	1	0
A0A0D9R8Q2	A0A0D9R8Q2	29	29	29	tr|A0A0D9R8Q2|A0A0D9R8Q2_CHLSB Enoyl-CoA hydratase OS=Chlorocebus sabaeus OX=60711 GN=HADHA PE=3 SV=1	1	29	29	29	5	18	10	10	17	16	9	19	16	16	18	18	9	11	8	21	20	24	18	23	20	18	23	20	5	18	10	10	17	16	9	19	16	16	18	18	9	11	8	21
A0A0D9R8Q7	A0A0D9R8Q7	2	2	2	tr|A0A0D9R8Q7|A0A0D9R8Q7_CHLSB RNA helicase OS=Chlorocebus sabaeus OX=60711 GN=DDX41 PE=3 SV=1	1	2	2	2	0	0	2	0	0	0	0	0	1	1	0	1	1	2	2	0	0	0	0	0	1	0	0	0	0	0	2	0	0	0	0	0	1	1	0	1	1	2	2	0
A0A0D9R8S0	A0A0D9R8S0	28	28	28	tr|A0A0D9R8S0|A0A0D9R8S0_CHLSB Uncharacterized protein OS=Chlorocebus sabaeus OX=60711 GN=HADHB PE=3 SV=1	1	28	28	28	10	18	12	14	12	13	13	20	14	14	17	15	9	10	6	18	17	20	19	17	14	16	19	18	10	18	12	14	12	13	13	20	14	14	17	15	9	10	6	18
A0A0D9R8S7	A0A0D9R8S7	1	1	1	tr|A0A0D9R8S7|A0A0D9R8S7_CHLSB Uncharacterized protein OS=Chlorocebus sabaeus OX=60711 GN=CYC1 PE=3 SV=1	1	1	1	1	1	1	1	0	1	1	1	1	1	1	1	1	1	1	1	1	1	1	1	1	1	1	1	1	1	1	1	0	1	1	1	1	1	1	1	1	1	1	1	1
A0A0D9R8T0	A0A0D9R8T0	1	1	1	tr|A0A0D9R8T0|A0A0D9R8T0_CHLSB Uncharacterized protein OS=Chlorocebus sabaeus OX=60711 GN=SELENOI PE=3 SV=1	1	1	1	1	0	0	0	0	0	0	0	0	0	0	1	1	0	0	0	1	1	1	0	0	1	1	1	1	0	0	0	0	0	0	0	0	0	0	1	1	0	0	0	1
A0A0D9R8T1	A0A0D9R8T1	7	7	7	tr|A0A0D9R8T1|A0A0D9R8T1_CHLSB PDZ and LIM domain 7 OS=Chlorocebus sabaeus OX=60711 GN=PDLIM7 PE=4 SV=1	1	7	7	7	0	4	1	4	4	2	0	4	1	4	5	5	1	1	0	6	5	4	4	3	5	4	5	2	0	4	1	4	4	2	0	4	1	4	5	5	1	1	0	6
A0A0D9R8T2	A0A0D9R8T2	2	2	2	tr|A0A0D9R8T2|A0A0D9R8T2_CHLSB SHANK associated RH domain interactor OS=Chlorocebus sabaeus OX=60711 GN=SHARPIN PE=4 SV=1	1	2	2	2	0	1	1	0	0	0	0	2	2	2	0	0	1	0	0	1	0	0	0	1	2	1	1	2	0	1	1	0	0	0	0	2	2	2	0	0	1	0	0	1
A0A0D9R8T9	A0A0D9R8T9	2	2	2	tr|A0A0D9R8T9|A0A0D9R8T9_CHLSB Uncharacterized protein OS=Chlorocebus sabaeus OX=60711 PE=3 SV=1	1	2	2	2	0	1	0	0	0	1	0	1	1	1	0	0	0	1	0	0	1	0	0	1	0	1	1	1	0	1	0	0	0	1	0	1	1	1	0	0	0	1	0	0
A0A0D9R8U1	A0A0D9R8U1	16	16	16	tr|A0A0D9R8U1|A0A0D9R8U1_CHLSB Valine--tRNA ligase OS=Chlorocebus sabaeus OX=60711 GN=VARS1 PE=3 SV=1	1	16	16	16	3	6	9	8	5	4	8	6	10	9	10	9	4	6	3	7	8	10	13	11	11	12	12	11	3	6	9	8	5	4	8	6	10	9	10	9	4	6	3	7
A0A0D9R8U2	A0A0D9R8U2	22	22	22	tr|A0A0D9R8U2|A0A0D9R8U2_CHLSB ADF-H domain-containing protein OS=Chlorocebus sabaeus OX=60711 GN=DBN1 PE=4 SV=1	1	22	22	22	18	14	13	14	4	10	14	15	16	18	5	8	18	19	19	17	16	15	15	17	15	16	15	15	18	14	13	14	4	10	14	15	16	18	5	8	18	19	19	17
A0A0D9R8V0	A0A0D9R8V0	5	5	5	tr|A0A0D9R8V0|A0A0D9R8V0_CHLSB CENP-V/GFA domain-containing protein OS=Chlorocebus sabaeus OX=60711 GN=CENPV PE=3 SV=1	1	5	5	5	3	3	2	3	4	1	4	3	2	3	3	2	3	3	3	2	3	3	3	3	3	3	3	3	3	3	2	3	4	1	4	3	2	3	3	2	3	3	3	2
A0A0D9RZ64;A0A0D9R8V4	A0A0D9RZ64;A0A0D9R8V4	1;1	1;1	1;1	tr|A0A0D9RZ64|A0A0D9RZ64_CHLSB Uncharacterized protein OS=Chlorocebus sabaeus OX=60711 PE=4 SV=1;tr|A0A0D9R8V4|A0A0D9R8V4_CHLSB Doublecortin OS=Chlorocebus sabaeus OX=60711 GN=DCX PE=4 SV=1	2	1	1	1	1	0	1	0	0	0	1	0	0	0	0	0	1	1	1	1	0	1	0	0	0	0	0	0	1	0	1	0	0	0	1	0	0	0	0	0	1	1	1	1
A0A0D9R8W5	A0A0D9R8W5	6	6	6	tr|A0A0D9R8W5|A0A0D9R8W5_CHLSB GTP:AMP phosphotransferase AK3, mitochondrial OS=Chlorocebus sabaeus OX=60711 GN=AK3 PE=3 SV=1	1	6	6	6	2	3	1	2	1	1	2	3	2	2	2	1	3	2	4	2	3	2	2	2	2	3	4	3	2	3	1	2	1	1	2	3	2	2	2	1	3	2	4	2
A0A0D9R8W6	A0A0D9R8W6	2	2	2	tr|A0A0D9R8W6|A0A0D9R8W6_CHLSB U6 snRNA-associated Sm-like protein LSm2 OS=Chlorocebus sabaeus OX=60711 GN=LSM2 PE=3 SV=1	1	2	2	2	0	0	0	1	0	0	1	1	1	2	0	0	0	0	0	0	1	1	1	1	2	1	0	1	0	0	0	1	0	0	1	1	1	2	0	0	0	0	0	0
A0A0D9R8W8	A0A0D9R8W8	2	2	2	tr|A0A0D9R8W8|A0A0D9R8W8_CHLSB Uncharacterized protein OS=Chlorocebus sabaeus OX=60711 GN=EXOSC4 PE=4 SV=1	1	2	2	2	0	0	2	1	1	2	1	0	0	0	0	1	1	1	0	0	1	1	1	1	1	1	1	1	0	0	2	1	1	2	1	0	0	0	0	1	1	1	0	0
A0A0D9R8X5	A0A0D9R8X5	3	3	3	tr|A0A0D9R8X5|A0A0D9R8X5_CHLSB NAGPA domain-containing protein OS=Chlorocebus sabaeus OX=60711 GN=NAGPA PE=4 SV=1	1	3	3	3	2	0	1	0	0	0	1	0	0	0	0	0	1	2	0	0	0	0	0	0	0	0	0	0	2	0	1	0	0	0	1	0	0	0	0	0	1	2	0	0
A0A0D9R8X8	A0A0D9R8X8	1	1	1	tr|A0A0D9R8X8|A0A0D9R8X8_CHLSB Uncharacterized protein OS=Chlorocebus sabaeus OX=60711 GN=RCL1 PE=3 SV=1	1	1	1	1	0	1	1	1	0	0	1	1	0	1	0	1	0	0	0	1	1	0	1	1	1	1	1	0	0	1	1	1	0	0	1	1	0	1	0	1	0	0	0	1
A0A0D9R8Y1	A0A0D9R8Y1	5	5	5	tr|A0A0D9R8Y1|A0A0D9R8Y1_CHLSB Exo-alpha-sialidase OS=Chlorocebus sabaeus OX=60711 GN=NEU1 PE=3 SV=1	1	5	5	5	1	3	3	4	0	3	2	4	5	3	1	2	2	1	1	1	1	2	3	3	0	2	2	2	1	3	3	4	0	3	2	4	5	3	1	2	2	1	1	1
A0A0D9R8Y2	A0A0D9R8Y2	4	4	4	tr|A0A0D9R8Y2|A0A0D9R8Y2_CHLSB Uncharacterized protein OS=Chlorocebus sabaeus OX=60711 GN=OPLAH PE=3 SV=1	1	4	4	4	1	3	2	2	2	3	1	2	2	2	1	0	1	1	0	1	2	2	2	2	2	2	2	2	1	3	2	2	2	3	1	2	2	2	1	0	1	1	0	1
A0A0D9R8Y5;A0A0D9SAK7	A0A0D9R8Y5	13;2	13;2	13;2	tr|A0A0D9R8Y5|A0A0D9R8Y5_CHLSB Uncharacterized protein OS=Chlorocebus sabaeus OX=60711 GN=CNBP PE=4 SV=1	2	13	13	13	6	7	8	5	7	8	8	8	10	8	7	8	8	10	8	8	11	10	9	8	6	8	8	7	6	7	8	5	7	8	8	8	10	8	7	8	8	10	8	8
A0A0D9R8Z3	A0A0D9R8Z3	7	7	7	tr|A0A0D9R8Z3|A0A0D9R8Z3_CHLSB Complex I-23kD OS=Chlorocebus sabaeus OX=60711 GN=NDUFS8 PE=3 SV=1	1	7	7	7	2	2	1	3	1	2	2	5	4	4	2	1	3	4	2	4	5	5	3	5	3	3	5	4	2	2	1	3	1	2	2	5	4	4	2	1	3	4	2	4
A0A0D9R8Z8	A0A0D9R8Z8	10	10	7	tr|A0A0D9R8Z8|A0A0D9R8Z8_CHLSB Coatomer subunit gamma OS=Chlorocebus sabaeus OX=60711 GN=COPG1 PE=3 SV=1	1	10	10	7	0	5	5	2	3	3	3	7	6	5	6	5	4	3	4	6	6	4	4	6	6	5	7	5	0	5	5	2	3	3	3	7	6	5	6	5	4	3	4	6
A0A0D9R901	A0A0D9R901	2	2	2	tr|A0A0D9R901|A0A0D9R901_CHLSB V-type proton ATPase subunit a OS=Chlorocebus sabaeus OX=60711 GN=TCIRG1 PE=3 SV=1	1	2	2	2	0	0	0	1	0	1	0	1	2	2	1	0	0	0	0	0	0	0	1	0	1	1	1	1	0	0	0	1	0	1	0	1	2	2	1	0	0	0	0	0
A0A0D9R924;A0A0D9R933	A0A0D9R924	404;5	404;5	404;5	tr|A0A0D9R924|A0A0D9R924_CHLSB Plectin OS=Chlorocebus sabaeus OX=60711 GN=PLEC PE=4 SV=1	2	404	404	404	145	234	218	215	231	232	199	271	264	261	249	263	176	177	175	233	245	248	255	265	255	262	283	254	145	234	218	215	231	232	199	271	264	261	249	263	176	177	175	233
319;254320;254321;254322;254433;254434;254435;254669;254670;255018;255019;255020;255021;255022;255023;255024;255025;255026;255027;255028;255029;255030;255031;255032;255033;255034;255035;255036;255037;255038;255039;255040;255041;255086;255087;255088;255089;255090;255091;255092;255093;255094;255095;255096;255097;255098;255099;255100;255101;255102;255103;255104;255105;255223;255224;255225;255226;255…	554;555;1292;1293;1294;1295;2469;2470;2471;2472;2473;2474;2475;2476;2477;2478;2479;2480;2481;2482;2483;2484;2485;2486;2487;2488;2489;2490;2566;2567;2568;2569;5316;5317;5318;5319;5320;5321;5322;5323;5324;5325;5326;5327;5328;5329;6446;6447;6448;6449;6450;6451;6452;6453;6454;6455;6456;6457;6458;6459;6460;6461;6462;6463;6464;6468;6469;6856;6857;6858;6859;6860;6861;6862;6863;6864;6865;6866;6867;6868;6…	554;1293;2472;2566;2569;5319;6449;6459;6468;6865;6895;8313;8786;8793;8881;8902;11370;11931;12131;12314;12341;14276;14277;14816;17416;17714;17718;18196;18200;18211;18667;18675;22157;22180;22195;22281;22790;23543;24119;24136;24151;24602;27620;29965;29974;29986;29998;30006;30014;30047;30055;30523;31789;31792;33189;33209;33216;34596;34603;35572;35582;35601;35614;36610;38340;38350;40479;40480;40481;41…	125	3509
A0A0D9R925	A0A0D9R925	2	2	2	tr|A0A0D9R925|A0A0D9R925_CHLSB L-type lectin-like domain-containing protein OS=Chlorocebus sabaeus OX=60711 GN=LMAN2 PE=4 SV=1	1	2	2	2	1	0	0	0	0	1	2	1	0	0	0	0	1	1	1	0	0	1	0	1	1	0	0	0	1	0	0	0	0	1	2	1	0	0	0	0	1	1	1	0
A0A0D9R932	A0A0D9R932	5	5	5	tr|A0A0D9R932|A0A0D9R932_CHLSB CXADR Ig-like cell adhesion molecule OS=Chlorocebus sabaeus OX=60711 GN=CXADR PE=4 SV=1	1	5	5	5	2	0	2	0	0	1	2	1	1	0	0	0	5	4	3	1	1	0	1	2	0	0	1	0	2	0	2	0	0	1	2	1	1	0	0	0	5	4	3	1
A0A0D9R949	A0A0D9R949	6	6	6	tr|A0A0D9R949|A0A0D9R949_CHLSB 60 kDa poly(U)-binding-splicing factor OS=Chlorocebus sabaeus OX=60711 GN=PUF60 PE=3 SV=1	1	6	6	6	4	3	3	2	0	0	2	3	3	4	3	3	4	4	4	3	2	3	0	1	2	0	2	3	4	3	3	2	0	0	2	3	3	4	3	3	4	4	4	3
A0A0D9R952	A0A0D9R952	17	17	17	tr|A0A0D9R952|A0A0D9R952_CHLSB Dynamin-like 120 kDa protein, mitochondrial OS=Chlorocebus sabaeus OX=60711 GN=OPA1 PE=4 SV=1	1	17	17	17	4	7	4	4	3	6	2	11	10	8	7	7	3	3	4	8	8	8	7	7	7	5	9	6	4	7	4	4	3	6	2	11	10	8	7	7	3	3	4	8
A0A0D9R959;A0A0D9RL69	A0A0D9R959	12;1	12;1	12;1	tr|A0A0D9R959|A0A0D9R959_CHLSB Scribble planar cell polarity protein OS=Chlorocebus sabaeus OX=60711 GN=SCRIB PE=3 SV=1	2	12	12	12	4	2	5	2	1	2	3	2	2	3	1	0	7	9	7	2	3	1	2	2	2	2	1	3	4	2	5	2	1	2	3	2	2	3	1	0	7	9	7	2
A0A0D9R964	A0A0D9R964	1	1	1	tr|A0A0D9R964|A0A0D9R964_CHLSB Lactamase_B domain-containing protein OS=Chlorocebus sabaeus OX=60711 GN=PNKD PE=3 SV=1	1	1	1	1	1	0	1	0	0	0	1	0	0	0	0	0	1	0	0	0	0	0	0	0	1	0	0	0	1	0	1	0	0	0	1	0	0	0	0	0	1	0	0	0
A0A0D9R975	A0A0D9R975	7	7	7	tr|A0A0D9R975|A0A0D9R975_CHLSB Uncharacterized protein OS=Chlorocebus sabaeus OX=60711 GN=MTPN PE=4 SV=1	1	7	7	7	4	3	7	2	0	1	5	5	3	3	2	0	6	7	6	5	3	4	2	3	3	3	3	2	4	3	7	2	0	1	5	5	3	3	2	0	6	7	6	5
A0A0D9R977	A0A0D9R977	6	6	6	tr|A0A0D9R977|A0A0D9R977_CHLSB Uncharacterized protein OS=Chlorocebus sabaeus OX=60711 PE=3 SV=1	1	6	6	6	0	3	2	2	3	2	1	3	4	4	4	4	0	0	0	4	3	4	4	5	3	5	4	4	0	3	2	2	3	2	1	3	4	4	4	4	0	0	0	4
A0A0D9R981	A0A0D9R981	30	30	30	tr|A0A0D9R981|A0A0D9R981_CHLSB SH3 domain-containing protein OS=Chlorocebus sabaeus OX=60711 GN=PPL PE=4 SV=1	1	30	30	30	17	10	18	8	2	12	15	13	14	13	3	0	21	21	21	7	7	8	9	11	9	13	18	12	17	10	18	8	2	12	15	13	14	13	3	0	21	21	21	7
A0A0D9R990	A0A0D9R990	3	3	3	tr|A0A0D9R990|A0A0D9R990_CHLSB CHCH domain-containing protein OS=Chlorocebus sabaeus OX=60711 GN=CHCHD1 PE=4 SV=1	1	3	3	3	1	2	1	2	1	1	1	3	1	2	1	2	0	2	2	1	1	1	1	1	3	2	2	3	1	2	1	2	1	1	1	3	1	2	1	2	0	2	2	1
A0A0D9R9A4	A0A0D9R9A4	7	7	7	tr|A0A0D9R9A4|A0A0D9R9A4_CHLSB Arp2/3 complex 34 kDa subunit OS=Chlorocebus sabaeus OX=60711 GN=ARPC2 PE=3 SV=1	1	7	7	7	0	2	0	2	2	1	1	4	3	4	6	5	1	1	1	2	6	7	5	5	5	5	6	5	0	2	0	2	2	1	1	4	3	4	6	5	1	1	1	2
A0A0D9R9A5	A0A0D9R9A5	11	11	11	tr|A0A0D9R9A5|A0A0D9R9A5_CHLSB Mitochondrial ribosomal protein L39 OS=Chlorocebus sabaeus OX=60711 GN=MRPL39 PE=4 SV=1	1	11	11	11	1	7	1	6	3	6	1	9	9	6	4	7	0	1	0	8	10	9	7	7	7	6	7	4	1	7	1	6	3	6	1	9	9	6	4	7	0	1	0	8
A0A0D9R9A9	A0A0D9R9A9	4	4	4	tr|A0A0D9R9A9|A0A0D9R9A9_CHLSB Glyoxylate reductase 1 homolog OS=Chlorocebus sabaeus OX=60711 GN=GLYR1 PE=3 SV=1	1	4	4	4	2	3	2	1	0	3	2	2	1	3	2	1	2	1	2	2	3	1	2	2	3	2	2	3	2	3	2	1	0	3	2	2	1	3	2	1	2	1	2	2
A0A0D9R9C4	A0A0D9R9C4	5	5	5	tr|A0A0D9R9C4|A0A0D9R9C4_CHLSB RING-type E3 ubiquitin transferase OS=Chlorocebus sabaeus OX=60711 GN=UHRF2 PE=4 SV=1	1	5	5	5	2	2	3	2	2	3	3	3	5	3	2	2	2	3	2	3	4	4	2	4	2	3	3	4	2	2	3	2	2	3	3	3	5	3	2	2	2	3	2	3
A0A0D9R9C5	A0A0D9R9C5	5	5	5	tr|A0A0D9R9C5|A0A0D9R9C5_CHLSB Negative elongation factor E OS=Chlorocebus sabaeus OX=60711 GN=NELFE PE=3 SV=1	1	5	5	5	1	1	4	1	1	2	3	1	2	2	1	1	2	4	3	1	1	1	1	1	1	1	1	1	1	1	4	1	1	2	3	1	2	2	1	1	2	4	3	1
A0A0D9R9D1	A0A0D9R9D1	1	1	1	tr|A0A0D9R9D1|A0A0D9R9D1_CHLSB CCDC50_N domain-containing protein OS=Chlorocebus sabaeus OX=60711 GN=CCDC50 PE=4 SV=1	1	1	1	1	1	1	1	1	0	0	1	0	1	0	0	0	1	1	1	0	0	1	0	0	0	0	1	1	1	1	1	1	0	0	1	0	1	0	0	0	1	1	1	0
A0A0D9R9E0	A0A0D9R9E0	9	9	9	tr|A0A0D9R9E0|A0A0D9R9E0_CHLSB Pyrroline-5-carboxylate reductase OS=Chlorocebus sabaeus OX=60711 GN=PYCR3 PE=3 SV=1	1	9	9	9	1	6	4	2	6	5	3	9	5	6	8	6	3	2	2	8	9	9	9	9	8	9	9	7	1	6	4	2	6	5	3	9	5	6	8	6	3	2	2	8
A0A0D9R9F2	A0A0D9R9F2	1	1	1	tr|A0A0D9R9F2|A0A0D9R9F2_CHLSB Uncharacterized protein OS=Chlorocebus sabaeus OX=60711 GN=PSMD10 PE=4 SV=1	1	1	1	1	0	0	0	0	0	0	0	1	0	0	0	0	0	0	0	1	0	0	0	0	0	0	0	0	0	0	0	0	0	0	0	1	0	0	0	0	0	0	0	1
A0A0D9R9G1	A0A0D9R9G1	17	17	17	tr|A0A0D9R9G1|A0A0D9R9G1_CHLSB Eukaryotic translation elongation factor 1 delta OS=Chlorocebus sabaeus OX=60711 GN=EEF1D PE=3 SV=1	1	17	17	17	10	9	12	5	6	9	10	13	11	11	8	8	12	12	13	11	10	9	9	10	9	9	10	11	10	9	12	5	6	9	10	13	11	11	8	8	12	12	13	11
A0A0D9R9G2	A0A0D9R9G2	4	4	4	tr|A0A0D9R9G2|A0A0D9R9G2_CHLSB ATP synthase-coupling factor 6, mitochondrial OS=Chlorocebus sabaeus OX=60711 GN=ATP5PF PE=3 SV=1	1	4	4	4	1	1	3	2	0	0	1	3	2	2	0	0	2	2	2	1	0	1	1	1	0	0	2	1	1	1	3	2	0	0	1	3	2	2	0	0	2	2	2	1
A0A0D9R9G7	A0A0D9R9G7	40	40	40	tr|A0A0D9R9G7|A0A0D9R9G7_CHLSB Metavinculin OS=Chlorocebus sabaeus OX=60711 GN=VCL PE=3 SV=1	1	40	40	40	25	17	26	12	16	27	21	19	16	11	18	15	21	24	26	18	16	18	16	16	18	15	18	12	25	17	26	12	16	27	21	19	16	11	18	15	21	24	26	18
A0A0D9R9G9	A0A0D9R9G9	2	2	2	tr|A0A0D9R9G9|A0A0D9R9G9_CHLSB Uncharacterized protein OS=Chlorocebus sabaeus OX=60711 GN=PPP6R3 PE=3 SV=1	1	2	2	2	1	0	1	0	0	0	0	0	0	0	0	0	1	2	1	0	0	0	0	0	0	0	0	0	1	0	1	0	0	0	0	0	0	0	0	0	1	2	1	0
A0A0D9R9H4	A0A0D9R9H4	17	17	17	tr|A0A0D9R9H4|A0A0D9R9H4_CHLSB Nicotinate phosphoribosyltransferase OS=Chlorocebus sabaeus OX=60711 GN=NAPRT PE=3 SV=1	1	17	17	17	8	9	9	4	5	10	10	12	10	8	5	6	7	6	6	11	9	12	10	10	11	10	13	12	8	9	9	4	5	10	10	12	10	8	5	6	7	6	6	11
A0A0D9R9I7	A0A0D9R9I7	1	1	1	tr|A0A0D9R9I7|A0A0D9R9I7_CHLSB Uncharacterized protein OS=Chlorocebus sabaeus OX=60711 GN=MROH6 PE=4 SV=1	1	1	1	1	0	0	0	0	0	1	0	0	0	0	0	0	0	0	0	0	0	0	0	0	0	0	0	0	0	0	0	0	0	1	0	0	0	0	0	0	0	0	0	0
A0A0D9R9L3	A0A0D9R9L3	4	4	4	tr|A0A0D9R9L3|A0A0D9R9L3_CHLSB Amyloid-beta A4 protein OS=Chlorocebus sabaeus OX=60711 GN=APP PE=3 SV=1	1	4	4	4	4	0	2	0	0	1	3	0	0	1	0	0	3	3	3	0	0	0	0	0	0	0	1	0	4	0	2	0	0	1	3	0	0	1	0	0	3	3	3	0
A0A0D9R9L4	A0A0D9R9L4	1	1	1	tr|A0A0D9R9L4|A0A0D9R9L4_CHLSB Insulin-like growth factor-binding protein 2 OS=Chlorocebus sabaeus OX=60711 GN=IGFBP2 PE=4 SV=1	1	1	1	1	0	0	0	0	0	0	1	0	0	0	0	0	0	0	0	0	0	0	0	0	0	0	0	0	0	0	0	0	0	0	1	0	0	0	0	0	0	0	0	0
A0A0D9R9L7	A0A0D9R9L7	4	4	4	tr|A0A0D9R9L7|A0A0D9R9L7_CHLSB Carnitine O-palmitoyltransferase OS=Chlorocebus sabaeus OX=60711 GN=CPT1A PE=3 SV=1	1	4	4	4	0	2	2	1	1	2	1	3	3	2	3	4	0	0	0	3	3	3	3	4	3	4	3	3	0	2	2	1	1	2	1	3	3	2	3	4	0	0	0	3
A0A0D9R9M3	A0A0D9R9M3	1	1	1	tr|A0A0D9R9M3|A0A0D9R9M3_CHLSB Intraflagellar transport protein 122 homolog OS=Chlorocebus sabaeus OX=60711 GN=IFT122 PE=4 SV=1	1	1	1	1	0	1	0	1	0	0	0	0	0	1	0	0	0	0	0	0	0	0	1	1	1	0	0	1	0	1	0	1	0	0	0	0	0	1	0	0	0	0	0	0
A0A0D9R9M7	A0A0D9R9M7	5	5	5	tr|A0A0D9R9M7|A0A0D9R9M7_CHLSB Uncharacterized protein OS=Chlorocebus sabaeus OX=60711 GN=MRPL21 PE=4 SV=1	1	5	5	5	0	2	1	2	1	2	0	3	2	4	2	3	0	0	0	4	5	4	4	3	4	2	3	3	0	2	1	2	1	2	0	3	2	4	2	3	0	0	0	4
A0A0D9R9M9	A0A0D9R9M9	6	6	6	tr|A0A0D9R9M9|A0A0D9R9M9_CHLSB Gasdermin D OS=Chlorocebus sabaeus OX=60711 GN=GSDMD PE=3 SV=1	1	6	6	6	2	2	1	2	0	2	2	2	2	3	2	2	1	1	2	2	3	1	1	1	2	1	3	1	2	2	1	2	0	2	2	2	2	3	2	2	1	1	2	2
A0A0D9R9N9	A0A0D9R9N9	4	4	4	tr|A0A0D9R9N9|A0A0D9R9N9_CHLSB Nucleoporin 205 OS=Chlorocebus sabaeus OX=60711 GN=NUP205 PE=3 SV=1	1	4	4	4	0	0	0	0	0	1	0	0	0	0	1	4	0	0	0	1	1	0	0	1	1	1	1	0	0	0	0	0	0	1	0	0	0	0	1	4	0	0	0	1
A0A0D9R9Q4	A0A0D9R9Q4	20	20	20	tr|A0A0D9R9Q4|A0A0D9R9Q4_CHLSB X-ray repair cross-complementing protein 5 OS=Chlorocebus sabaeus OX=60711 GN=XRCC5 PE=3 SV=1	1	20	20	20	5	10	10	7	5	9	8	14	12	11	11	12	7	9	8	12	10	12	12	12	8	9	11	9	5	10	10	7	5	9	8	14	12	11	11	12	7	9	8	12
A0A0D9R9R1	A0A0D9R9R1	4	4	4	tr|A0A0D9R9R1|A0A0D9R9R1_CHLSB AT-hook containing transcription factor 1 OS=Chlorocebus sabaeus OX=60711 GN=AHCTF1 PE=4 SV=1	1	4	4	4	3	1	0	0	0	0	2	0	1	0	0	0	2	3	2	0	0	0	0	0	0	0	0	0	3	1	0	0	0	0	2	0	1	0	0	0	2	3	2	0
A0A0D9R9R4	A0A0D9R9R4	8	8	8	tr|A0A0D9R9R4|A0A0D9R9R4_CHLSB LIM domain containing preferred translocation partner in lipoma OS=Chlorocebus sabaeus OX=60711 GN=LPP PE=4 SV=1	1	8	8	8	0	6	1	4	3	4	1	2	6	3	2	2	1	0	1	6	4	5	5	6	4	6	4	6	0	6	1	4	3	4	1	2	6	3	2	2	1	0	1	6
A0A0D9R9R9	A0A0D9R9R9	8	8	8	tr|A0A0D9R9R9|A0A0D9R9R9_CHLSB Outer mitochondrial membrane protein porin 2 OS=Chlorocebus sabaeus OX=60711 GN=VDAC2 PE=3 SV=1	1	8	8	8	2	5	3	5	3	7	3	6	5	6	3	4	3	4	4	5	5	6	5	5	6	5	5	5	2	5	3	5	3	7	3	6	5	6	3	4	3	4	4	5
A0A0D9R9T7	A0A0D9R9T7	7	7	7	tr|A0A0D9R9T7|A0A0D9R9T7_CHLSB Uncharacterized protein OS=Chlorocebus sabaeus OX=60711 GN=TP53BP1 PE=4 SV=1	1	7	7	7	4	2	2	1	0	0	3	2	1	1	1	2	4	4	4	2	1	2	1	1	1	2	1	1	4	2	2	1	0	0	3	2	1	1	1	2	4	4	4	2
A0A0D9R9W0	A0A0D9R9W0	2	2	2	tr|A0A0D9R9W0|A0A0D9R9W0_CHLSB NmrA domain-containing protein OS=Chlorocebus sabaeus OX=60711 GN=NMRAL1 PE=4 SV=1	1	2	2	2	0	1	0	1	1	1	0	1	0	1	0	0	0	0	0	0	0	0	0	0	0	0	0	0	0	1	0	1	1	1	0	1	0	1	0	0	0	0	0	0
A0A0D9R9X4	A0A0D9R9X4	23	23	23	tr|A0A0D9R9X4|A0A0D9R9X4_CHLSB Fibronectin OS=Chlorocebus sabaeus OX=60711 GN=FN1 PE=4 SV=1	1	23	23	23	10	11	15	10	6	12	10	11	12	12	6	10	7	9	9	8	7	5	7	7	7	7	7	7	10	11	15	10	6	12	10	11	12	12	6	10	7	9	9	8
A0A0D9R9Y5	A0A0D9R9Y5	38	38	38	tr|A0A0D9R9Y5|A0A0D9R9Y5_CHLSB CCT-theta OS=Chlorocebus sabaeus OX=60711 GN=CCT8 PE=3 SV=1	1	38	38	38	16	27	18	26	24	24	20	29	24	29	21	21	19	21	21	28	28	31	29	30	25	27	27	28	16	27	18	26	24	24	20	29	24	29	21	21	19	21	21	28
A0A0D9RA00;REV__A0A0D9QV49;REV__A0A0D9RAF8	A0A0D9RA00	16;1;1	16;1;1	16;1;1	tr|A0A0D9RA00|A0A0D9RA00_CHLSB Uncharacterized protein OS=Chlorocebus sabaeus OX=60711 GN=CALD1 PE=4 SV=1	3	16	16	16	12	6	14	4	1	1	12	7	11	8	2	1	15	13	15	5	2	4	5	6	4	5	4	4	12	6	14	4	1	1	12	7	11	8	2	1	15	13	15	5
A0A0D9RA03	A0A0D9RA03	6	6	6	tr|A0A0D9RA03|A0A0D9RA03_CHLSB DnaJ heat shock protein family (Hsp40) member A3 OS=Chlorocebus sabaeus OX=60711 GN=DNAJA3 PE=4 SV=1	1	6	6	6	0	1	0	2	1	2	0	3	2	3	1	1	0	0	0	4	2	3	4	3	4	2	3	3	0	1	0	2	1	2	0	3	2	3	1	1	0	0	0	4
A0A0D9RA06	A0A0D9RA06	6	6	6	tr|A0A0D9RA06|A0A0D9RA06_CHLSB L51_S25_CI-B8 domain-containing protein OS=Chlorocebus sabaeus OX=60711 GN=MRPS25 PE=3 SV=1	1	6	6	6	0	4	0	2	1	2	1	6	2	2	3	2	0	0	0	4	2	5	4	4	3	3	3	2	0	4	0	2	1	2	1	6	2	2	3	2	0	0	0	4
A0A0D9RA10	A0A0D9RA10	5	5	5	tr|A0A0D9RA10|A0A0D9RA10_CHLSB Phosphoglycerate mutase OS=Chlorocebus sabaeus OX=60711 GN=BPGM PE=3 SV=1	1	5	5	5	1	0	1	1	0	3	2	4	2	2	1	1	1	1	3	2	2	3	2	2	2	3	2	3	1	0	1	1	0	3	2	4	2	2	1	1	1	1	3	2
A0A0D9RA18	A0A0D9RA18	8	8	8	tr|A0A0D9RA18|A0A0D9RA18_CHLSB Pescadillo homolog OS=Chlorocebus sabaeus OX=60711 GN=PES1 PE=3 SV=1	1	8	8	8	1	2	2	2	2	3	1	6	3	3	3	4	2	3	2	3	5	4	2	2	2	3	3	2	1	2	2	2	2	3	1	6	3	3	3	4	2	3	2	3
A0A0D9RA32	A0A0D9RA32	39	39	39	tr|A0A0D9RA32|A0A0D9RA32_CHLSB Uncharacterized protein OS=Chlorocebus sabaeus OX=60711 GN=HNRNPU PE=4 SV=1	1	39	39	39	19	24	25	19	24	15	22	22	25	22	19	22	25	24	23	24	26	28	26	27	24	26	27	23	19	24	25	19	24	15	22	22	25	22	19	22	25	24	23	24
A0A0D9RA33	A0A0D9RA33	10	10	10	tr|A0A0D9RA33|A0A0D9RA33_CHLSB AAA domain-containing protein OS=Chlorocebus sabaeus OX=60711 GN=RFC4 PE=3 SV=1	1	10	10	10	2	3	2	4	1	6	1	5	3	3	1	1	1	1	0	1	2	1	2	2	2	1	1	2	2	3	2	4	1	6	1	5	3	3	1	1	1	1	0	1
A0A0D9RA44	A0A0D9RA44	5	5	5	tr|A0A0D9RA44|A0A0D9RA44_CHLSB Uncharacterized protein OS=Chlorocebus sabaeus OX=60711 GN=THEM6 PE=4 SV=1	1	5	5	5	1	2	1	1	2	2	1	5	1	3	3	2	1	1	1	2	3	4	2	2	3	1	2	2	1	2	1	1	2	2	1	5	1	3	3	2	1	1	1	2
A0A0D9RA47	A0A0D9RA47	7	7	7	tr|A0A0D9RA47|A0A0D9RA47_CHLSB Uncharacterized protein OS=Chlorocebus sabaeus OX=60711 GN=CDHR2 PE=4 SV=1	1	7	7	7	4	1	2	2	0	0	2	0	0	0	0	0	4	3	4	0	0	0	0	1	0	0	0	0	4	1	2	2	0	0	2	0	0	0	0	0	4	3	4	0
A0A0D9RA52;A0A0D9RAP6;A0A0D9RAR9;A0A0D9RCI8;A0A0D9RAT6;A0A0D9RAT7	A0A0D9RA52;A0A0D9RAP6;A0A0D9RAR9;A0A0D9RCI8;A0A0D9RAT6;A0A0D9RAT7	5;3;3;3;3;3	2;0;0;0;0;0	2;0;0;0;0;0	tr|A0A0D9RA52|A0A0D9RA52_CHLSB Uncharacterized protein OS=Chlorocebus sabaeus OX=60711 GN=MYH3 PE=3 SV=1;tr|A0A0D9RAP6|A0A0D9RAP6_CHLSB Myosin heavy chain 1 OS=Chlorocebus sabaeus OX=60711 GN=MYH1 PE=3 SV=1;tr|A0A0D9RAR9|A0A0D9RAR9_CHLSB Myosin motor domai	6	5	2	2	2	4	3	4	4	5	2	4	4	4	4	3	1	2	2	4	3	4	4	2	3	3	3	3	1	1	1	1	1	2	1	1	1	1	1	0	0	0	0	1
A0A0D9RA59	A0A0D9RA59	15	15	15	tr|A0A0D9RA59|A0A0D9RA59_CHLSB Uncharacterized protein OS=Chlorocebus sabaeus OX=60711 GN=TRIP10 PE=3 SV=1	1	15	15	15	6	6	6	3	1	2	6	7	4	5	2	1	5	6	9	3	2	2	4	4	2	1	3	3	6	6	6	3	1	2	6	7	4	5	2	1	5	6	9	3
A0A0D9RA63	A0A0D9RA63	17	17	16	tr|A0A0D9RA63|A0A0D9RA63_CHLSB PWWP domain-containing protein OS=Chlorocebus sabaeus OX=60711 GN=PSIP1 PE=3 SV=1	1	17	17	16	8	6	12	5	2	4	8	11	9	10	7	6	13	14	14	7	9	9	9	9	7	9	8	9	8	6	12	5	2	4	8	11	9	10	7	6	13	14	14	7
A0A0D9RA81	A0A0D9RA81	3	3	3	tr|A0A0D9RA81|A0A0D9RA81_CHLSB Uncharacterized protein OS=Chlorocebus sabaeus OX=60711 GN=DLG5 PE=4 SV=1	1	3	3	3	1	2	1	1	0	2	1	0	3	3	1	1	1	2	1	0	1	2	2	2	2	1	2	2	1	2	1	1	0	2	1	0	3	3	1	1	1	2	1	0
A0A0D9RA86	A0A0D9RA86	2	2	2	tr|A0A0D9RA86|A0A0D9RA86_CHLSB Adhesion G protein-coupled receptor B1 OS=Chlorocebus sabaeus OX=60711 GN=ADGRB1 PE=4 SV=1	1	2	2	2	0	2	0	1	2	1	0	0	0	1	1	1	0	0	0	1	0	0	0	0	1	0	1	0	0	2	0	1	2	1	0	0	0	1	1	1	0	0	0	1
A0A0D9RAA0	A0A0D9RAA0	1	1	1	tr|A0A0D9RAA0|A0A0D9RAA0_CHLSB Coronin OS=Chlorocebus sabaeus OX=60711 PE=3 SV=1	1	1	1	1	0	0	0	0	0	0	0	1	0	0	0	0	0	0	0	0	0	0	0	0	0	0	0	0	0	0	0	0	0	0	0	1	0	0	0	0	0	0	0	0
A0A0D9RAB3	A0A0D9RAB3	2	2	2	tr|A0A0D9RAB3|A0A0D9RAB3_CHLSB RING-type E3 ubiquitin transferase OS=Chlorocebus sabaeus OX=60711 GN=RNF5 PE=4 SV=1	1	2	2	2	0	0	0	0	0	1	0	0	1	0	1	0	0	0	0	0	1	0	0	0	0	1	0	0	0	0	0	0	0	1	0	0	1	0	1	0	0	0	0	0
A0A0D9RAB6	A0A0D9RAB6	22	22	22	tr|A0A0D9RAB6|A0A0D9RAB6_CHLSB 40S ribosomal protein S24 OS=Chlorocebus sabaeus OX=60711 PE=3 SV=1	1	22	22	22	8	15	10	7	16	5	7	16	11	11	16	19	15	12	14	19	18	17	15	16	15	16	14	14	8	15	10	7	16	5	7	16	11	11	16	19	15	12	14	19
A0A0D9RAC1	A0A0D9RAC1	4	4	4	tr|A0A0D9RAC1|A0A0D9RAC1_CHLSB Dihydropyrimidinase like 5 OS=Chlorocebus sabaeus OX=60711 GN=DPYSL5 PE=3 SV=1	1	4	4	4	0	2	0	2	2	4	2	2	1	2	0	0	0	0	1	1	1	1	0	0	0	0	0	1	0	2	0	2	2	4	2	2	1	2	0	0	0	0	1	1
A0A0D9RAC2;A0A0D9RBH6	A0A0D9RAC2	5;1	5;1	5;1	tr|A0A0D9RAC2|A0A0D9RAC2_CHLSB Adenylosuccinate synthetase isozyme 2 OS=Chlorocebus sabaeus OX=60711 GN=ADSS PE=3 SV=1	2	5	5	5	1	0	1	1	1	2	2	3	1	3	1	2	1	1	1	3	1	2	2	2	2	3	4	1	1	0	1	1	1	2	2	3	1	3	1	2	1	1	1	3
A0A0D9RAD8	A0A0D9RAD8	7	7	7	tr|A0A0D9RAD8|A0A0D9RAD8_CHLSB Peptidyl-prolyl cis-trans isomerase OS=Chlorocebus sabaeus OX=60711 GN=PPIF PE=3 SV=1	1	7	7	7	6	5	4	3	5	2	6	5	3	4	4	4	3	3	5	3	4	5	4	5	3	3	4	5	6	5	4	3	5	2	6	5	3	4	4	4	3	3	5	3
A0A0D9RAF7	A0A0D9RAF7	29	29	29	tr|A0A0D9RAF7|A0A0D9RAF7_CHLSB BRO1 domain-containing protein OS=Chlorocebus sabaeus OX=60711 GN=PDCD6IP PE=4 SV=1	1	29	29	29	11	17	12	14	9	16	13	19	16	19	9	12	14	15	14	13	14	15	13	14	14	14	15	12	11	17	12	14	9	16	13	19	16	19	9	12	14	15	14	13
A0A0D9RAF8;A0A0D9QV49	A0A0D9RAF8;A0A0D9QV49	4;2	4;2	4;2	tr|A0A0D9RAF8|A0A0D9RAF8_CHLSB Uncharacterized protein OS=Chlorocebus sabaeus OX=60711 GN=PPFIA1 PE=3 SV=1;tr|A0A0D9QV49|A0A0D9QV49_CHLSB PTPRF interacting protein alpha 2 OS=Chlorocebus sabaeus OX=60711 GN=PPFIA2 PE=3 SV=1	2	4	4	4	1	3	2	1	0	1	1	1	1	1	0	0	2	2	3	0	0	0	1	1	2	2	2	1	1	3	2	1	0	1	1	1	1	1	0	0	2	2	3	0
A0A0D9RAG1	A0A0D9RAG1	4	4	4	tr|A0A0D9RAG1|A0A0D9RAG1_CHLSB Centrosomal protein 170 OS=Chlorocebus sabaeus OX=60711 GN=CEP170 PE=3 SV=1	1	4	4	4	4	1	2	0	0	0	2	1	1	1	0	0	3	3	3	0	1	1	0	1	1	0	0	0	4	1	2	0	0	0	2	1	1	1	0	0	3	3	3	0
A0A0D9RAG2	A0A0D9RAG2	6	6	6	tr|A0A0D9RAG2|A0A0D9RAG2_CHLSB UBX domain-containing protein OS=Chlorocebus sabaeus OX=60711 GN=FAF2 PE=4 SV=1	1	6	6	6	1	2	1	1	3	1	0	0	2	1	1	1	0	0	0	3	4	1	2	2	1	2	0	1	1	2	1	1	3	1	0	0	2	1	1	1	0	0	0	3
A0A0D9RAG9	A0A0D9RAG9	31	31	31	tr|A0A0D9RAG9|A0A0D9RAG9_CHLSB Clathrin light chain OS=Chlorocebus sabaeus OX=60711 GN=CLTB PE=3 SV=1	1	31	31	31	14	17	15	21	14	10	13	19	30	27	19	20	21	21	21	15	16	18	29	26	28	26	27	27	14	17	15	21	14	10	13	19	30	27	19	20	21	21	21	15
A0A0D9RAH5;A0A0D9RAG5;A0A0D9RA19	A0A0D9RAH5	12;1;1	12;1;1	10;1;1	tr|A0A0D9RAH5|A0A0D9RAH5_CHLSB Aldo-keto reductase family 1 member B OS=Chlorocebus sabaeus OX=60711 GN=AKR1B1 PE=3 SV=1	3	12	12	10	3	5	3	5	4	6	3	8	8	7	9	10	5	7	6	10	10	7	9	8	6	9	9	7	3	5	3	5	4	6	3	8	8	7	9	10	5	7	6	10
A0A0D9RAH6	A0A0D9RAH6	10	10	10	tr|A0A0D9RAH6|A0A0D9RAH6_CHLSB SH3 domain-containing protein OS=Chlorocebus sabaeus OX=60711 GN=CTTN PE=4 SV=1	1	10	10	10	10	0	8	0	0	0	5	0	0	1	0	0	6	8	7	0	0	0	0	1	0	1	1	1	10	0	8	0	0	0	5	0	0	1	0	0	6	8	7	0
A0A0D9RAI2	A0A0D9RAI2	4	4	4	tr|A0A0D9RAI2|A0A0D9RAI2_CHLSB LIM zinc-binding domain-containing protein OS=Chlorocebus sabaeus OX=60711 PE=4 SV=1	1	4	4	4	2	2	2	2	3	2	3	4	4	4	3	2	4	4	4	2	3	4	4	2	3	3	4	2	2	2	2	2	3	2	3	4	4	4	3	2	4	4	4	2
A0A0D9RAI5	A0A0D9RAI5	5	5	5	tr|A0A0D9RAI5|A0A0D9RAI5_CHLSB Nucleolar protein 16 OS=Chlorocebus sabaeus OX=60711 PE=3 SV=1	1	5	5	5	4	3	5	1	0	0	3	5	4	2	0	0	5	5	4	0	1	2	1	1	2	2	2	2	4	3	5	1	0	0	3	5	4	2	0	0	5	5	4	0
A0A0D9RAJ1	A0A0D9RAJ1	11	11	11	tr|A0A0D9RAJ1|A0A0D9RAJ1_CHLSB Uncharacterized protein OS=Chlorocebus sabaeus OX=60711 GN=CRIP2 PE=4 SV=1	1	11	11	11	5	5	5	4	9	4	6	6	6	6	7	8	6	6	7	6	8	9	7	6	6	6	6	5	5	5	5	4	9	4	6	6	6	6	7	8	6	6	7	6
A0A0D9RAJ5	A0A0D9RAJ5	17	17	17	tr|A0A0D9RAJ5|A0A0D9RAJ5_CHLSB Annexin OS=Chlorocebus sabaeus OX=60711 GN=ANXA11 PE=3 SV=1	1	17	17	17	7	7	8	9	5	10	9	14	14	12	12	12	10	11	6	11	12	10	14	14	12	14	17	11	7	7	8	9	5	10	9	14	14	12	12	12	10	11	6	11
A0A0D9RAK0	A0A0D9RAK0	7	5	4	tr|A0A0D9RAK0|A0A0D9RAK0_CHLSB Metastasis associated 1 OS=Chlorocebus sabaeus OX=60711 GN=MTA1 PE=4 SV=1	1	7	5	4	3	2	3	3	2	2	4	4	3	3	2	1	2	3	3	3	4	5	4	5	4	3	5	4	3	1	2	1	1	1	3	2	1	1	1	1	2	3	3	2
A0A0D9RAL5;A0A0D9SD08	A0A0D9RAL5	24;6	24;6	24;6	tr|A0A0D9RAL5|A0A0D9RAL5_CHLSB 40S ribosomal protein S6 OS=Chlorocebus sabaeus OX=60711 PE=3 SV=1	2	24	24	24	6	11	8	7	19	11	8	9	12	10	18	20	10	10	10	17	18	17	15	14	10	15	13	9	6	11	8	7	19	11	8	9	12	10	18	20	10	10	10	17
A0A0D9RAL8	A0A0D9RAL8	5	5	5	tr|A0A0D9RAL8|A0A0D9RAL8_CHLSB Proteasome subunit beta OS=Chlorocebus sabaeus OX=60711 GN=PSMB8 PE=3 SV=1	1	5	5	5	0	3	0	3	0	2	1	3	2	3	2	1	1	0	0	4	5	3	2	2	1	2	2	1	0	3	0	3	0	2	1	3	2	3	2	1	1	0	0	4
A0A0D9RAM5	A0A0D9RAM5	3	3	3	tr|A0A0D9RAM5|A0A0D9RAM5_CHLSB Transporter 1, ATP binding cassette subfamily B member OS=Chlorocebus sabaeus OX=60711 GN=TAP1 PE=3 SV=1	1	3	3	3	0	0	1	1	0	0	0	1	2	2	1	0	1	0	0	0	0	0	2	3	3	3	2	0	0	0	1	1	0	0	0	1	2	2	1	0	1	0	0	0
A0A0D9RAM8	A0A0D9RAM8	63	63	63	tr|A0A0D9RAM8|A0A0D9RAM8_CHLSB Protein disulfide-isomerase OS=Chlorocebus sabaeus OX=60711 GN=PDIA3 PE=3 SV=1	1	63	63	63	43	40	44	30	26	37	39	45	48	45	36	43	47	46	43	45	48	47	40	37	39	44	47	43	43	40	44	30	26	37	39	45	48	45	36	43	47	46	43	45
A0A0D9RAM9	A0A0D9RAM9	7	7	7	tr|A0A0D9RAM9|A0A0D9RAM9_CHLSB Uncharacterized protein OS=Chlorocebus sabaeus OX=60711 GN=DHCR7 PE=3 SV=1	1	7	7	7	1	3	1	1	3	4	0	4	3	2	5	4	0	1	1	4	6	5	3	3	5	3	4	3	1	3	1	1	3	4	0	4	3	2	5	4	0	1	1	4
A0A0D9RAN0	A0A0D9RAN0	3	3	3	tr|A0A0D9RAN0|A0A0D9RAN0_CHLSB Uncharacterized protein OS=Chlorocebus sabaeus OX=60711 GN=MAPRE3 PE=3 SV=1	1	3	3	3	1	2	1	0	1	0	2	2	0	2	0	0	1	1	1	0	0	1	0	1	2	0	1	1	1	2	1	0	1	0	2	2	0	2	0	0	1	1	1	0
A0A0D9RAN3	A0A0D9RAN3	2	2	2	tr|A0A0D9RAN3|A0A0D9RAN3_CHLSB Cartilage associated protein OS=Chlorocebus sabaeus OX=60711 GN=CRTAP PE=4 SV=1	1	2	2	2	0	2	0	2	1	0	1	1	1	0	1	0	0	0	0	0	0	0	1	0	1	0	1	0	0	2	0	2	1	0	1	1	1	0	1	0	0	0	0	0
A0A0D9RAN4	A0A0D9RAN4	8	8	8	tr|A0A0D9RAN4|A0A0D9RAN4_CHLSB Uncharacterized protein OS=Chlorocebus sabaeus OX=60711 GN=TMEM43 PE=3 SV=1	1	8	8	8	2	3	5	2	5	3	2	8	3	4	7	6	4	4	4	6	5	4	4	4	4	5	5	3	2	3	5	2	5	3	2	8	3	4	7	6	4	4	4	6
A0A0D9RAN5	A0A0D9RAN5	2	2	2	tr|A0A0D9RAN5|A0A0D9RAN5_CHLSB Proteasome subunit beta OS=Chlorocebus sabaeus OX=60711 GN=PSMB9 PE=3 SV=1	1	2	2	2	0	2	1	2	0	1	0	2	2	1	0	0	0	1	0	1	2	2	1	1	1	1	0	1	0	2	1	2	0	1	0	2	2	1	0	0	0	1	0	1
A0A0D9RAN8	A0A0D9RAN8	2	2	2	tr|A0A0D9RAN8|A0A0D9RAN8_CHLSB Uncharacterized protein OS=Chlorocebus sabaeus OX=60711 GN=TMEM214 PE=3 SV=1	1	2	2	2	1	1	0	1	1	0	0	0	0	0	2	2	0	0	0	1	1	1	0	1	1	0	0	1	1	1	0	1	1	0	0	0	0	0	2	2	0	0	0	1
A0A0D9RAP1	A0A0D9RAP1	5	5	5	tr|A0A0D9RAP1|A0A0D9RAP1_CHLSB CHCH domain-containing protein OS=Chlorocebus sabaeus OX=60711 GN=CHCHD4 PE=4 SV=1	1	5	5	5	2	1	4	1	0	1	2	0	2	1	0	0	3	5	5	0	0	0	0	0	0	0	0	0	2	1	4	1	0	1	2	0	2	1	0	0	3	5	5	0
A0A0D9RAP7;A0A0D9RLU5	A0A0D9RAP7	4;1	4;1	4;1	tr|A0A0D9RAP7|A0A0D9RAP7_CHLSB Uncharacterized protein OS=Chlorocebus sabaeus OX=60711 GN=SCAF4 PE=4 SV=1	2	4	4	4	2	0	2	0	0	0	1	0	1	0	0	0	2	4	4	0	1	0	0	1	0	0	0	0	2	0	2	0	0	0	1	0	1	0	0	0	2	4	4	0
A0A0D9RAQ1	A0A0D9RAQ1	4	4	4	tr|A0A0D9RAQ1|A0A0D9RAQ1_CHLSB Exocyst complex component Sec8 OS=Chlorocebus sabaeus OX=60711 GN=EXOC4 PE=3 SV=1	1	4	4	4	0	4	0	1	0	0	0	3	2	2	2	1	0	0	0	1	1	4	1	1	1	1	2	0	0	4	0	1	0	0	0	3	2	2	2	1	0	0	0	1
A0A0D9RAQ7	A0A0D9RAQ7	8	8	8	tr|A0A0D9RAQ7|A0A0D9RAQ7_CHLSB Uncharacterized protein OS=Chlorocebus sabaeus OX=60711 PE=4 SV=1	1	8	8	8	2	3	5	3	2	3	3	5	5	4	5	3	5	4	4	5	5	4	6	4	5	6	6	4	2	3	5	3	2	3	3	5	5	4	5	3	5	4	4	5
A0A0D9RAT5	A0A0D9RAT5	15	15	15	tr|A0A0D9RAT5|A0A0D9RAT5_CHLSB Uncharacterized protein OS=Chlorocebus sabaeus OX=60711 GN=SF3A1 PE=4 SV=1	1	15	15	15	12	2	7	3	2	2	11	2	4	3	0	0	8	6	9	0	1	1	3	3	5	3	1	3	12	2	7	3	2	2	11	2	4	3	0	0	8	6	9	0
A0A0D9RAT8	A0A0D9RAT8	16	16	16	tr|A0A0D9RAT8|A0A0D9RAT8_CHLSB Nucleoporin 210 OS=Chlorocebus sabaeus OX=60711 GN=NUP210 PE=3 SV=1	1	16	16	16	1	6	1	10	8	2	0	6	9	14	9	8	2	2	1	9	8	9	11	11	12	6	7	7	1	6	1	10	8	2	0	6	9	14	9	8	2	2	1	9
A0A0D9RAT9	A0A0D9RAT9	15	15	14	tr|A0A0D9RAT9|A0A0D9RAT9_CHLSB Sidoreflexin OS=Chlorocebus sabaeus OX=60711 GN=SFXN1 PE=3 SV=1	1	15	15	14	1	8	6	5	5	5	3	10	9	10	10	10	5	5	2	7	7	9	6	8	9	11	10	9	1	8	6	5	5	5	3	10	9	10	10	10	5	5	2	7
A0A0D9RAW2;A0A0D9SB40	A0A0D9RAW2;A0A0D9SB40	6;3	6;3	6;3	tr|A0A0D9RAW2|A0A0D9RAW2_CHLSB HYPK_UBA domain-containing protein OS=Chlorocebus sabaeus OX=60711 PE=4 SV=1;tr|A0A0D9SB40|A0A0D9SB40_CHLSB HYPK_UBA domain-containing protein OS=Chlorocebus sabaeus OX=60711 PE=4 SV=1	2	6	6	6	2	1	5	1	0	1	2	2	2	1	0	1	5	6	6	1	2	0	2	2	1	3	3	1	2	1	5	1	0	1	2	2	2	1	0	1	5	6	6	1
A0A0D9RAW6	A0A0D9RAW6	6	6	6	tr|A0A0D9RAW6|A0A0D9RAW6_CHLSB MFAP1 domain-containing protein OS=Chlorocebus sabaeus OX=60711 GN=MFAP1 PE=3 SV=1	1	6	6	6	5	0	1	0	0	0	4	0	0	0	0	0	4	6	6	0	0	0	0	0	0	0	0	0	5	0	1	0	0	0	4	0	0	0	0	0	4	6	6	0
A0A0D9RAW8	A0A0D9RAW8	1	1	1	tr|A0A0D9RAW8|A0A0D9RAW8_CHLSB Beta-galactosidase OS=Chlorocebus sabaeus OX=60711 GN=GLB1 PE=3 SV=1	1	1	1	1	0	1	0	0	0	0	0	1	1	1	0	0	0	0	0	0	1	0	0	1	0	0	0	0	0	1	0	0	0	0	0	1	1	1	0	0	0	0	0	0
A0A0D9RAW9	A0A0D9RAW9	9	9	9	tr|A0A0D9RAW9|A0A0D9RAW9_CHLSB MRH domain-containing protein OS=Chlorocebus sabaeus OX=60711 GN=M6PR PE=4 SV=1	1	9	9	9	9	1	5	1	0	0	6	0	0	0	0	0	6	6	7	1	0	0	0	0	0	0	0	0	9	1	5	1	0	0	6	0	0	0	0	0	6	6	7	1
A0A0D9RAX5	A0A0D9RAX5	2	2	2	tr|A0A0D9RAX5|A0A0D9RAX5_CHLSB WD repeat-containing protein 76 OS=Chlorocebus sabaeus OX=60711 GN=WDR76 PE=3 SV=1	1	2	2	2	0	0	0	1	0	1	0	0	0	0	0	0	0	0	0	0	0	1	0	0	0	0	1	0	0	0	0	1	0	1	0	0	0	0	0	0	0	0	0	0
A0A0D9RAY1	A0A0D9RAY1	13	13	13	tr|A0A0D9RAY1|A0A0D9RAY1_CHLSB Fumarate hydratase, mitochondrial OS=Chlorocebus sabaeus OX=60711 GN=FH PE=3 SV=1	1	13	13	13	4	8	5	2	3	6	5	7	7	5	4	5	5	4	5	7	8	6	6	9	7	8	9	8	4	8	5	2	3	6	5	7	7	5	4	5	5	4	5	7
A0A0D9RAZ3	A0A0D9RAZ3	4	4	4	tr|A0A0D9RAZ3|A0A0D9RAZ3_CHLSB Hydroxysteroid 17-beta dehydrogenase 8 OS=Chlorocebus sabaeus OX=60711 GN=HSD17B8 PE=4 SV=1	1	4	4	4	1	3	2	3	1	2	3	4	3	3	1	1	1	2	0	2	3	3	2	3	3	3	2	3	1	3	2	3	1	2	3	4	3	3	1	1	1	2	0	2
A0A0D9RB03	A0A0D9RB03	8	8	8	tr|A0A0D9RB03|A0A0D9RB03_CHLSB Dynein light intermediate chain OS=Chlorocebus sabaeus OX=60711 GN=DYNC1LI1 PE=3 SV=1	1	8	8	8	0	3	0	3	1	3	0	4	6	5	3	4	0	2	1	4	7	5	8	7	5	5	7	4	0	3	0	3	1	3	0	4	6	5	3	4	0	2	1	4
A0A0D9RKA3;A0A0D9RB09	A0A0D9RKA3;A0A0D9RB09	1;1	1;1	1;1	tr|A0A0D9RKA3|A0A0D9RKA3_CHLSB E3 ubiquitin-protein ligase RING2 OS=Chlorocebus sabaeus OX=60711 GN=RNF2 PE=4 SV=1;tr|A0A0D9RB09|A0A0D9RB09_CHLSB E3 ubiquitin-protein ligase RING1 OS=Chlorocebus sabaeus OX=60711 GN=RING1 PE=4 SV=1	2	1	1	1	1	1	1	1	0	1	1	1	1	1	1	0	1	1	1	0	1	1	1	1	1	1	1	1	1	1	1	1	0	1	1	1	1	1	1	0	1	1	1	0
A0A0D9RB18	A0A0D9RB18	2	2	2	tr|A0A0D9RB18|A0A0D9RB18_CHLSB Vacuolar protein sorting-associated protein 52 homolog OS=Chlorocebus sabaeus OX=60711 GN=VPS52 PE=3 SV=1	1	2	2	2	0	1	0	1	0	1	0	1	2	2	1	0	1	0	1	2	1	2	2	2	1	1	0	1	0	1	0	1	0	1	0	1	2	2	1	0	1	0	1	2
A0A0D9RB19	A0A0D9RB19	8	8	8	tr|A0A0D9RB19|A0A0D9RB19_CHLSB Cysteinyl-tRNA synthetase OS=Chlorocebus sabaeus OX=60711 GN=CARS1 PE=3 SV=1	1	8	8	8	3	3	4	4	1	2	7	2	3	3	3	2	3	4	5	3	0	3	3	3	2	1	2	3	3	3	4	4	1	2	7	2	3	3	3	2	3	4	5	3
A0A0D9RB24;A0A0D9S646	A0A0D9RB24	19;1	19;1	17;1	tr|A0A0D9RB24|A0A0D9RB24_CHLSB Uncharacterized protein OS=Chlorocebus sabaeus OX=60711 GN=NAP1L4 PE=3 SV=1	2	19	19	17	15	6	13	4	6	4	13	4	5	5	3	5	15	14	15	5	4	5	3	3	3	5	4	4	15	6	13	4	6	4	13	4	5	5	3	5	15	14	15	5
A0A0D9RB27	A0A0D9RB27	4	4	4	tr|A0A0D9RB27|A0A0D9RB27_CHLSB Endoplasmic reticulum-golgi intermediate compartment 1 OS=Chlorocebus sabaeus OX=60711 GN=ERGIC1 PE=3 SV=1	1	4	4	4	0	1	1	0	0	2	0	2	2	1	3	4	1	1	3	4	4	3	4	3	3	4	2	1	0	1	1	0	0	2	0	2	2	1	3	4	1	1	3	4
A0A0D9RB28	A0A0D9RB28	7	7	7	tr|A0A0D9RB28|A0A0D9RB28_CHLSB Uncharacterized protein OS=Chlorocebus sabaeus OX=60711 GN=PFDN6 PE=3 SV=1	1	7	7	7	6	3	5	3	0	1	5	2	3	1	0	1	3	4	5	3	0	1	1	2	1	3	1	2	6	3	5	3	0	1	5	2	3	1	0	1	3	4	5	3
A0A0D9RB33	A0A0D9RB33	1	1	1	tr|A0A0D9RB33|A0A0D9RB33_CHLSB Ig-like domain-containing protein OS=Chlorocebus sabaeus OX=60711 GN=TAPBP PE=4 SV=1	1	1	1	1	0	1	1	1	1	1	1	1	1	0	1	1	1	1	1	1	1	1	1	1	0	1	1	1	0	1	1	1	1	1	1	1	1	0	1	1	1	1	1	1
A0A0D9RB41	A0A0D9RB41	9	9	6	tr|A0A0D9RB41|A0A0D9RB41_CHLSB Protein argonaute-2 OS=Chlorocebus sabaeus OX=60711 GN=AGO2 PE=3 SV=1	1	9	9	6	0	0	1	0	4	1	0	0	1	0	7	7	0	0	0	0	1	0	1	2	3	2	2	3	0	0	1	0	4	1	0	0	1	0	7	7	0	0	0	0
A0A0D9RB42	A0A0D9RB42	2	2	2	tr|A0A0D9RB42|A0A0D9RB42_CHLSB Golgi membrane protein 2 OS=Chlorocebus sabaeus OX=60711 GN=GOLM2 PE=3 SV=1	1	2	2	2	1	0	2	0	0	0	1	0	0	0	0	0	0	2	1	0	0	0	0	0	0	0	0	0	1	0	2	0	0	0	1	0	0	0	0	0	0	2	1	0
A0A0D9RB46	A0A0D9RB46	38	3	1	tr|A0A0D9RB46|A0A0D9RB46_CHLSB Tubulin beta chain OS=Chlorocebus sabaeus OX=60711 GN=TUBB4A PE=3 SV=1	1	38	3	1	25	28	23	22	26	28	25	26	23	24	22	24	26	21	26	26	28	26	23	23	25	27	24	23	1	3	1	1	1	3	2	1	1	1	0	1	1	1	1	1
A0A0D9RB49	A0A0D9RB49	5	5	5	tr|A0A0D9RB49|A0A0D9RB49_CHLSB Uncharacterized protein OS=Chlorocebus sabaeus OX=60711 GN=CUTA PE=3 SV=1	1	5	5	5	5	1	3	0	0	2	4	1	2	2	0	0	3	4	3	2	0	1	2	2	1	2	1	1	5	1	3	0	0	2	4	1	2	2	0	0	3	4	3	2
A0A0D9RB56	A0A0D9RB56	2	2	2	tr|A0A0D9RB56|A0A0D9RB56_CHLSB MARVEL domain-containing protein OS=Chlorocebus sabaeus OX=60711 GN=CMTM6 PE=4 SV=1	1	2	2	2	0	0	2	0	0	0	1	1	1	0	2	2	1	2	1	2	1	0	2	1	0	1	1	0	0	0	2	0	0	0	1	1	1	0	2	2	1	2	1	2
A0A0D9RB84	A0A0D9RB84	39	39	34	tr|A0A0D9RB84|A0A0D9RB84_CHLSB Uncharacterized protein OS=Chlorocebus sabaeus OX=60711 GN=KHSRP PE=4 SV=1	1	39	39	34	24	13	29	10	10	19	26	18	22	18	11	13	31	35	32	13	14	12	18	21	20	20	19	18	24	13	29	10	10	19	26	18	22	18	11	13	31	35	32	13
A0A0D9RB93	A0A0D9RB93	1	1	1	tr|A0A0D9RB93|A0A0D9RB93_CHLSB Non-specific serine/threonine protein kinase OS=Chlorocebus sabaeus OX=60711 GN=STK10 PE=3 SV=1	1	1	1	1	1	1	1	0	1	1	0	1	1	1	0	0	1	0	1	1	1	1	1	1	1	0	1	1	1	1	1	0	1	1	0	1	1	1	0	0	1	0	1	1
A0A0D9RB97	A0A0D9RB97	1	1	1	tr|A0A0D9RB97|A0A0D9RB97_CHLSB Uncharacterized protein OS=Chlorocebus sabaeus OX=60711 GN=CFAP298 PE=3 SV=1	1	1	1	1	1	1	1	1	0	1	1	1	1	1	0	0	1	1	1	0	1	1	0	1	1	1	1	1	1	1	1	1	0	1	1	1	1	1	0	0	1	1	1	0
A0A0D9RBA3	A0A0D9RBA3	7	7	7	tr|A0A0D9RBA3|A0A0D9RBA3_CHLSB Podocalyxin OS=Chlorocebus sabaeus OX=60711 GN=PODXL PE=3 SV=1	1	7	7	7	5	0	2	0	0	1	4	0	1	0	1	1	5	5	6	2	2	1	1	1	1	1	1	0	5	0	2	0	0	1	4	0	1	0	1	1	5	5	6	2
A0A0D9RBA5	A0A0D9RBA5	3	3	3	tr|A0A0D9RBA5|A0A0D9RBA5_CHLSB WAPL domain-containing protein OS=Chlorocebus sabaeus OX=60711 GN=WAPL PE=3 SV=1	1	3	3	3	1	0	2	0	0	1	0	0	0	0	0	0	1	1	1	0	0	0	0	0	0	0	0	0	1	0	2	0	0	1	0	0	0	0	0	0	1	1	1	0
A0A0D9RBA7	A0A0D9RBA7	10	10	10	tr|A0A0D9RBA7|A0A0D9RBA7_CHLSB Inositol 1,4,5-trisphosphate receptor OS=Chlorocebus sabaeus OX=60711 GN=ITPR3 PE=3 SV=1	1	10	10	10	0	2	1	1	2	2	1	2	3	2	2	3	0	0	0	4	4	5	1	2	2	4	2	2	0	2	1	1	2	2	1	2	3	2	2	3	0	0	0	4
A0A0D9RBB2	A0A0D9RBB2	3	3	1	tr|A0A0D9RBB2|A0A0D9RBB2_CHLSB Histone acetyltransferase OS=Chlorocebus sabaeus OX=60711 GN=CREBBP PE=4 SV=1	1	3	3	1	0	1	1	0	1	2	0	0	1	1	0	0	0	0	0	0	0	1	0	1	1	1	1	0	0	1	1	0	1	2	0	0	1	1	0	0	0	0	0	0
A0A0D9RBC2	A0A0D9RBC2	8	8	8	tr|A0A0D9RBC2|A0A0D9RBC2_CHLSB NIPSNAP domain-containing protein OS=Chlorocebus sabaeus OX=60711 GN=NIPSNAP1 PE=3 SV=1	1	8	8	8	2	4	2	3	4	1	3	7	4	6	5	3	3	3	2	4	6	5	7	7	4	6	6	5	2	4	2	3	4	1	3	7	4	6	5	3	3	3	2	4
A0A0D9RBC3	A0A0D9RBC3	4	4	4	tr|A0A0D9RBC3|A0A0D9RBC3_CHLSB Mitochondrial nucleoid factor 1 OS=Chlorocebus sabaeus OX=60711 GN=UQCC2 PE=4 SV=1	1	4	4	4	1	2	3	2	3	4	2	3	3	3	2	2	3	3	1	4	3	3	3	4	3	4	3	3	1	2	3	2	3	4	2	3	3	3	2	2	3	3	1	4
A0A0D9RBD5;A0A0D9S975	A0A0D9RBD5;A0A0D9S975	1;1	1;1	1;1	tr|A0A0D9RBD5|A0A0D9RBD5_CHLSB COX assembly mitochondrial protein OS=Chlorocebus sabaeus OX=60711 PE=3 SV=1;tr|A0A0D9S975|A0A0D9S975_CHLSB COX assembly mitochondrial protein OS=Chlorocebus sabaeus OX=60711 PE=3 SV=1	2	1	1	1	1	1	1	1	0	0	1	1	1	1	1	0	1	1	1	1	1	1	1	1	1	1	1	1	1	1	1	1	0	0	1	1	1	1	1	0	1	1	1	1
A0A0D9RBD8;A0A0D9R3T6;A0A0D9RQ13;A0A0D9RWS4	A0A0D9RBD8	33;4;1;1	33;4;1;1	27;2;1;1	tr|A0A0D9RBD8|A0A0D9RBD8_CHLSB Nucleophosmin OS=Chlorocebus sabaeus OX=60711 GN=NPM1 PE=3 SV=1	4	33	33	27	29	23	29	21	22	21	29	21	20	22	18	17	29	31	28	20	24	23	24	20	19	21	20	23	29	23	29	21	22	21	29	21	20	22	18	17	29	31	28	20
A0A0D9RBE0	A0A0D9RBE0	7	7	7	tr|A0A0D9RBE0|A0A0D9RBE0_CHLSB LEM domain nuclear envelope protein 2 OS=Chlorocebus sabaeus OX=60711 GN=LEMD2 PE=4 SV=1	1	7	7	7	1	0	3	1	0	0	1	0	1	1	1	1	4	5	5	0	2	2	1	2	2	2	2	1	1	0	3	1	0	0	1	0	1	1	1	1	4	5	5	0
A0A0D9RBE4	A0A0D9RBE4	27	27	27	tr|A0A0D9RBE4|A0A0D9RBE4_CHLSB CAD protein OS=Chlorocebus sabaeus OX=60711 GN=CAD PE=3 SV=1	1	27	27	27	3	19	12	11	12	10	9	19	13	17	13	14	6	7	6	15	18	17	15	15	16	15	17	17	3	19	12	11	12	10	9	19	13	17	13	14	6	7	6	15
A0A0D9RBE5	A0A0D9RBE5	7	7	7	tr|A0A0D9RBE5|A0A0D9RBE5_CHLSB ATP-dependent Clp protease proteolytic subunit OS=Chlorocebus sabaeus OX=60711 GN=CLPP PE=3 SV=1	1	7	7	7	1	4	2	4	0	3	2	5	4	2	3	1	3	3	3	2	4	2	1	2	3	1	2	2	1	4	2	4	0	3	2	5	4	2	3	1	3	3	3	2
A0A0D9RBF1	A0A0D9RBF1	5	2	2	tr|A0A0D9RBF1|A0A0D9RBF1_CHLSB Coatomer subunit gamma OS=Chlorocebus sabaeus OX=60711 GN=COPG2 PE=3 SV=1	1	5	2	2	0	2	2	0	2	1	0	5	2	2	5	4	2	1	1	3	2	2	3	4	5	3	4	3	0	1	0	0	0	0	0	2	0	1	2	2	0	0	0	1
A0A0D9RBG0	A0A0D9RBG0	3	3	2	tr|A0A0D9RBG0|A0A0D9RBG0_CHLSB RAC-PK-alpha OS=Chlorocebus sabaeus OX=60711 GN=AKT1 PE=3 SV=1	1	3	3	2	0	2	1	0	0	0	0	2	1	0	2	2	1	1	0	2	2	1	2	1	1	0	0	1	0	2	1	0	0	0	0	2	1	0	2	2	1	1	0	2
A0A0D9RBI6	A0A0D9RBI6	11	11	11	tr|A0A0D9RBI6|A0A0D9RBI6_CHLSB Uncharacterized protein OS=Chlorocebus sabaeus OX=60711 GN=INF2 PE=4 SV=1	1	11	11	11	4	3	1	2	1	1	2	5	1	3	0	0	7	6	6	1	2	2	2	3	2	2	4	2	4	3	1	2	1	1	2	5	1	3	0	0	7	6	6	1
A0A0D9RBI7	A0A0D9RBI7	4	4	3	tr|A0A0D9RBI7|A0A0D9RBI7_CHLSB DNA topoisomerase 2 OS=Chlorocebus sabaeus OX=60711 GN=TOP2B PE=3 SV=1	1	4	4	3	1	2	2	0	2	2	0	2	2	2	2	2	0	1	0	1	2	2	2	1	2	2	3	1	1	2	2	0	2	2	0	2	2	2	2	2	0	1	0	1
A0A0D9RBI9	A0A0D9RBI9	2	2	2	tr|A0A0D9RBI9|A0A0D9RBI9_CHLSB HEAT repeat-containing protein 1 OS=Chlorocebus sabaeus OX=60711 GN=HEATR1 PE=3 SV=1	1	2	2	2	0	1	0	1	0	1	0	0	1	1	1	1	0	0	0	1	2	1	1	0	0	1	0	0	0	1	0	1	0	1	0	0	1	1	1	1	0	0	0	1
A0A0D9RBJ0	A0A0D9RBJ0	31	31	31	tr|A0A0D9RBJ0|A0A0D9RBJ0_CHLSB Glutamate dehydrogenase (NAD(P)(+)) OS=Chlorocebus sabaeus OX=60711 GN=GLUD1 PE=3 SV=1	1	31	31	31	12	24	21	16	14	15	16	27	24	25	20	21	16	18	16	22	23	20	23	21	19	21	21	18	12	24	21	16	14	15	16	27	24	25	20	21	16	18	16	22
A0A0D9RBK8	A0A0D9RBK8	1	1	1	tr|A0A0D9RBK8|A0A0D9RBK8_CHLSB General transcription factor IIIC subunit 2 OS=Chlorocebus sabaeus OX=60711 GN=GTF3C2 PE=4 SV=1	1	1	1	1	1	0	0	0	0	0	1	0	0	0	0	0	1	1	1	0	0	0	0	0	0	0	0	0	1	0	0	0	0	0	1	0	0	0	0	0	1	1	1	0
A0A0D9RBL2	A0A0D9RBL2	4	4	4	tr|A0A0D9RBL2|A0A0D9RBL2_CHLSB Probable E3 ubiquitin-protein ligase makorin-2 OS=Chlorocebus sabaeus OX=60711 GN=MKRN2 PE=4 SV=1	1	4	4	4	1	0	1	0	0	1	1	1	2	1	0	0	1	3	3	2	1	3	1	1	1	2	1	1	1	0	1	0	0	1	1	1	2	1	0	0	1	3	3	2
A0A0D9RBL8	A0A0D9RBL8	4	3	3	tr|A0A0D9RBL8|A0A0D9RBL8_CHLSB AP complex subunit beta OS=Chlorocebus sabaeus OX=60711 GN=AP1B1 PE=3 SV=1	1	4	3	3	2	1	1	1	2	3	4	4	2	2	2	3	1	1	1	2	1	2	2	2	3	2	2	3	1	1	1	1	1	2	3	3	2	1	2	2	1	1	1	2
A0A0D9RBM0	A0A0D9RBM0	24	24	24	tr|A0A0D9RBM0|A0A0D9RBM0_CHLSB Ribosomal protein L15 OS=Chlorocebus sabaeus OX=60711 GN=RPL15 PE=3 SV=1	1	24	24	24	3	9	8	5	17	11	7	10	6	10	18	18	5	3	5	15	12	11	10	11	11	13	13	9	3	9	8	5	17	11	7	10	6	10	18	18	5	3	5	15
A0A0D9RBN4	A0A0D9RBN4	4	4	4	tr|A0A0D9RBN4|A0A0D9RBN4_CHLSB High mobility group AT-hook protein 1 OS=Chlorocebus sabaeus OX=60711 GN=HMGA1 PE=3 SV=1	1	4	4	4	2	1	3	0	0	1	1	0	1	0	2	0	2	3	2	0	1	1	0	0	0	3	1	0	2	1	3	0	0	1	1	0	1	0	2	0	2	3	2	0
A0A0D9RBQ2	A0A0D9RBQ2	1	1	1	tr|A0A0D9RBQ2|A0A0D9RBQ2_CHLSB RanBD1 domain-containing protein OS=Chlorocebus sabaeus OX=60711 GN=RANBP3 PE=4 SV=1	1	1	1	1	0	1	0	1	0	0	0	0	0	0	0	0	0	0	0	0	1	0	0	0	0	0	0	0	0	1	0	1	0	0	0	0	0	0	0	0	0	0	0	0
A0A0D9RBR0;A0A0D9SCG6	A0A0D9RBR0	8;3	8;3	8;3	tr|A0A0D9RBR0|A0A0D9RBR0_CHLSB Uncharacterized protein OS=Chlorocebus sabaeus OX=60711 PE=3 SV=1	2	8	8	8	2	5	4	5	1	1	2	7	4	6	2	4	3	4	2	6	4	7	6	5	5	6	6	2	2	5	4	5	1	1	2	7	4	6	2	4	3	4	2	6
A0A0D9RBR7	A0A0D9RBR7	15	15	15	tr|A0A0D9RBR7|A0A0D9RBR7_CHLSB Trifunctional purine biosynthetic protein adenosine-3 OS=Chlorocebus sabaeus OX=60711 GN=GART PE=3 SV=1	1	15	15	15	2	9	8	8	7	11	3	13	11	9	8	7	2	6	6	12	12	11	12	11	11	10	12	12	2	9	8	8	7	11	3	13	11	9	8	7	2	6	6	12
A0A0D9RBS5	A0A0D9RBS5	6	6	6	tr|A0A0D9RBS5|A0A0D9RBS5_CHLSB EWS RNA binding protein 1 OS=Chlorocebus sabaeus OX=60711 GN=EWSR1 PE=3 SV=1	1	6	6	6	4	3	5	3	2	2	5	3	3	3	2	2	5	5	5	2	3	2	2	2	3	2	2	2	4	3	5	3	2	2	5	3	3	3	2	2	5	5	5	2
A0A0D9RBS6	A0A0D9RBS6	5	5	5	tr|A0A0D9RBS6|A0A0D9RBS6_CHLSB SON DNA and RNA binding protein OS=Chlorocebus sabaeus OX=60711 GN=SON PE=4 SV=1	1	5	5	5	3	0	3	0	0	0	3	0	0	0	0	0	4	3	3	0	0	0	0	0	0	0	0	0	3	0	3	0	0	0	3	0	0	0	0	0	4	3	3	0
A0A0D9RBS8	A0A0D9RBS8	3	3	3	tr|A0A0D9RBS8|A0A0D9RBS8_CHLSB U1 small nuclear ribonucleoprotein C OS=Chlorocebus sabaeus OX=60711 GN=SNRPC PE=3 SV=1	1	3	3	3	0	1	1	0	0	0	0	3	1	1	2	2	1	1	1	1	2	2	2	2	2	2	2	2	0	1	1	0	0	0	0	3	1	1	2	2	1	1	1	1
A0A0D9RBS9	A0A0D9RBS9	3	2	2	tr|A0A0D9RBS9|A0A0D9RBS9_CHLSB Uncharacterized protein OS=Chlorocebus sabaeus OX=60711 GN=RAB5A PE=4 SV=1	1	3	2	2	0	1	2	1	0	1	1	0	0	1	1	0	2	1	1	1	1	2	2	0	2	2	0	2	0	1	2	1	0	1	1	0	0	0	0	0	1	1	1	0
A0A0D9RBU2	A0A0D9RBU2	11	11	11	tr|A0A0D9RBU2|A0A0D9RBU2_CHLSB N-myc downstream-regulated gene 1 protein OS=Chlorocebus sabaeus OX=60711 GN=NDRG1 PE=3 SV=1	1	11	11	11	10	6	7	5	2	8	7	4	5	5	2	2	6	7	7	4	6	4	2	4	2	5	6	5	10	6	7	5	2	8	7	4	5	5	2	2	6	7	7	4
A0A0D9RBU7	A0A0D9RBU7	5	5	5	tr|A0A0D9RBU7|A0A0D9RBU7_CHLSB tRNA-dihydrouridine(47) synthase [NAD(P)(+)] OS=Chlorocebus sabaeus OX=60711 GN=DUS3L PE=3 SV=1	1	5	5	5	2	1	2	2	0	3	2	2	4	3	0	0	3	3	2	1	2	1	2	3	1	2	3	1	2	1	2	2	0	3	2	2	4	3	0	0	3	3	2	1
A0A0D9RBV3	A0A0D9RBV3	3	3	3	tr|A0A0D9RBV3|A0A0D9RBV3_CHLSB Complex I-B17 OS=Chlorocebus sabaeus OX=60711 GN=NDUFB6 PE=3 SV=1	1	3	3	3	1	1	2	1	0	1	1	3	1	2	2	2	3	2	2	2	3	2	3	3	3	3	3	3	1	1	2	1	0	1	1	3	1	2	2	2	3	2	2	2
A0A0D9RBW2	A0A0D9RBW2	1	1	1	tr|A0A0D9RBW2|A0A0D9RBW2_CHLSB Sorting nexin-17 OS=Chlorocebus sabaeus OX=60711 GN=SNX17 PE=3 SV=1	1	1	1	1	0	1	1	1	0	1	1	1	1	1	0	1	0	0	0	1	1	1	1	1	1	1	1	1	0	1	1	1	0	1	1	1	1	1	0	1	0	0	0	1
A0A0D9RBW7	A0A0D9RBW7	1	1	1	tr|A0A0D9RBW7|A0A0D9RBW7_CHLSB Transmembrane protein 209 OS=Chlorocebus sabaeus OX=60711 GN=TMEM209 PE=4 SV=1	1	1	1	1	0	0	0	1	1	1	0	0	1	1	1	1	0	0	0	1	1	1	1	1	1	1	1	1	0	0	0	1	1	1	0	0	1	1	1	1	0	0	0	1
A0A0D9RBX0	A0A0D9RBX0	23	23	23	tr|A0A0D9RBX0|A0A0D9RBX0_CHLSB PPM-type phosphatase domain-containing protein OS=Chlorocebus sabaeus OX=60711 GN=PPM1G PE=3 SV=1	1	23	23	23	18	5	15	5	2	9	16	5	7	5	4	4	20	19	20	6	5	4	8	7	9	8	9	7	18	5	15	5	2	9	16	5	7	5	4	4	20	19	20	6
A0A0D9RBY1	A0A0D9RBY1	6	6	6	tr|A0A0D9RBY1|A0A0D9RBY1_CHLSB Mitochondrial import inner membrane translocase subunit OS=Chlorocebus sabaeus OX=60711 GN=TIMM8A PE=3 SV=1	1	6	6	6	4	0	4	0	1	0	3	0	1	0	0	0	4	3	4	0	0	0	0	0	0	0	0	0	4	0	4	0	1	0	3	0	1	0	0	0	4	3	4	0
A0A0D9RBY8	A0A0D9RBY8	2	2	2	tr|A0A0D9RBY8|A0A0D9RBY8_CHLSB Crystallin zeta like 1 OS=Chlorocebus sabaeus OX=60711 GN=CRYZL1 PE=4 SV=1	1	2	2	2	0	0	0	0	0	1	0	0	2	0	0	0	0	0	0	0	1	0	0	1	0	1	1	0	0	0	0	0	0	1	0	0	2	0	0	0	0	0	0	0
A0A0D9RBZ5	A0A0D9RBZ5	14	14	14	tr|A0A0D9RBZ5|A0A0D9RBZ5_CHLSB DnaJ heat shock protein family (Hsp40) member A1 OS=Chlorocebus sabaeus OX=60711 GN=DNAJA1 PE=4 SV=1	1	14	14	14	1	3	3	1	1	9	1	7	7	7	6	6	1	3	0	10	10	8	6	6	6	8	8	5	1	3	3	1	1	9	1	7	7	7	6	6	1	3	0	10
A0A0D9RBZ6;CON__ENSEMBL:ENSBTAP00000001528	A0A0D9RBZ6;CON__ENSEMBL:ENSBTAP00000001528	6;4	6;4	6;4	tr|A0A0D9RBZ6|A0A0D9RBZ6_CHLSB Uncharacterized protein OS=Chlorocebus sabaeus OX=60711 GN=ITSN1 PE=4 SV=1;	2	6	6	6	3	2	2	0	0	1	1	2	2	1	0	0	4	1	3	1	0	0	0	0	0	1	0	0	3	2	2	0	0	1	1	2	2	1	0	0	4	1	3	1
A0A0D9RBZ8	A0A0D9RBZ8	4	4	4	tr|A0A0D9RBZ8|A0A0D9RBZ8_CHLSB Cathepsin D OS=Chlorocebus sabaeus OX=60711 PE=3 SV=1	1	4	4	4	3	2	3	0	0	2	3	2	2	1	0	1	2	3	2	0	2	2	1	1	1	1	1	1	3	2	3	0	0	2	3	2	2	1	0	1	2	3	2	0
A0A0D9RC06	A0A0D9RC06	1	1	1	tr|A0A0D9RC06|A0A0D9RC06_CHLSB PTS1-BP OS=Chlorocebus sabaeus OX=60711 GN=PEX5 PE=3 SV=1	1	1	1	1	1	0	0	0	0	0	0	0	0	0	0	0	1	1	1	0	0	0	0	0	0	0	0	0	1	0	0	0	0	0	0	0	0	0	0	0	1	1	1	0
A0A0D9RC11	A0A0D9RC11	21	21	21	tr|A0A0D9RC11|A0A0D9RC11_CHLSB Uncharacterized protein OS=Chlorocebus sabaeus OX=60711 GN=TRAP1 PE=3 SV=1	1	21	21	21	4	10	5	9	5	5	5	18	11	16	14	12	5	7	7	17	18	16	14	14	13	16	15	14	4	10	5	9	5	5	5	18	11	16	14	12	5	7	7	17
A0A0D9RC15	A0A0D9RC15	25	25	25	tr|A0A0D9RC15|A0A0D9RC15_CHLSB Lon protease homolog, mitochondrial OS=Chlorocebus sabaeus OX=60711 GN=LONP1 PE=3 SV=1	1	25	25	25	10	16	9	11	6	7	8	19	12	17	11	10	6	6	10	17	14	17	9	11	11	12	17	14	10	16	9	11	6	7	8	19	12	17	11	10	6	6	10	17
A0A0D9RC17	A0A0D9RC17	2	2	2	tr|A0A0D9RC17|A0A0D9RC17_CHLSB BAG family molecular chaperone regulator 1 OS=Chlorocebus sabaeus OX=60711 GN=BAG1 PE=4 SV=1	1	2	2	2	1	0	1	0	0	0	1	1	1	1	0	0	1	1	1	1	0	0	0	0	0	0	0	0	1	0	1	0	0	0	1	1	1	1	0	0	1	1	1	1
A0A0D9RC20	A0A0D9RC20	4	4	4	tr|A0A0D9RC20|A0A0D9RC20_CHLSB Annexin OS=Chlorocebus sabaeus OX=60711 PE=3 SV=1	1	4	4	4	1	2	3	2	1	2	3	2	2	2	2	1	1	0	2	4	3	4	3	2	3	2	2	3	1	2	3	2	1	2	3	2	2	2	2	1	1	0	2	4
A0A0D9RC21	A0A0D9RC21	18	18	15	tr|A0A0D9RC21|A0A0D9RC21_CHLSB Kinesin light chain OS=Chlorocebus sabaeus OX=60711 PE=3 SV=1	1	18	18	15	6	7	6	6	2	13	7	9	11	10	3	4	7	7	7	7	6	9	7	8	7	8	7	8	6	7	6	6	2	13	7	9	11	10	3	4	7	7	7	7
A0A0D9RC33	A0A0D9RC33	5	5	5	tr|A0A0D9RC33|A0A0D9RC33_CHLSB MICOS complex subunit MIC13 OS=Chlorocebus sabaeus OX=60711 GN=MICOS13 PE=3 SV=1	1	5	5	5	3	4	3	2	2	1	1	4	3	3	2	2	2	3	2	4	3	4	4	4	2	4	4	3	3	4	3	2	2	1	1	4	3	3	2	2	2	3	2	4
A0A0D9RC37	A0A0D9RC37	4	4	4	tr|A0A0D9RC37|A0A0D9RC37_CHLSB Ribulose-phosphate 3-epimerase OS=Chlorocebus sabaeus OX=60711 PE=3 SV=1	1	4	4	4	4	0	3	1	0	0	4	1	2	2	0	0	4	3	4	1	0	2	0	1	0	0	0	0	4	0	3	1	0	0	4	1	2	2	0	0	4	3	4	1
A0A0D9RC38	A0A0D9RC38	6	6	6	tr|A0A0D9RC38|A0A0D9RC38_CHLSB Uncharacterized protein OS=Chlorocebus sabaeus OX=60711 GN=MRPS6 PE=3 SV=1	1	6	6	6	0	1	0	1	1	3	1	2	4	3	1	1	1	1	0	2	2	2	4	4	1	2	2	1	0	1	0	1	1	3	1	2	4	3	1	1	1	1	0	2
A0A0D9RC48	A0A0D9RC48	8	8	8	tr|A0A0D9RC48|A0A0D9RC48_CHLSB Deoxynucleoside triphosphate triphosphohydrolase SAMHD1 OS=Chlorocebus sabaeus OX=60711 GN=SAMHD1 PE=3 SV=1	1	8	8	8	2	3	0	3	4	3	2	6	6	5	6	5	2	2	2	6	7	7	6	6	6	5	4	6	2	3	0	3	4	3	2	6	6	5	6	5	2	2	2	6
A0A0D9RC52	A0A0D9RC52	38	38	28	tr|A0A0D9RC52|A0A0D9RC52_CHLSB Uncharacterized protein OS=Chlorocebus sabaeus OX=60711 GN=SAFB PE=4 SV=1	1	38	38	28	25	12	27	9	8	12	22	14	23	17	9	12	32	35	34	15	15	14	17	19	13	20	17	13	25	12	27	9	8	12	22	14	23	17	9	12	32	35	34	15
A0A0D9RC57	A0A0D9RC57	2	2	2	tr|A0A0D9RC57|A0A0D9RC57_CHLSB Uncharacterized protein OS=Chlorocebus sabaeus OX=60711 GN=TOLLIP PE=3 SV=1	1	2	2	2	1	1	2	1	0	1	2	2	2	2	1	0	2	0	2	2	2	1	1	1	2	0	2	2	1	1	2	1	0	1	2	2	2	2	1	0	2	0	2	2
A0A0D9RC61	A0A0D9RC61	21	11	11	tr|A0A0D9RC61|A0A0D9RC61_CHLSB Uncharacterized protein OS=Chlorocebus sabaeus OX=60711 GN=SAFB2 PE=4 SV=1	1	21	11	11	15	5	14	5	2	4	11	2	7	4	1	1	18	18	17	3	4	3	4	4	2	4	4	2	8	1	6	2	0	1	5	0	2	1	1	0	9	8	8	0
A0A0D9RC62	A0A0D9RC62	3	3	3	tr|A0A0D9RC62|A0A0D9RC62_CHLSB Suppressor of glucose, autophagy associated 1 OS=Chlorocebus sabaeus OX=60711 GN=SOGA1 PE=3 SV=1	1	3	3	3	0	1	1	1	1	1	1	1	0	1	0	1	0	0	1	0	1	1	0	1	1	0	0	0	0	1	1	1	1	1	1	1	0	1	0	1	0	0	1	0
A0A0D9RC66	A0A0D9RC66	6	6	6	tr|A0A0D9RC66|A0A0D9RC66_CHLSB Uncharacterized protein OS=Chlorocebus sabaeus OX=60711 GN=CHMP5 PE=3 SV=1	1	6	6	6	4	1	5	1	2	1	3	1	4	3	2	3	5	4	6	1	0	0	1	2	2	2	2	2	4	1	5	1	2	1	3	1	4	3	2	3	5	4	6	1
A0A0D9RC77	A0A0D9RC77	2	2	2	tr|A0A0D9RC77|A0A0D9RC77_CHLSB V-type proton ATPase subunit F OS=Chlorocebus sabaeus OX=60711 GN=ATP6V1F PE=3 SV=1	1	2	2	2	1	1	1	1	0	0	0	1	2	1	0	0	1	0	1	1	1	1	1	0	1	1	1	1	1	1	1	1	0	0	0	1	2	1	0	0	1	0	1	1
A0A0D9RC78;A0A0D9SDL3	A0A0D9RC78;A0A0D9SDL3	24;14	24;14	24;14	tr|A0A0D9RC78|A0A0D9RC78_CHLSB Ribosomal protein OS=Chlorocebus sabaeus OX=60711 PE=3 SV=1;tr|A0A0D9SDL3|A0A0D9SDL3_CHLSB Ribosomal protein OS=Chlorocebus sabaeus OX=60711 PE=3 SV=1	2	24	24	24	7	12	13	9	23	13	10	13	12	9	21	22	11	11	12	20	19	18	17	18	18	17	16	17	7	12	13	9	23	13	10	13	12	9	21	22	11	11	12	20
A0A0D9RC89	A0A0D9RC89	101	93	92	tr|A0A0D9RC89|A0A0D9RC89_CHLSB Uncharacterized protein OS=Chlorocebus sabaeus OX=60711 GN=FLNC PE=3 SV=1	1	101	93	92	49	56	54	41	43	47	54	60	66	59	50	55	57	59	60	64	57	58	55	52	53	57	59	51	42	49	49	37	38	42	48	53	59	52	43	49	51	52	54	58
A0A0D9RC93	A0A0D9RC93	1	1	1	tr|A0A0D9RC93|A0A0D9RC93_CHLSB Nucleolar protein 6 OS=Chlorocebus sabaeus OX=60711 GN=NOL6 PE=3 SV=1	1	1	1	1	0	0	0	0	0	0	0	0	0	0	1	0	0	0	0	1	1	0	0	1	1	1	1	1	0	0	0	0	0	0	0	0	0	0	1	0	0	0	0	1
A0A0D9RC97	A0A0D9RC97	3	3	3	tr|A0A0D9RC97|A0A0D9RC97_CHLSB Phosphatidylinositol transfer protein beta OS=Chlorocebus sabaeus OX=60711 GN=PITPNB PE=4 SV=1	1	3	3	3	1	1	2	0	0	0	2	1	2	1	2	1	1	1	2	2	3	1	2	2	2	1	1	1	1	1	2	0	0	0	2	1	2	1	2	1	1	1	2	2
A0A0D9RCA0	A0A0D9RCA0	2	2	2	tr|A0A0D9RCA0|A0A0D9RCA0_CHLSB Peptidylprolyl isomerase OS=Chlorocebus sabaeus OX=60711 GN=FKBP5 PE=4 SV=1	1	2	2	2	1	0	0	0	0	0	1	0	1	0	0	0	1	1	1	0	0	0	0	0	0	0	0	0	1	0	0	0	0	0	1	0	1	0	0	0	1	1	1	0
A0A0D9RCA8	A0A0D9RCA8	2	2	2	tr|A0A0D9RCA8|A0A0D9RCA8_CHLSB UBA domain-containing protein OS=Chlorocebus sabaeus OX=60711 GN=UBAP2 PE=4 SV=1	1	2	2	2	1	0	1	0	0	0	1	0	0	0	1	1	1	1	1	1	0	0	0	0	0	1	0	0	1	0	1	0	0	0	1	0	0	0	1	1	1	1	1	1
A0A0D9RCC5	A0A0D9RCC5	7	7	7	tr|A0A0D9RCC5|A0A0D9RCC5_CHLSB GATOR complex protein SEC13 OS=Chlorocebus sabaeus OX=60711 GN=SEC13 PE=3 SV=1	1	7	7	7	0	4	0	4	1	0	1	6	4	4	1	4	1	1	1	5	6	7	4	5	5	5	5	4	0	4	0	4	1	0	1	6	4	4	1	4	1	1	1	5
A0A0D9RCC8	A0A0D9RCC8	3	3	3	tr|A0A0D9RCC8|A0A0D9RCC8_CHLSB Protein kinase domain-containing protein OS=Chlorocebus sabaeus OX=60711 PE=4 SV=1	1	3	3	3	3	0	1	0	0	0	3	0	0	1	0	0	1	2	2	0	0	0	0	1	0	1	1	1	3	0	1	0	0	0	3	0	0	1	0	0	1	2	2	0
A0A0D9RCE1	A0A0D9RCE1	6	5	5	tr|A0A0D9RCE1|A0A0D9RCE1_CHLSB Isocitrate dehydrogenase [NADP] OS=Chlorocebus sabaeus OX=60711 GN=IDH1 PE=3 SV=1	1	6	5	5	0	2	1	0	2	5	0	3	3	2	1	1	0	0	0	3	3	3	2	2	2	2	3	2	0	2	1	0	2	4	0	3	3	2	1	1	0	0	0	3
A0A0D9RCE7	A0A0D9RCE7	4	4	4	tr|A0A0D9RCE7|A0A0D9RCE7_CHLSB Erythrocyte membrane protein band 4.1 like 1 OS=Chlorocebus sabaeus OX=60711 GN=EPB41L1 PE=4 SV=1	1	4	4	4	1	0	4	1	0	3	1	1	2	1	0	1	1	1	1	2	2	1	2	1	1	2	3	1	1	0	4	1	0	3	1	1	2	1	0	1	1	1	1	2
A0A0D9RCF2	A0A0D9RCF2	29	29	29	tr|A0A0D9RCF2|A0A0D9RCF2_CHLSB Calumenin OS=Chlorocebus sabaeus OX=60711 GN=CALU PE=3 SV=1	1	29	29	29	18	9	24	6	0	5	17	16	16	15	4	2	29	26	28	10	13	14	13	14	13	13	13	13	18	9	24	6	0	5	17	16	16	15	4	2	29	26	28	10
A0A0D9RCG8	A0A0D9RCG8	5	5	5	tr|A0A0D9RCG8|A0A0D9RCG8_CHLSB Tubulin-specific chaperone E OS=Chlorocebus sabaeus OX=60711 PE=4 SV=1	1	5	5	5	3	1	2	2	1	3	3	2	3	3	2	0	4	2	4	1	4	2	2	2	2	2	2	3	3	1	2	2	1	3	3	2	3	3	2	0	4	2	4	1
A0A0D9RCI1;A0A0D9RS15	A0A0D9RCI1	12;1	12;1	12;1	tr|A0A0D9RCI1|A0A0D9RCI1_CHLSB Eukaryotic translation initiation factor 5 OS=Chlorocebus sabaeus OX=60711 GN=EIF5 PE=3 SV=1	2	12	12	12	8	5	8	3	6	6	8	6	5	6	5	4	6	8	8	6	6	6	7	6	4	5	8	7	8	5	8	3	6	6	8	6	5	6	5	4	6	8	8	6
A0A0D9RCJ9;A0A0D9R6C4	A0A0D9RCJ9	7;2	7;2	7;2	tr|A0A0D9RCJ9|A0A0D9RCJ9_CHLSB DUF1394 domain-containing protein OS=Chlorocebus sabaeus OX=60711 GN=CYRIB PE=3 SV=1	2	7	7	7	2	4	5	4	3	6	4	7	6	5	7	7	3	6	4	7	7	7	6	6	7	7	7	6	2	4	5	4	3	6	4	7	6	5	7	7	3	6	4	7
A0A0D9RCK1	A0A0D9RCK1	7	7	7	tr|A0A0D9RCK1|A0A0D9RCK1_CHLSB Uncharacterized protein OS=Chlorocebus sabaeus OX=60711 GN=COA6 PE=4 SV=1	1	7	7	7	2	2	6	3	0	2	4	1	4	2	0	1	6	5	2	4	2	1	2	2	1	1	3	1	2	2	6	3	0	2	4	1	4	2	0	1	6	5	2	4
A0A0D9RCL4;A0A0D9S937	A0A0D9RCL4;A0A0D9S937	5;4	5;4	5;4	tr|A0A0D9RCL4|A0A0D9RCL4_CHLSB Uncharacterized protein OS=Chlorocebus sabaeus OX=60711 PE=3 SV=1;tr|A0A0D9S937|A0A0D9S937_CHLSB Uncharacterized protein OS=Chlorocebus sabaeus OX=60711 PE=3 SV=1	2	5	5	5	4	3	2	3	0	2	4	2	5	3	0	0	3	4	2	4	4	4	2	4	1	4	4	4	4	3	2	3	0	2	4	2	5	3	0	0	3	4	2	4
A0A0D9RCM1;A0A0D9RV25	A0A0D9RCM1	7;1	7;1	7;1	tr|A0A0D9RCM1|A0A0D9RCM1_CHLSB Non-specific serine/threonine protein kinase OS=Chlorocebus sabaeus OX=60711 GN=CDC42BPB PE=4 SV=1	2	7	7	7	0	1	4	2	1	6	0	1	4	3	2	2	1	2	0	2	2	3	3	3	2	3	2	3	0	1	4	2	1	6	0	1	4	3	2	2	1	2	0	2
A0A0D9RCN2	A0A0D9RCN2	1	1	1	tr|A0A0D9RCN2|A0A0D9RCN2_CHLSB Uncharacterized protein OS=Chlorocebus sabaeus OX=60711 GN=ZNF512 PE=4 SV=1	1	1	1	1	1	1	0	1	1	1	0	1	0	1	0	0	0	0	0	0	1	1	1	1	1	1	0	1	1	1	0	1	1	1	0	1	0	1	0	0	0	0	0	0
A0A0D9RCN6	A0A0D9RCN6	4	4	4	tr|A0A0D9RCN6|A0A0D9RCN6_CHLSB Uncharacterized protein OS=Chlorocebus sabaeus OX=60711 GN=DCTN3 PE=4 SV=1	1	4	4	4	1	1	3	1	2	1	1	2	3	2	1	1	2	1	1	2	2	2	1	3	1	2	3	1	1	1	3	1	2	1	1	2	3	2	1	1	2	1	1	2
A0A0D9RCN8	A0A0D9RCN8	2	2	2	tr|A0A0D9RCN8|A0A0D9RCN8_CHLSB Uncharacterized protein OS=Chlorocebus sabaeus OX=60711 GN=EMG1 PE=3 SV=1	1	2	2	2	1	2	1	0	1	1	1	2	1	2	2	2	1	1	1	2	2	1	2	2	2	1	1	1	1	2	1	0	1	1	1	2	1	2	2	2	1	1	1	2
A0A0D9RCP4	A0A0D9RCP4	26	26	26	tr|A0A0D9RCP4|A0A0D9RCP4_CHLSB Prohibitin OS=Chlorocebus sabaeus OX=60711 GN=PHB2 PE=3 SV=1	1	26	26	26	5	15	7	12	8	15	7	17	16	16	13	17	7	7	7	21	22	21	18	19	17	19	18	17	5	15	7	12	8	15	7	17	16	16	13	17	7	7	7	21
A0A0D9RCP9	A0A0D9RCP9	1	1	1	tr|A0A0D9RCP9|A0A0D9RCP9_CHLSB WASH complex subunit 5 OS=Chlorocebus sabaeus OX=60711 GN=WASHC5 PE=3 SV=1	1	1	1	1	0	0	0	0	1	0	0	0	0	0	1	1	0	0	0	1	0	0	0	0	0	0	1	0	0	0	0	0	1	0	0	0	0	0	1	1	0	0	0	1
A0A0D9RCQ3	A0A0D9RCQ3	1	1	1	tr|A0A0D9RCQ3|A0A0D9RCQ3_CHLSB RAP domain-containing protein OS=Chlorocebus sabaeus OX=60711 GN=FASTKD2 PE=4 SV=1	1	1	1	1	0	1	0	0	0	0	0	0	0	0	0	1	0	0	0	0	0	0	0	0	0	0	0	0	0	1	0	0	0	0	0	0	0	0	0	1	0	0	0	0
A0A0D9RCQ7	A0A0D9RCQ7	1	1	1	tr|A0A0D9RCQ7|A0A0D9RCQ7_CHLSB Galactose-1-phosphate uridylyltransferase OS=Chlorocebus sabaeus OX=60711 GN=GALT PE=3 SV=1	1	1	1	1	0	0	1	1	0	0	1	0	1	0	0	0	0	0	1	0	0	0	0	0	0	0	0	0	0	0	1	1	0	0	1	0	1	0	0	0	0	0	1	0
A0A0D9RCQ8	A0A0D9RCQ8	3	3	3	tr|A0A0D9RCQ8|A0A0D9RCQ8_CHLSB Protein C10 OS=Chlorocebus sabaeus OX=60711 GN=C12orf57 PE=3 SV=1	1	3	3	3	1	0	0	0	0	0	1	0	0	0	0	0	1	2	2	0	0	0	0	0	0	0	0	0	1	0	0	0	0	0	1	0	0	0	0	0	1	2	2	0
A0A0D9RCR2	A0A0D9RCR2	3	3	3	tr|A0A0D9RCR2|A0A0D9RCR2_CHLSB Uncharacterized protein OS=Chlorocebus sabaeus OX=60711 GN=RBM28 PE=4 SV=1	1	3	3	3	2	0	1	0	0	2	1	0	1	0	1	0	1	2	2	0	0	0	0	1	0	1	1	0	2	0	1	0	0	2	1	0	1	0	1	0	1	2	2	0
A0A0D9RCR5	A0A0D9RCR5	32	32	32	tr|A0A0D9RCR5|A0A0D9RCR5_CHLSB Arginine--tRNA ligase, cytoplasmic OS=Chlorocebus sabaeus OX=60711 GN=RARS1 PE=3 SV=1	1	32	32	32	14	19	10	15	15	12	11	20	16	16	17	14	9	13	14	14	17	16	17	18	15	17	17	20	14	19	10	15	15	12	11	20	16	16	17	14	9	13	14	14
A0A0D9RCS5	A0A0D9RCS5	5	5	5	tr|A0A0D9RCS5|A0A0D9RCS5_CHLSB Complex I-B22 OS=Chlorocebus sabaeus OX=60711 GN=NDUFB9 PE=3 SV=1	1	5	5	5	0	1	1	1	0	0	0	3	4	2	2	2	0	0	0	3	4	4	3	3	3	4	4	2	0	1	1	1	0	0	0	3	4	2	2	2	0	0	0	3
A0A0D9RCS8	A0A0D9RCS8	39	39	39	tr|A0A0D9RCS8|A0A0D9RCS8_CHLSB Staphylococcal nuclease domain-containing protein OS=Chlorocebus sabaeus OX=60711 GN=SND1 PE=4 SV=1	1	39	39	39	7	17	22	19	23	15	16	21	28	28	21	24	14	16	13	21	26	21	26	27	28	29	29	29	7	17	22	19	23	15	16	21	28	28	21	24	14	16	13	21
A0A0D9RCT5	A0A0D9RCT5	11	3	3	tr|A0A0D9RCT5|A0A0D9RCT5_CHLSB 2-phospho-D-glycerate hydro-lyase OS=Chlorocebus sabaeus OX=60711 GN=ENO2 PE=3 SV=1	1	11	3	3	5	6	4	4	4	4	4	4	6	5	2	3	4	5	4	8	4	5	5	4	7	3	3	7	0	1	1	1	0	0	1	0	1	0	0	0	1	1	0	2
A0A0D9RCU8	A0A0D9RCU8	2	2	2	tr|A0A0D9RCU8|A0A0D9RCU8_CHLSB AAA domain-containing protein OS=Chlorocebus sabaeus OX=60711 GN=NTPCR PE=3 SV=1	1	2	2	2	1	0	1	1	0	1	1	0	1	1	0	1	1	1	1	1	1	0	0	1	0	1	1	1	1	0	1	1	0	1	1	0	1	1	0	1	1	1	1	1
A0A0D9RCV2	A0A0D9RCV2	1	1	1	tr|A0A0D9RCV2|A0A0D9RCV2_CHLSB WW and C2 domain containing 1 OS=Chlorocebus sabaeus OX=60711 GN=WWC1 PE=4 SV=1	1	1	1	1	0	0	1	0	0	0	0	0	0	0	0	0	1	1	1	0	0	0	0	0	0	0	0	0	0	0	1	0	0	0	0	0	0	0	0	0	1	1	1	0
A0A0D9RCV3	A0A0D9RCV3	35	35	35	tr|A0A0D9RCV3|A0A0D9RCV3_CHLSB Triosephosphate isomerase OS=Chlorocebus sabaeus OX=60711 GN=TPI1 PE=3 SV=1	1	35	35	35	31	25	28	12	11	22	31	25	20	19	8	9	25	29	28	17	18	23	14	16	11	9	13	10	31	25	28	12	11	22	31	25	20	19	8	9	25	29	28	17
A0A0D9RCV7	A0A0D9RCV7	2	2	2	tr|A0A0D9RCV7|A0A0D9RCV7_CHLSB ADP ribosylation factor 5 OS=Chlorocebus sabaeus OX=60711 GN=ARF5 PE=3 SV=1	1	2	2	2	0	1	0	1	2	0	0	1	1	1	2	1	1	1	1	1	2	2	2	2	2	2	2	1	0	1	0	1	2	0	0	1	1	1	2	1	1	1	1	1
A0A0D9RCW2	A0A0D9RCW2	6	6	6	tr|A0A0D9RCW2|A0A0D9RCW2_CHLSB Ubiquitin carboxyl-terminal hydrolase OS=Chlorocebus sabaeus OX=60711 GN=USP5 PE=3 SV=1	1	6	6	6	2	2	4	0	2	3	1	3	3	2	0	2	6	3	3	4	6	2	2	4	2	5	5	4	2	2	4	0	2	3	1	3	3	2	0	2	6	3	3	4
A0A0D9RCW8	A0A0D9RCW8	8	8	8	tr|A0A0D9RCW8|A0A0D9RCW8_CHLSB RNA binding motif protein 39 OS=Chlorocebus sabaeus OX=60711 GN=RBM39 PE=4 SV=1	1	8	8	8	6	2	7	1	2	4	6	3	4	3	2	2	7	7	6	2	3	5	2	1	4	2	3	2	6	2	7	1	2	4	6	3	4	3	2	2	7	7	6	2
A0A0D9RCY4	A0A0D9RCY4	8	3	3	tr|A0A0D9RCY4|A0A0D9RCY4_CHLSB EF-1_beta_acid domain-containing protein OS=Chlorocebus sabaeus OX=60711 PE=3 SV=1	1	8	3	3	4	1	5	4	3	2	6	3	5	3	3	2	7	6	5	1	3	3	4	4	4	2	3	6	2	0	1	0	1	0	3	1	2	0	1	0	3	2	3	0
A0A0D9RCY6	A0A0D9RCY6	19	19	19	tr|A0A0D9RCY6|A0A0D9RCY6_CHLSB Complex I-75kD OS=Chlorocebus sabaeus OX=60711 GN=NDUFS1 PE=3 SV=1	1	19	19	19	6	11	3	6	4	12	7	12	11	10	6	4	2	2	4	8	9	10	9	10	9	8	8	9	6	11	3	6	4	12	7	12	11	10	6	4	2	2	4	8
A0A0D9RCY8	A0A0D9RCY8	5	5	5	tr|A0A0D9RCY8|A0A0D9RCY8_CHLSB Methionine adenosyltransferase 2 subunit beta OS=Chlorocebus sabaeus OX=60711 GN=MAT2B PE=3 SV=1	1	5	5	5	2	2	3	2	1	3	2	2	3	3	1	1	1	1	0	2	1	1	2	2	2	3	2	3	2	2	3	2	1	3	2	2	3	3	1	1	1	1	0	2
A0A0D9RCY9	A0A0D9RCY9	3	3	3	tr|A0A0D9RCY9|A0A0D9RCY9_CHLSB Uncharacterized protein OS=Chlorocebus sabaeus OX=60711 GN=THOC6 PE=3 SV=1	1	3	3	3	0	2	0	1	0	2	0	2	1	0	0	1	0	0	0	1	2	1	1	2	2	1	2	1	0	2	0	1	0	2	0	2	1	0	0	1	0	0	0	1
A0A0D9RCZ4	A0A0D9RCZ4	21	9	9	tr|A0A0D9RCZ4|A0A0D9RCZ4_CHLSB HATPase_c domain-containing protein OS=Chlorocebus sabaeus OX=60711 PE=3 SV=1	1	21	9	9	14	13	16	5	15	6	16	18	12	14	19	20	19	20	17	18	18	20	18	19	17	17	17	17	8	5	7	1	8	1	8	8	4	6	8	9	9	9	8	8
A0A0D9RD00	A0A0D9RD00	4	4	4	tr|A0A0D9RD00|A0A0D9RD00_CHLSB FHA domain-containing protein OS=Chlorocebus sabaeus OX=60711 GN=SLC4A1AP PE=4 SV=1	1	4	4	4	1	0	1	0	0	0	0	0	1	0	0	0	2	2	3	0	1	0	0	1	0	1	2	0	1	0	1	0	0	0	0	0	1	0	0	0	2	2	3	0
A0A0D9RD03	A0A0D9RD03	51	51	51	tr|A0A0D9RD03|A0A0D9RD03_CHLSB 15S Mg(2+)-ATPase p97 subunit OS=Chlorocebus sabaeus OX=60711 GN=VCP PE=3 SV=1	1	51	51	51	25	29	28	19	20	34	22	35	26	29	23	20	25	28	27	27	29	28	27	28	25	28	27	29	25	29	28	19	20	34	22	35	26	29	23	20	25	28	27	27
A0A0D9RD14	A0A0D9RD14	72	72	72	tr|A0A0D9RD14|A0A0D9RD14_CHLSB Dynein cytoplasmic 1 heavy chain 1 OS=Chlorocebus sabaeus OX=60711 GN=DYNC1H1 PE=3 SV=1	1	72	72	72	9	22	13	15	36	15	9	33	25	26	39	38	9	11	11	39	43	47	43	48	42	40	44	41	9	22	13	15	36	15	9	33	25	26	39	38	9	11	11	39
A0A0D9RD19	A0A0D9RD19	2	2	2	tr|A0A0D9RD19|A0A0D9RD19_CHLSB BZIP domain-containing protein OS=Chlorocebus sabaeus OX=60711 GN=FOSL2 PE=4 SV=1	1	2	2	2	1	1	0	1	0	0	1	0	1	1	0	0	1	1	1	0	1	1	1	2	2	1	2	1	1	1	0	1	0	0	1	0	1	1	0	0	1	1	1	0
A0A0D9RD24	A0A0D9RD24	1	1	1	tr|A0A0D9RD24|A0A0D9RD24_CHLSB Uncharacterized protein OS=Chlorocebus sabaeus OX=60711 GN=STK38 PE=3 SV=1	1	1	1	1	0	0	1	0	0	0	0	0	0	0	0	0	0	0	0	0	0	0	0	0	0	0	0	0	0	0	1	0	0	0	0	0	0	0	0	0	0	0	0	0
A0A0D9RD30	A0A0D9RD30	2	2	2	tr|A0A0D9RD30|A0A0D9RD30_CHLSB Uncharacterized protein OS=Chlorocebus sabaeus OX=60711 GN=EGLN1 PE=4 SV=1	1	2	2	2	1	0	1	0	0	1	1	1	1	0	0	0	1	0	1	0	0	0	0	0	0	0	1	1	1	0	1	0	0	1	1	1	1	0	0	0	1	0	1	0
A0A0D9RD31	A0A0D9RD31	6	6	6	tr|A0A0D9RD31|A0A0D9RD31_CHLSB Complex I subunit B13 OS=Chlorocebus sabaeus OX=60711 GN=NDUFA5 PE=3 SV=1	1	6	6	6	1	2	2	1	0	2	0	5	2	2	0	0	0	1	1	1	0	3	0	2	1	1	2	1	1	2	2	1	0	2	0	5	2	2	0	0	0	1	1	1
A0A0D9RD33	A0A0D9RD33	17	17	16	tr|A0A0D9RD33|A0A0D9RD33_CHLSB Serine and arginine rich splicing factor 3 OS=Chlorocebus sabaeus OX=60711 GN=SRSF3 PE=4 SV=1	1	17	17	16	9	7	10	9	9	7	10	9	13	10	12	12	14	11	10	11	8	12	10	14	11	13	13	11	9	7	10	9	9	7	10	9	13	10	12	12	14	11	10	11
A0A0D9RD34	A0A0D9RD34	30	30	30	tr|A0A0D9RD34|A0A0D9RD34_CHLSB PHB domain-containing protein OS=Chlorocebus sabaeus OX=60711 GN=STOML2 PE=3 SV=1	1	30	30	30	11	22	10	15	6	16	11	24	20	22	15	15	12	11	13	22	24	23	16	19	19	20	18	18	11	22	10	15	6	16	11	24	20	22	15	15	12	11	13	22
A0A0D9RD46	A0A0D9RD46	4	4	4	tr|A0A0D9RD46|A0A0D9RD46_CHLSB CS domain-containing protein OS=Chlorocebus sabaeus OX=60711 GN=NUDCD2 PE=4 SV=1	1	4	4	4	4	3	1	4	0	1	3	2	1	1	1	1	2	2	3	2	3	3	3	2	2	3	2	3	4	3	1	4	0	1	3	2	1	1	1	1	2	2	3	2
A0A0D9RD53	A0A0D9RD53	1	1	1	tr|A0A0D9RD53|A0A0D9RD53_CHLSB MOEP19 domain-containing protein OS=Chlorocebus sabaeus OX=60711 PE=3 SV=1	1	1	1	1	0	1	1	1	1	1	0	1	1	1	1	0	1	0	0	1	1	1	1	1	1	1	1	1	0	1	1	1	1	1	0	1	1	1	1	0	1	0	0	1
A0A0D9RD54	A0A0D9RD54	5	5	5	tr|A0A0D9RD54|A0A0D9RD54_CHLSB Cysteine desulfurase, mitochondrial OS=Chlorocebus sabaeus OX=60711 GN=NFS1 PE=3 SV=1	1	5	5	5	1	3	3	3	1	3	2	4	4	3	2	2	2	2	3	3	2	4	4	3	3	5	4	4	1	3	3	3	1	3	2	4	4	3	2	2	2	2	3	3
A0A0D9RD66	A0A0D9RD66	5	5	5	tr|A0A0D9RD66|A0A0D9RD66_CHLSB Uncharacterized protein OS=Chlorocebus sabaeus OX=60711 GN=CPNE1 PE=3 SV=1	1	5	5	5	1	3	5	2	2	3	3	2	4	3	2	2	1	1	0	3	4	2	4	3	4	3	4	4	1	3	5	2	2	3	3	2	4	3	2	2	1	1	0	3
A0A0D9RD68	A0A0D9RD68	5	5	5	tr|A0A0D9RD68|A0A0D9RD68_CHLSB Uncharacterized protein OS=Chlorocebus sabaeus OX=60711 PE=3 SV=1	1	5	5	5	3	1	3	2	0	3	4	1	0	0	0	0	4	4	5	0	0	0	1	1	1	0	0	0	3	1	3	2	0	3	4	1	0	0	0	0	4	4	5	0
A0A0D9RD69	A0A0D9RD69	5	3	3	tr|A0A0D9RD69|A0A0D9RD69_CHLSB Abl interactor 2 OS=Chlorocebus sabaeus OX=60711 GN=ABI2 PE=3 SV=1	1	5	3	3	3	4	2	2	2	4	1	3	3	2	4	2	3	1	2	4	3	5	4	3	3	4	3	3	2	3	1	2	1	2	1	3	2	2	3	1	2	1	2	2
A0A0D9RD74	A0A0D9RD74	6	6	6	tr|A0A0D9RD74|A0A0D9RD74_CHLSB Pyr_redox_2 domain-containing protein OS=Chlorocebus sabaeus OX=60711 GN=SQOR PE=4 SV=1	1	6	6	6	1	0	2	1	0	0	0	3	2	3	3	3	1	1	1	3	3	3	2	3	3	4	3	3	1	0	2	1	0	0	0	3	2	3	3	3	1	1	1	3
A0A0D9RD80	A0A0D9RD80	3	3	3	tr|A0A0D9RD80|A0A0D9RD80_CHLSB Uncharacterized protein OS=Chlorocebus sabaeus OX=60711 GN=MLF2 PE=3 SV=1	1	3	3	3	0	2	1	1	0	1	0	1	1	2	0	0	0	1	0	1	1	1	0	2	0	1	0	0	0	2	1	1	0	1	0	1	1	2	0	0	0	1	0	1
A0A0D9RD83	A0A0D9RD83	3	3	3	tr|A0A0D9RD83|A0A0D9RD83_CHLSB Syntaxin 8 OS=Chlorocebus sabaeus OX=60711 GN=STX8 PE=4 SV=1	1	3	3	3	2	0	2	0	0	0	2	0	0	0	0	0	3	3	3	0	0	0	0	0	0	0	0	0	2	0	2	0	0	0	2	0	0	0	0	0	3	3	3	0
A0A0D9RD85	A0A0D9RD85	10	10	10	tr|A0A0D9RD85|A0A0D9RD85_CHLSB Tryptophan--tRNA ligase, cytoplasmic OS=Chlorocebus sabaeus OX=60711 GN=WARS1 PE=3 SV=1	1	10	10	10	7	8	5	5	3	3	7	9	5	6	7	6	3	6	4	5	6	6	4	7	4	4	6	6	7	8	5	5	3	3	7	9	5	6	7	6	3	6	4	5
A0A0D9RD98	A0A0D9RD98	6	6	6	tr|A0A0D9RD98|A0A0D9RD98_CHLSB Protein disulfide-isomerase OS=Chlorocebus sabaeus OX=60711 GN=CRELD1 PE=3 SV=1	1	6	6	6	5	5	5	5	4	4	5	4	4	5	3	2	6	5	5	3	6	5	5	5	4	4	4	4	5	5	5	5	4	4	5	4	4	5	3	2	6	5	5	3
A0A0D9RDA4;A0A0D9SAU0	A0A0D9RDA4	3;1	3;1	3;1	tr|A0A0D9RDA4|A0A0D9RDA4_CHLSB RRM domain-containing protein OS=Chlorocebus sabaeus OX=60711 GN=CSTF2 PE=4 SV=1	2	3	3	3	2	1	3	1	0	1	2	1	2	1	0	0	3	3	2	1	1	1	2	2	1	1	1	1	2	1	3	1	0	1	2	1	2	1	0	0	3	3	2	1
A0A0D9RDA8	A0A0D9RDA8	6	6	6	tr|A0A0D9RDA8|A0A0D9RDA8_CHLSB CTD domain-containing protein OS=Chlorocebus sabaeus OX=60711 GN=SRRM2 PE=4 SV=1	1	6	6	6	2	1	2	1	0	0	2	0	1	0	1	1	2	3	1	1	1	0	0	0	1	0	0	0	2	1	2	1	0	0	2	0	1	0	1	1	2	3	1	1
A0A0D9RDB1	A0A0D9RDB1	18	18	18	tr|A0A0D9RDB1|A0A0D9RDB1_CHLSB Myelin expression factor 2 OS=Chlorocebus sabaeus OX=60711 GN=MYEF2 PE=4 SV=1	1	18	18	18	7	9	8	7	2	5	8	14	12	15	6	5	12	12	11	10	13	11	11	13	9	6	11	11	7	9	8	7	2	5	8	14	12	15	6	5	12	12	11	10
A0A0D9RDB5;A0A0D9SCZ5;A0A0D9S985	A0A0D9RDB5;A0A0D9SCZ5;A0A0D9S985	2;2;1	2;2;1	2;2;1	tr|A0A0D9RDB5|A0A0D9RDB5_CHLSB Ubiquitin-like domain-containing protein OS=Chlorocebus sabaeus OX=60711 PE=4 SV=1;tr|A0A0D9SCZ5|A0A0D9SCZ5_CHLSB Ubiquitin-like domain-containing protein OS=Chlorocebus sabaeus OX=60711 PE=4 SV=1;tr|A0A0D9S985|A0A0D9S985_CHL	3	2	2	2	1	1	1	1	0	1	1	2	1	1	0	0	1	2	2	1	1	1	1	1	1	1	1	1	1	1	1	1	0	1	1	2	1	1	0	0	1	2	2	1
A0A0D9RDD0	A0A0D9RDD0	4	4	4	tr|A0A0D9RDD0|A0A0D9RDD0_CHLSB Ribosome biogenesis protein WDR12 OS=Chlorocebus sabaeus OX=60711 GN=WDR12 PE=3 SV=1	1	4	4	4	0	3	1	3	1	1	1	2	3	3	2	2	1	0	0	1	3	1	2	3	1	2	2	0	0	3	1	3	1	1	1	2	3	3	2	2	1	0	0	1
A0A0D9RDE9	A0A0D9RDE9	5	5	5	tr|A0A0D9RDE9|A0A0D9RDE9_CHLSB Uncharacterized protein OS=Chlorocebus sabaeus OX=60711 GN=TTC1 PE=4 SV=1	1	5	5	5	4	2	2	1	0	1	4	1	2	2	0	0	3	2	4	0	1	1	3	1	2	1	1	0	4	2	2	1	0	1	4	1	2	2	0	0	3	2	4	0
A0A0D9RDF4	A0A0D9RDF4	1	1	1	tr|A0A0D9RDF4|A0A0D9RDF4_CHLSB DNA replication complex GINS protein PSF1 OS=Chlorocebus sabaeus OX=60711 GN=GINS1 PE=3 SV=1	1	1	1	1	1	1	1	1	0	1	1	1	1	1	0	0	0	0	0	1	0	1	1	1	1	1	1	1	1	1	1	1	0	1	1	1	1	1	0	0	0	0	0	1
A0A0D9RDG4	A0A0D9RDG4	4	4	4	tr|A0A0D9RDG4|A0A0D9RDG4_CHLSB RING-type E3 ubiquitin transferase OS=Chlorocebus sabaeus OX=60711 GN=UHRF1 PE=4 SV=1	1	4	4	4	1	3	2	2	2	0	1	2	1	3	3	2	2	2	1	4	3	4	1	3	2	3	3	2	1	3	2	2	2	0	1	2	1	3	3	2	2	2	1	4
A0A0D9RDH2;A0A0D9RFE3	A0A0D9RDH2	38;5	38;5	30;0	tr|A0A0D9RDH2|A0A0D9RDH2_CHLSB DNA helicase OS=Chlorocebus sabaeus OX=60711 GN=CHD4 PE=3 SV=1	2	38	38	30	22	12	18	12	5	12	18	11	19	15	9	8	25	26	26	14	11	12	15	14	13	15	16	14	22	12	18	12	5	12	18	11	19	15	9	8	25	26	26	14
A0A0D9RDH4	A0A0D9RDH4	82	54	49	tr|A0A0D9RDH4|A0A0D9RDH4_CHLSB Uncharacterized protein OS=Chlorocebus sabaeus OX=60711 GN=MYH10 PE=3 SV=1	1	82	54	49	17	44	35	35	36	30	42	53	47	46	52	55	25	29	30	54	59	58	56	56	53	53	59	50	8	24	21	18	17	16	24	29	27	25	29	33	7	13	12	30
A0A0D9RDI1	A0A0D9RDI1	10	10	10	tr|A0A0D9RDI1|A0A0D9RDI1_CHLSB SAM_MT_RSMB_NOP domain-containing protein OS=Chlorocebus sabaeus OX=60711 PE=3 SV=1	1	10	10	10	0	0	2	0	1	0	0	4	4	4	6	7	3	4	3	7	8	8	8	8	7	7	5	6	0	0	2	0	1	0	0	4	4	4	6	7	3	4	3	7
A0A0D9RDI2	A0A0D9RDI2	2	2	2	tr|A0A0D9RDI2|A0A0D9RDI2_CHLSB Uncharacterized protein OS=Chlorocebus sabaeus OX=60711 GN=CCDC85C PE=3 SV=1	1	2	2	2	0	1	0	1	0	0	0	1	2	2	0	0	1	0	0	0	0	0	0	0	0	2	1	0	0	1	0	1	0	0	0	1	2	2	0	0	1	0	0	0
A0A0D9RDI6	A0A0D9RDI6	13	13	13	tr|A0A0D9RDI6|A0A0D9RDI6_CHLSB Eukaryotic translation initiation factor 6 OS=Chlorocebus sabaeus OX=60711 GN=EIF6 PE=3 SV=1	1	13	13	13	0	5	1	1	1	9	0	6	4	4	1	1	2	2	2	6	7	6	5	3	4	1	2	2	0	5	1	1	1	9	0	6	4	4	1	1	2	2	2	6
A0A0D9RDI7;A0A0D9RB23	A0A0D9RDI7	35;16	35;16	31;16	tr|A0A0D9RDI7|A0A0D9RDI7_CHLSB KOW domain-containing protein OS=Chlorocebus sabaeus OX=60711 PE=3 SV=1	2	35	35	31	9	14	17	10	24	16	12	20	17	17	28	31	15	12	14	24	26	25	21	22	19	22	21	18	9	14	17	10	24	16	12	20	17	17	28	31	15	12	14	24
A0A0D9RDJ1	A0A0D9RDJ1	6	5	5	tr|A0A0D9RDJ1|A0A0D9RDJ1_CHLSB Oxoglutarate dehydrogenase (succinyl-transferring) OS=Chlorocebus sabaeus OX=60711 GN=OGDHL PE=3 SV=1	1	6	5	5	0	3	1	1	2	2	2	3	5	4	4	3	2	3	1	4	5	5	4	5	4	6	6	5	0	3	0	1	1	1	1	2	4	3	3	2	1	2	1	3
A0A0D9RDJ3	A0A0D9RDJ3	5	5	5	tr|A0A0D9RDJ3|A0A0D9RDJ3_CHLSB Perilipin OS=Chlorocebus sabaeus OX=60711 GN=PLIN3 PE=3 SV=1	1	5	5	5	3	3	4	2	3	3	3	2	4	4	2	4	4	4	5	4	4	4	4	4	3	5	4	3	3	3	4	2	3	3	3	2	4	4	2	4	4	4	5	4
A0A0D9RDK2	A0A0D9RDK2	7	7	7	tr|A0A0D9RDK2|A0A0D9RDK2_CHLSB Non-specific serine/threonine protein kinase OS=Chlorocebus sabaeus OX=60711 PE=3 SV=1	1	7	7	7	3	4	2	5	2	1	3	6	4	3	5	6	2	3	3	5	5	5	5	5	6	6	6	5	3	4	2	5	2	1	3	6	4	3	5	6	2	3	3	5
CON__Q3SX28;A0A0D9RDK6	CON__Q3SX28;A0A0D9RDK6	25;25	6;6	4;4	;tr|A0A0D9RDK6|A0A0D9RDK6_CHLSB Uncharacterized protein OS=Chlorocebus sabaeus OX=60711 GN=TPM2 PE=3 SV=1	2	25	6	4	20	16	19	15	8	11	20	18	20	18	11	10	20	20	20	16	15	16	16	17	18	18	18	18	4	3	4	2	1	1	4	4	4	4	2	2	4	4	5	3
A0A0D9RDK9	A0A0D9RDK9	3	3	3	tr|A0A0D9RDK9|A0A0D9RDK9_CHLSB Protein-histidine N-methyltransferase OS=Chlorocebus sabaeus OX=60711 GN=SETD3 PE=3 SV=1	1	3	3	3	0	0	2	0	0	0	1	0	0	0	0	0	1	0	0	0	0	0	0	1	0	0	0	1	0	0	2	0	0	0	1	0	0	0	0	0	1	0	0	0
A0A0D9RDL0	A0A0D9RDL0	3	3	3	tr|A0A0D9RDL0|A0A0D9RDL0_CHLSB PseudoU_synth_2 domain-containing protein OS=Chlorocebus sabaeus OX=60711 GN=RPUSD3 PE=4 SV=1	1	3	3	3	0	0	2	0	1	0	1	1	1	1	0	1	0	0	0	0	1	0	0	1	1	0	1	1	0	0	2	0	1	0	1	1	1	1	0	1	0	0	0	0
A0A0D9RDM2	A0A0D9RDM2	2	2	2	tr|A0A0D9RDM2|A0A0D9RDM2_CHLSB Receptor protein serine/threonine kinase OS=Chlorocebus sabaeus OX=60711 GN=BMPR2 PE=3 SV=1	1	2	2	2	1	0	1	0	0	1	1	0	1	0	0	0	1	1	1	1	1	0	1	2	1	1	1	0	1	0	1	0	0	1	1	0	1	0	0	0	1	1	1	1
A0A0D9RDM5	A0A0D9RDM5	2	2	2	tr|A0A0D9RDM5|A0A0D9RDM5_CHLSB Deoxyuridine 5-triphosphate nucleotidohydrolase OS=Chlorocebus sabaeus OX=60711 GN=DUT PE=3 SV=1	1	2	2	2	2	1	2	2	0	1	2	1	2	2	0	0	2	1	2	2	1	1	1	0	0	0	1	0	2	1	2	2	0	1	2	1	2	2	0	0	2	1	2	2
A0A0D9RDM6	A0A0D9RDM6	2	2	2	tr|A0A0D9RDM6|A0A0D9RDM6_CHLSB N-acetylglucosamine-6-phosphate deacetylase OS=Chlorocebus sabaeus OX=60711 PE=3 SV=1	1	2	2	2	0	0	0	0	0	0	0	1	0	2	0	0	0	0	0	0	0	1	0	0	0	0	1	1	0	0	0	0	0	0	0	1	0	2	0	0	0	0	0	0
A0A0D9RDN2	A0A0D9RDN2	6	6	6	tr|A0A0D9RDN2|A0A0D9RDN2_CHLSB NOP58 ribonucleoprotein OS=Chlorocebus sabaeus OX=60711 GN=NOP58 PE=3 SV=1	1	6	6	6	2	1	4	1	2	1	3	3	1	2	2	1	4	4	3	2	2	1	1	2	3	1	2	1	2	1	4	1	2	1	3	3	1	2	2	1	4	4	3	2
A0A0D9RDN3	A0A0D9RDN3	2	2	2	tr|A0A0D9RDN3|A0A0D9RDN3_CHLSB Protein kinase domain-containing protein OS=Chlorocebus sabaeus OX=60711 GN=VRK1 PE=3 SV=1	1	2	2	2	1	1	1	1	0	0	1	1	0	0	0	0	1	1	1	0	0	0	0	0	1	0	1	1	1	1	1	1	0	0	1	1	0	0	0	0	1	1	1	0
A0A0D9RDN5	A0A0D9RDN5	2	2	2	tr|A0A0D9RDN5|A0A0D9RDN5_CHLSB Mitochondrial import inner membrane translocase subunit TIM23 OS=Chlorocebus sabaeus OX=60711 GN=TIMM23 PE=3 SV=1	1	2	2	2	0	2	0	1	0	0	0	2	1	2	2	2	0	0	1	2	1	1	2	2	1	2	1	1	0	2	0	1	0	0	0	2	1	2	2	2	0	0	1	2
A0A0D9RDN9	A0A0D9RDN9	3	1	1	tr|A0A0D9RDN9|A0A0D9RDN9_CHLSB AP-2 complex subunit alpha OS=Chlorocebus sabaeus OX=60711 GN=AP2A2 PE=3 SV=1	1	3	1	1	2	2	0	1	0	2	1	1	1	1	1	1	1	0	0	1	1	1	1	1	1	1	0	1	1	1	0	0	0	1	0	0	0	0	0	0	0	0	0	0
A0A0D9RDP7	A0A0D9RDP7	5	5	5	tr|A0A0D9RDP7|A0A0D9RDP7_CHLSB Formylglycinamide ribonucleotide amidotransferase OS=Chlorocebus sabaeus OX=60711 GN=PFAS PE=3 SV=1	1	5	5	5	0	0	2	1	2	1	2	1	2	2	2	1	2	3	0	1	1	1	2	2	3	2	1	1	0	0	2	1	2	1	2	1	2	2	2	1	2	3	0	1
A0A0D9RDQ0	A0A0D9RDQ0	10	10	10	tr|A0A0D9RDQ0|A0A0D9RDQ0_CHLSB Uncharacterized protein OS=Chlorocebus sabaeus OX=60711 GN=MRPL3 PE=3 SV=1	1	10	10	10	0	4	1	1	3	5	1	6	3	3	4	3	1	0	0	4	6	5	5	5	5	3	3	3	0	4	1	1	3	5	1	6	3	3	4	3	1	0	0	4
A0A0D9RDQ1	A0A0D9RDQ1	2	2	2	tr|A0A0D9RDQ1|A0A0D9RDQ1_CHLSB Uncharacterized protein OS=Chlorocebus sabaeus OX=60711 PE=4 SV=1	1	2	2	2	0	1	1	1	0	1	0	0	0	0	0	1	0	0	0	2	0	0	0	0	0	0	0	0	0	1	1	1	0	1	0	0	0	0	0	1	0	0	0	2
A0A0D9RDR4;A0A0D9RIU6;A0A0D9R235;A0A0D9RII8	A0A0D9RDR4;A0A0D9RIU6	47;37;3;2	47;37;3;2	47;37;3;2	tr|A0A0D9RDR4|A0A0D9RDR4_CHLSB Glyceraldehyde-3-phosphate dehydrogenase OS=Chlorocebus sabaeus OX=60711 PE=3 SV=1;tr|A0A0D9RIU6|A0A0D9RIU6_CHLSB Glyceraldehyde-3-phosphate dehydrogenase OS=Chlorocebus sabaeus OX=60711 PE=3 SV=1	4	47	47	47	28	37	32	26	38	33	32	40	34	35	31	34	29	29	29	39	40	41	37	38	39	37	37	41	28	37	32	26	38	33	32	40	34	35	31	34	29	29	29	39
A0A0D9RDR7	A0A0D9RDR7	4	4	4	tr|A0A0D9RDR7|A0A0D9RDR7_CHLSB Tetraspanin OS=Chlorocebus sabaeus OX=60711 GN=CD151 PE=3 SV=1	1	4	4	4	3	2	3	2	3	3	4	1	2	0	1	2	4	3	2	1	1	2	2	2	1	0	1	0	3	2	3	2	3	3	4	1	2	0	1	2	4	3	2	1
A0A0D9RDS1	A0A0D9RDS1	2	2	2	tr|A0A0D9RDS1|A0A0D9RDS1_CHLSB ATPase family AAA domain containing 2 OS=Chlorocebus sabaeus OX=60711 GN=ATAD2 PE=3 SV=1	1	2	2	2	0	1	0	1	0	1	0	1	2	1	1	1	0	0	0	0	1	1	1	1	1	1	1	1	0	1	0	1	0	1	0	1	2	1	1	1	0	0	0	0
A0A0D9RDS4	A0A0D9RDS4	89	89	80	tr|A0A0D9RDS4|A0A0D9RDS4_CHLSB Uncharacterized protein OS=Chlorocebus sabaeus OX=60711 GN=TLN1 PE=4 SV=1	1	89	89	80	47	45	58	28	34	71	51	43	42	35	23	30	39	45	40	42	30	38	33	38	43	40	43	38	47	45	58	28	34	71	51	43	42	35	23	30	39	45	40	42
A0A0D9RDS6	A0A0D9RDS6	13	12	12	tr|A0A0D9RDS6|A0A0D9RDS6_CHLSB PWWP domain-containing protein OS=Chlorocebus sabaeus OX=60711 GN=HDGFL2 PE=3 SV=1	1	13	12	12	5	3	7	3	3	3	7	6	8	6	2	3	11	12	13	5	4	5	4	4	6	4	6	3	5	3	7	3	2	3	6	6	8	6	2	2	10	11	12	5
A0A0D9RDS7	A0A0D9RDS7	3	3	3	tr|A0A0D9RDS7|A0A0D9RDS7_CHLSB Proteasome inhibitor PI31 subunit OS=Chlorocebus sabaeus OX=60711 GN=PSMF1 PE=3 SV=1	1	3	3	3	3	2	2	1	0	1	3	2	2	2	0	0	2	2	1	0	1	1	1	1	1	1	2	1	3	2	2	1	0	1	3	2	2	2	0	0	2	2	1	0
A0A0D9RDS8	A0A0D9RDS8	10	10	10	tr|A0A0D9RDS8|A0A0D9RDS8_CHLSB ENTH domain-containing protein OS=Chlorocebus sabaeus OX=60711 GN=CLINT1 PE=4 SV=1	1	10	10	10	3	2	2	4	3	1	4	2	4	3	5	4	3	4	3	1	2	3	4	3	3	3	4	3	3	2	2	4	3	1	4	2	4	3	5	4	3	4	3	1
A0A0D9RDT3	A0A0D9RDT3	12	12	12	tr|A0A0D9RDT3|A0A0D9RDT3_CHLSB Condensin complex subunit 1 OS=Chlorocebus sabaeus OX=60711 GN=NCAPD2 PE=3 SV=1	1	12	12	12	3	7	3	7	6	6	4	9	7	7	8	9	4	5	3	8	7	8	7	9	7	6	6	4	3	7	3	7	6	6	4	9	7	7	8	9	4	5	3	8
A0A0D9RDT9	A0A0D9RDT9	18	18	18	tr|A0A0D9RDT9|A0A0D9RDT9_CHLSB 60S acidic ribosomal protein P2 OS=Chlorocebus sabaeus OX=60711 GN=RPLP2 PE=3 SV=1	1	18	18	18	7	12	5	10	13	16	6	12	12	12	11	10	7	8	8	12	13	12	11	12	12	12	12	10	7	12	5	10	13	16	6	12	12	12	11	10	7	8	8	12
A0A0D9RDU4	A0A0D9RDU4	7	7	7	tr|A0A0D9RDU4|A0A0D9RDU4_CHLSB J domain-containing protein OS=Chlorocebus sabaeus OX=60711 GN=DNAJC13 PE=4 SV=1	1	7	7	7	2	2	2	1	2	3	0	2	1	1	6	3	0	0	0	5	3	5	3	5	6	2	2	2	2	2	2	1	2	3	0	2	1	1	6	3	0	0	0	5
A0A0D9RDU7	A0A0D9RDU7	2	2	2	tr|A0A0D9RDU7|A0A0D9RDU7_CHLSB 39S ribosomal protein L51, mitochondrial OS=Chlorocebus sabaeus OX=60711 GN=MRPL51 PE=3 SV=1	1	2	2	2	2	2	1	1	2	0	1	2	1	1	1	2	1	1	0	1	2	2	1	2	2	1	1	1	2	2	1	1	2	0	1	2	1	1	1	2	1	1	0	1
A0A0D9RDV4;A0A0D9RAC5	A0A0D9RDV4	7;1	7;1	7;1	tr|A0A0D9RDV4|A0A0D9RDV4_CHLSB SH3 domain containing GRB2 like 1, endophilin A2 OS=Chlorocebus sabaeus OX=60711 GN=SH3GL1 PE=4 SV=1	2	7	7	7	3	0	5	0	0	0	3	2	1	2	0	1	7	6	6	2	2	2	2	2	2	2	2	1	3	0	5	0	0	0	3	2	1	2	0	1	7	6	6	2
A0A0D9RDV7	A0A0D9RDV7	8	8	8	tr|A0A0D9RDV7|A0A0D9RDV7_CHLSB Actin-related protein 2/3 complex subunit 4 OS=Chlorocebus sabaeus OX=60711 GN=ARPC4 PE=3 SV=1	1	8	8	8	1	4	4	4	5	3	2	6	5	5	5	4	2	3	2	6	3	6	5	6	3	5	6	5	1	4	4	4	5	3	2	6	5	5	5	4	2	3	2	6
A0A0D9RDX8	A0A0D9RDX8	1	1	1	tr|A0A0D9RDX8|A0A0D9RDX8_CHLSB UFM1-activating enzyme OS=Chlorocebus sabaeus OX=60711 GN=UBA5 PE=3 SV=1	1	1	1	1	0	1	1	1	0	0	0	1	1	1	1	1	0	0	0	1	1	1	1	1	1	1	1	0	0	1	1	1	0	0	0	1	1	1	1	1	0	0	0	1
A0A0D9RDX9	A0A0D9RDX9	5	5	5	tr|A0A0D9RDX9|A0A0D9RDX9_CHLSB Polypeptide N-acetylgalactosaminyltransferase OS=Chlorocebus sabaeus OX=60711 GN=GALNT2 PE=3 SV=1	1	5	5	5	1	1	2	2	2	2	2	1	1	1	2	1	2	1	1	2	1	1	2	1	2	2	1	3	1	1	2	2	2	2	2	1	1	1	2	1	2	1	1	2
A0A0D9RDY2	A0A0D9RDY2	3	3	3	tr|A0A0D9RDY2|A0A0D9RDY2_CHLSB Peptidylprolyl isomerase OS=Chlorocebus sabaeus OX=60711 GN=FKBP1A PE=4 SV=1	1	3	3	3	1	0	2	0	0	0	2	0	0	1	0	0	1	2	3	1	2	3	1	1	0	0	0	0	1	0	2	0	0	0	2	0	0	1	0	0	1	2	3	1
A0A0D9RDZ4	A0A0D9RDZ4	5	5	5	tr|A0A0D9RDZ4|A0A0D9RDZ4_CHLSB Lactoylglutathione lyase OS=Chlorocebus sabaeus OX=60711 GN=GLO1 PE=3 SV=1	1	5	5	5	5	5	3	2	1	1	4	4	3	3	1	2	3	2	2	1	2	2	2	3	3	2	2	2	5	5	3	2	1	1	4	4	3	3	1	2	3	2	2	1
A0A0D9RDZ6	A0A0D9RDZ6	3	1	1	tr|A0A0D9RDZ6|A0A0D9RDZ6_CHLSB IF rod domain-containing protein OS=Chlorocebus sabaeus OX=60711 PE=3 SV=1	1	3	1	1	1	1	2	1	1	1	1	1	3	1	1	2	2	2	2	2	2	2	2	2	1	2	2	1	0	0	0	0	0	0	0	0	1	0	0	0	0	0	0	0
A0A0D9RDZ9	A0A0D9RDZ9	4	4	4	tr|A0A0D9RDZ9|A0A0D9RDZ9_CHLSB SH3 domain-binding glutamic acid-rich-like protein OS=Chlorocebus sabaeus OX=60711 GN=SH3BGRL PE=3 SV=1	1	4	4	4	3	0	3	0	0	1	2	0	0	0	0	0	2	2	1	0	0	0	0	0	0	0	0	0	3	0	3	0	0	1	2	0	0	0	0	0	2	2	1	0
A0A0D9RE00	A0A0D9RE00	3	3	3	tr|A0A0D9RE00|A0A0D9RE00_CHLSB Uncharacterized protein OS=Chlorocebus sabaeus OX=60711 GN=ABCB10 PE=4 SV=1	1	3	3	3	0	0	1	0	0	1	0	0	1	1	1	3	0	0	0	2	2	2	1	3	1	1	1	1	0	0	1	0	0	1	0	0	1	1	1	3	0	0	0	2
A0A0D9RE03	A0A0D9RE03	3	3	3	tr|A0A0D9RE03|A0A0D9RE03_CHLSB NSFL1 cofactor p47 OS=Chlorocebus sabaeus OX=60711 GN=NSFL1C PE=4 SV=1	1	3	3	3	1	0	2	0	0	0	1	0	0	0	0	0	3	3	2	0	0	0	0	0	0	0	0	0	1	0	2	0	0	0	1	0	0	0	0	0	3	3	2	0
A0A0D9RE08	A0A0D9RE08	5	5	5	tr|A0A0D9RE08|A0A0D9RE08_CHLSB HIT domain-containing protein OS=Chlorocebus sabaeus OX=60711 GN=HINT2 PE=3 SV=1	1	5	5	5	2	2	2	2	1	3	1	3	2	3	2	2	2	2	2	2	3	1	2	3	4	2	2	4	2	2	2	2	1	3	1	3	2	3	2	2	2	2	2	2
A0A0D9RE10	A0A0D9RE10	4	4	4	tr|A0A0D9RE10|A0A0D9RE10_CHLSB Protein FAM3C OS=Chlorocebus sabaeus OX=60711 GN=FAM3C PE=3 SV=1	1	4	4	4	2	0	3	0	2	1	2	2	2	3	1	1	2	3	4	1	2	1	0	1	1	0	1	1	2	0	3	0	2	1	2	2	2	3	1	1	2	3	4	1
A0A0D9RE11	A0A0D9RE11	4	4	4	tr|A0A0D9RE11|A0A0D9RE11_CHLSB Uncharacterized protein OS=Chlorocebus sabaeus OX=60711 GN=HMGN5 PE=3 SV=1	1	4	4	4	2	0	1	0	0	0	2	0	0	0	0	0	4	3	4	0	0	0	0	0	0	0	0	0	2	0	1	0	0	0	2	0	0	0	0	0	4	3	4	0
A0A0D9RE23	A0A0D9RE23	1	1	1	tr|A0A0D9RE23|A0A0D9RE23_CHLSB Glutaredoxin domain-containing protein OS=Chlorocebus sabaeus OX=60711 GN=GLRX5 PE=4 SV=1	1	1	1	1	1	0	1	0	0	0	1	0	1	0	0	0	1	1	1	0	0	0	0	0	0	0	0	0	1	0	1	0	0	0	1	0	1	0	0	0	1	1	1	0
A0A0D9RE26	A0A0D9RE26	2	2	2	tr|A0A0D9RE26|A0A0D9RE26_CHLSB Cytospin-A OS=Chlorocebus sabaeus OX=60711 PE=3 SV=1	1	2	2	2	2	0	1	0	0	0	1	1	0	1	0	0	2	2	2	0	1	1	1	0	0	1	0	0	2	0	1	0	0	0	1	1	0	1	0	0	2	2	2	0
A0A0D9RE27	A0A0D9RE27	5	5	3	tr|A0A0D9RE27|A0A0D9RE27_CHLSB Serine/threonine-protein phosphatase OS=Chlorocebus sabaeus OX=60711 GN=PPP1CB PE=3 SV=1	1	5	5	3	0	3	1	2	0	2	1	4	4	4	4	3	0	0	1	4	3	4	3	3	3	2	4	3	0	3	1	2	0	2	1	4	4	4	4	3	0	0	1	4
A0A0D9RE31	A0A0D9RE31	3	3	3	tr|A0A0D9RE31|A0A0D9RE31_CHLSB COP9 signalosome complex subunit 2 OS=Chlorocebus sabaeus OX=60711 GN=COPS2 PE=3 SV=1	1	3	3	3	1	0	2	0	0	1	0	0	1	1	1	2	2	3	0	3	1	1	1	1	0	2	3	1	1	0	2	0	0	1	0	0	1	1	1	2	2	3	0	3
A0A0D9RE37	A0A0D9RE37	5	5	5	tr|A0A0D9RE37|A0A0D9RE37_CHLSB Uncharacterized protein OS=Chlorocebus sabaeus OX=60711 GN=CDV3 PE=3 SV=1	1	5	5	5	2	1	3	1	0	0	2	1	1	1	0	0	4	4	5	1	0	0	0	0	3	1	1	1	2	1	3	1	0	0	2	1	1	1	0	0	4	4	5	1
A0A0D9RE38	A0A0D9RE38	5	5	5	tr|A0A0D9RE38|A0A0D9RE38_CHLSB Uncharacterized protein OS=Chlorocebus sabaeus OX=60711 GN=GALK2 PE=3 SV=1	1	5	5	5	1	2	2	2	1	2	2	2	2	1	2	2	1	2	1	2	2	2	2	2	1	2	4	2	1	2	2	2	1	2	2	2	2	1	2	2	1	2	1	2
A0A0D9RE46	A0A0D9RE46	3	3	3	tr|A0A0D9RE46|A0A0D9RE46_CHLSB WD repeat domain 43 OS=Chlorocebus sabaeus OX=60711 GN=WDR43 PE=4 SV=1	1	3	3	3	1	1	1	0	2	0	2	2	0	0	0	1	2	1	2	0	0	0	1	1	2	0	1	2	1	1	1	0	2	0	2	2	0	0	0	1	2	1	2	0
A0A0D9RE54;A0A0D9RPN1	A0A0D9RE54	8;1	8;1	8;1	tr|A0A0D9RE54|A0A0D9RE54_CHLSB Uncharacterized protein OS=Chlorocebus sabaeus OX=60711 GN=SLC25A22 PE=3 SV=1	2	8	8	8	0	5	1	4	3	5	0	3	4	2	3	2	0	0	0	5	5	4	4	4	3	3	6	3	0	5	1	4	3	5	0	3	4	2	3	2	0	0	0	5
A0A0D9RE55	A0A0D9RE55	1	1	1	tr|A0A0D9RE55|A0A0D9RE55_CHLSB Nuf2 domain-containing protein OS=Chlorocebus sabaeus OX=60711 GN=NUF2 PE=3 SV=1	1	1	1	1	0	0	0	0	0	1	0	0	0	0	1	0	0	0	0	0	0	0	0	0	0	0	0	0	0	0	0	0	0	1	0	0	0	0	1	0	0	0	0	0
A0A0D9RE60	A0A0D9RE60	10	10	10	tr|A0A0D9RE60|A0A0D9RE60_CHLSB CAP-ZIP_m domain-containing protein OS=Chlorocebus sabaeus OX=60711 PE=4 SV=1	1	10	10	10	6	1	4	0	2	1	5	1	1	1	0	0	7	8	9	1	1	0	0	1	2	0	0	1	6	1	4	0	2	1	5	1	1	1	0	0	7	8	9	1
A0A0D9RE62	A0A0D9RE62	2	2	2	tr|A0A0D9RE62|A0A0D9RE62_CHLSB Uncharacterized protein OS=Chlorocebus sabaeus OX=60711 GN=GATD1 PE=4 SV=1	1	2	2	2	0	1	0	2	1	0	0	2	2	1	1	1	0	0	0	2	2	2	2	1	2	2	2	2	0	1	0	2	1	0	0	2	2	1	1	1	0	0	0	2
A0A0D9RE65	A0A0D9RE65	1	1	1	tr|A0A0D9RE65|A0A0D9RE65_CHLSB SCP domain-containing protein OS=Chlorocebus sabaeus OX=60711 GN=GLIPR2 PE=4 SV=1	1	1	1	1	1	1	1	1	0	0	1	1	1	1	1	0	1	1	0	0	1	1	1	1	1	0	1	1	1	1	1	1	0	0	1	1	1	1	1	0	1	1	0	0
A0A0D9RE68	A0A0D9RE68	12	12	12	tr|A0A0D9RE68|A0A0D9RE68_CHLSB Transaldolase OS=Chlorocebus sabaeus OX=60711 GN=TALDO1 PE=3 SV=1	1	12	12	12	9	9	10	9	2	5	11	10	10	10	6	5	9	10	9	7	8	7	7	8	8	5	4	6	9	9	10	9	2	5	11	10	10	10	6	5	9	10	9	7
A0A0D9RE73	A0A0D9RE73	27	27	27	tr|A0A0D9RE73|A0A0D9RE73_CHLSB Clathrin light chain OS=Chlorocebus sabaeus OX=60711 GN=CLTA PE=3 SV=1	1	27	27	27	18	19	15	17	19	11	21	19	24	21	22	20	22	20	21	22	21	20	22	24	19	24	23	25	18	19	15	17	19	11	21	19	24	21	22	20	22	20	21	22
A0A0D9RE78	A0A0D9RE78	3	3	3	tr|A0A0D9RE78|A0A0D9RE78_CHLSB Uncharacterized protein OS=Chlorocebus sabaeus OX=60711 GN=SNTB1 PE=3 SV=1	1	3	3	3	1	1	2	1	0	0	0	2	2	2	0	1	1	1	1	2	1	0	0	1	0	1	1	0	1	1	2	1	0	0	0	2	2	2	0	1	1	1	1	2
A0A0D9RE81	A0A0D9RE81	5	5	5	tr|A0A0D9RE81|A0A0D9RE81_CHLSB EPS8 like 2 OS=Chlorocebus sabaeus OX=60711 GN=EPS8L2 PE=3 SV=1	1	5	5	5	3	2	3	0	0	1	1	0	1	0	0	0	2	3	1	1	1	0	2	1	0	2	0	0	3	2	3	0	0	1	1	0	1	0	0	0	2	3	1	1
A0A0D9RE82	A0A0D9RE82	3	3	3	tr|A0A0D9RE82|A0A0D9RE82_CHLSB Glucosamine (UDP-N-acetyl)-2-epimerase/N-acetylmannosamine kinase OS=Chlorocebus sabaeus OX=60711 GN=GNE PE=4 SV=1	1	3	3	3	0	1	0	2	1	1	0	2	1	2	2	1	0	0	0	1	3	1	3	2	1	1	2	1	0	1	0	2	1	1	0	2	1	2	2	1	0	0	0	1
A0A0D9RE84	A0A0D9RE84	9	9	9	tr|A0A0D9RE84|A0A0D9RE84_CHLSB Small nuclear ribonucleoprotein Sm D3 OS=Chlorocebus sabaeus OX=60711 GN=SNRPD3 PE=3 SV=1	1	9	9	9	5	4	3	4	4	4	5	7	6	7	5	3	5	6	4	7	8	6	6	6	6	6	6	7	5	4	3	4	4	4	5	7	6	7	5	3	5	6	4	7
A0A0D9RE85	A0A0D9RE85	5	5	5	tr|A0A0D9RE85|A0A0D9RE85_CHLSB Signal recognition particle receptor subunit beta OS=Chlorocebus sabaeus OX=60711 GN=SRPRB PE=3 SV=1	1	5	5	5	1	2	2	2	2	2	3	1	3	4	2	3	3	3	3	3	2	3	2	3	3	2	3	3	1	2	2	2	2	2	3	1	3	4	2	3	3	3	3	3
A0A0D9REA3	A0A0D9REA3	12	12	12	tr|A0A0D9REA3|A0A0D9REA3_CHLSB Uncharacterized protein OS=Chlorocebus sabaeus OX=60711 GN=MRPL13 PE=3 SV=1	1	12	12	12	1	6	2	6	2	3	1	11	7	4	5	2	1	1	0	6	7	6	3	6	6	3	5	3	1	6	2	6	2	3	1	11	7	4	5	2	1	1	0	6
A0A0D9S8R4;A0A0D9REA4;A0A0D9SC14;A0A0D9RDW6	A0A0D9S8R4;A0A0D9REA4;A0A0D9SC14;A0A0D9RDW6	6;6;6;4	6;6;6;4	6;6;6;4	tr|A0A0D9S8R4|A0A0D9S8R4_CHLSB V-SNARE coiled-coil homology domain-containing protein OS=Chlorocebus sabaeus OX=60711 GN=VAMP3 PE=3 SV=1;tr|A0A0D9REA4|A0A0D9REA4_CHLSB Synaptobrevin-2 OS=Chlorocebus sabaeus OX=60711 PE=3 SV=1;tr|A0A0D9SC14|A0A0D9SC14_CHLSB	4	6	6	6	2	0	4	0	0	0	2	0	1	0	0	1	5	6	6	1	2	1	1	0	0	0	0	0	2	0	4	0	0	0	2	0	1	0	0	1	5	6	6	1
A0A0D9REB3	A0A0D9REB3	9	9	9	tr|A0A0D9REB3|A0A0D9REB3_CHLSB Glutathione hydrolase OS=Chlorocebus sabaeus OX=60711 PE=3 SV=1	1	9	9	9	4	2	5	0	1	1	6	2	2	2	1	1	7	9	8	2	2	2	1	3	1	1	2	1	4	2	5	0	1	1	6	2	2	2	1	1	7	9	8	2
A0A0D9REB6	A0A0D9REB6	4	4	4	tr|A0A0D9REB6|A0A0D9REB6_CHLSB Uncharacterized protein OS=Chlorocebus sabaeus OX=60711 GN=ECI1 PE=3 SV=1	1	4	4	4	1	2	3	2	1	2	1	2	3	2	3	2	4	2	1	2	2	2	2	3	2	2	2	3	1	2	3	2	1	2	1	2	3	2	3	2	4	2	1	2
A0A0D9REC3;A0A0D9RE74;A0A0D9RE63;A0A0D9REA8	A0A0D9REC3;A0A0D9RE74	9;5;4;1	9;5;4;1	9;5;4;1	tr|A0A0D9REC3|A0A0D9REC3_CHLSB Uncharacterized protein OS=Chlorocebus sabaeus OX=60711 PE=4 SV=1;tr|A0A0D9RE74|A0A0D9RE74_CHLSB Uncharacterized protein OS=Chlorocebus sabaeus OX=60711 PE=4 SV=1	4	9	9	9	4	0	8	0	0	2	5	0	3	0	0	0	6	6	7	0	0	0	0	0	0	0	0	1	4	0	8	0	0	2	5	0	3	0	0	0	6	6	7	0
A0A0D9REC9;A0A0D9RHG3;A0A0D9R2U2	A0A0D9REC9	40;12;8	40;12;8	36;11;7	tr|A0A0D9REC9|A0A0D9REC9_CHLSB Phosphoglycerate kinase OS=Chlorocebus sabaeus OX=60711 PE=3 SV=1	3	40	40	36	24	28	27	20	23	30	26	30	27	23	24	26	22	22	19	33	31	32	26	26	30	24	29	31	24	28	27	20	23	30	26	30	27	23	24	26	22	22	19	33
A0A0D9RED0	A0A0D9RED0	2	2	2	tr|A0A0D9RED0|A0A0D9RED0_CHLSB Tetraspanin OS=Chlorocebus sabaeus OX=60711 GN=CD9 PE=3 SV=1	1	2	2	2	1	0	2	0	1	1	2	1	1	1	1	1	2	2	2	1	2	2	2	1	2	1	1	1	1	0	2	0	1	1	2	1	1	1	1	1	2	2	2	1
A0A0D9RED4	A0A0D9RED4	4	4	4	tr|A0A0D9RED4|A0A0D9RED4_CHLSB 39S ribosomal protein L22, mitochondrial OS=Chlorocebus sabaeus OX=60711 GN=MRPL22 PE=3 SV=1	1	4	4	4	0	3	0	1	0	1	0	1	0	1	1	2	0	0	0	2	1	2	1	2	2	0	0	0	0	3	0	1	0	1	0	1	0	1	1	2	0	0	0	2
A0A0D9REE3	A0A0D9REE3	4	4	4	tr|A0A0D9REE3|A0A0D9REE3_CHLSB Aldedh domain-containing protein OS=Chlorocebus sabaeus OX=60711 PE=3 SV=1	1	4	4	4	0	1	1	1	1	2	0	0	3	1	2	1	0	1	0	2	2	2	0	2	1	0	2	1	0	1	1	1	1	2	0	0	3	1	2	1	0	1	0	2
A0A0D9REE8	A0A0D9REE8	5	5	5	tr|A0A0D9REE8|A0A0D9REE8_CHLSB Uncharacterized protein OS=Chlorocebus sabaeus OX=60711 GN=GEMIN5 PE=4 SV=1	1	5	5	5	1	3	1	2	0	1	2	3	4	3	3	3	0	2	0	5	3	3	3	5	3	2	4	3	1	3	1	2	0	1	2	3	4	3	3	3	0	2	0	5
A0A0D9REF2;A0A0D9RL74	A0A0D9REF2	8;3	8;3	8;3	tr|A0A0D9REF2|A0A0D9REF2_CHLSB Protein kinase domain-containing protein OS=Chlorocebus sabaeus OX=60711 GN=MAP2K2 PE=3 SV=1	2	8	8	8	3	3	2	2	3	2	2	4	1	3	0	2	2	2	1	2	3	1	2	3	2	2	3	3	3	3	2	2	3	2	2	4	1	3	0	2	2	2	1	2
A0A0D9REG3	A0A0D9REG3	2	2	2	tr|A0A0D9REG3|A0A0D9REG3_CHLSB Uncharacterized protein OS=Chlorocebus sabaeus OX=60711 GN=POLR1E PE=3 SV=1	1	2	2	2	0	0	1	0	0	1	1	0	1	1	0	0	2	1	2	0	0	0	0	0	0	0	0	0	0	0	1	0	0	1	1	0	1	1	0	0	2	1	2	0
A0A0D9REG4	A0A0D9REG4	1	1	1	tr|A0A0D9REG4|A0A0D9REG4_CHLSB Uncharacterized protein OS=Chlorocebus sabaeus OX=60711 GN=CASP8 PE=3 SV=1	1	1	1	1	0	0	0	0	0	0	0	1	1	0	1	1	0	0	0	1	1	0	0	0	0	0	0	0	0	0	0	0	0	0	0	1	1	0	1	1	0	0	0	1
A0A0D9REH8	A0A0D9REH8	2	2	2	tr|A0A0D9REH8|A0A0D9REH8_CHLSB Immunoglobulin like domain containing receptor 2 OS=Chlorocebus sabaeus OX=60711 GN=ILDR2 PE=3 SV=1	1	2	2	2	0	0	0	0	0	0	0	0	0	0	0	0	1	1	1	1	1	1	1	1	2	1	1	0	0	0	0	0	0	0	0	0	0	0	0	0	1	1	1	1
A0A0D9REI2	A0A0D9REI2	6	6	6	tr|A0A0D9REI2|A0A0D9REI2_CHLSB La ribonucleoprotein 1, translational regulator OS=Chlorocebus sabaeus OX=60711 GN=LARP1 PE=4 SV=1	1	6	6	6	1	4	1	2	0	2	1	5	2	3	0	1	3	3	2	4	4	5	4	4	3	2	1	1	1	4	1	2	0	2	1	5	2	3	0	1	3	3	2	4
A0A0D9REI8	A0A0D9REI8	1	1	1	tr|A0A0D9REI8|A0A0D9REI8_CHLSB Complex I-B12 OS=Chlorocebus sabaeus OX=60711 GN=NDUFB3 PE=3 SV=1	1	1	1	1	1	0	0	1	1	0	0	0	1	1	0	0	0	0	1	1	0	0	1	0	1	0	1	1	1	0	0	1	1	0	0	0	1	1	0	0	0	0	1	1
A0A0D9REJ1	A0A0D9REJ1	2	2	2	tr|A0A0D9REJ1|A0A0D9REJ1_CHLSB Ribosomal RNA-processing protein 40 OS=Chlorocebus sabaeus OX=60711 GN=EXOSC3 PE=3 SV=1	1	2	2	2	1	1	1	0	0	2	1	1	1	1	1	0	1	1	1	1	0	1	1	1	1	1	1	1	1	1	1	0	0	2	1	1	1	1	1	0	1	1	1	1
A0A0D9REJ8	A0A0D9REJ8	21	21	21	tr|A0A0D9REJ8|A0A0D9REJ8_CHLSB LIM and cysteine rich domains 1 OS=Chlorocebus sabaeus OX=60711 GN=LMCD1 PE=4 SV=1	1	21	21	21	1	7	7	6	3	15	3	13	13	9	6	6	8	9	5	11	12	11	16	15	13	15	16	13	1	7	7	6	3	15	3	13	13	9	6	6	8	9	5	11
A0A0D9REN3	A0A0D9REN3	2	2	2	tr|A0A0D9REN3|A0A0D9REN3_CHLSB Peptidyl-prolyl cis-trans isomerase OS=Chlorocebus sabaeus OX=60711 PE=3 SV=1	1	2	2	2	1	1	0	0	0	1	1	2	1	2	1	0	0	0	0	0	2	2	0	1	1	0	2	1	1	1	0	0	0	1	1	2	1	2	1	0	0	0	0	0
A0A0D9REP0	A0A0D9REP0	6	6	6	tr|A0A0D9REP0|A0A0D9REP0_CHLSB Uncharacterized protein OS=Chlorocebus sabaeus OX=60711 GN=PGP PE=3 SV=1	1	6	6	6	2	2	3	2	2	5	3	4	3	3	1	1	1	1	1	4	3	3	3	3	3	4	4	3	2	2	3	2	2	5	3	4	3	3	1	1	1	1	1	4
A0A0D9REP7	A0A0D9REP7	83	83	81	tr|A0A0D9REP7|A0A0D9REP7_CHLSB Tr-type G domain-containing protein OS=Chlorocebus sabaeus OX=60711 GN=EEF2 PE=3 SV=1	1	83	83	81	27	47	34	37	59	39	25	51	41	47	64	60	32	36	33	50	56	55	49	44	46	52	52	53	27	47	34	37	59	39	25	51	41	47	64	60	32	36	33	50
A0A0D9REQ5	A0A0D9REQ5	6	6	6	tr|A0A0D9REQ5|A0A0D9REQ5_CHLSB Protein kinase domain-containing protein OS=Chlorocebus sabaeus OX=60711 GN=DAPK3 PE=3 SV=1	1	6	6	6	2	3	0	2	1	0	3	1	2	1	0	0	1	0	2	0	1	1	3	2	2	1	3	2	2	3	0	2	1	0	3	1	2	1	0	0	1	0	2	0
A0A0D9REQ6	A0A0D9REQ6	22	22	19	tr|A0A0D9REQ6|A0A0D9REQ6_CHLSB Uncharacterized protein OS=Chlorocebus sabaeus OX=60711 GN=G3BP1 PE=4 SV=1	1	22	22	19	14	9	18	9	3	11	14	15	13	14	9	7	17	19	18	16	13	18	13	18	17	14	14	17	14	9	18	9	3	11	14	15	13	14	9	7	17	19	18	16
A0A0D9REQ7	A0A0D9REQ7	4	4	4	tr|A0A0D9REQ7|A0A0D9REQ7_CHLSB Propionyl-CoA carboxylase subunit beta OS=Chlorocebus sabaeus OX=60711 GN=PCCB PE=4 SV=1	1	4	4	4	0	2	0	2	0	1	0	1	2	2	1	2	0	0	0	2	1	2	2	3	2	1	2	1	0	2	0	2	0	1	0	1	2	2	1	2	0	0	0	2
A0A0D9REQ8	A0A0D9REQ8	7	7	7	tr|A0A0D9REQ8|A0A0D9REQ8_CHLSB G protein beta subunit-like OS=Chlorocebus sabaeus OX=60711 GN=MLST8 PE=3 SV=1	1	7	7	7	1	5	0	6	0	3	0	5	5	4	0	0	0	1	0	2	3	2	3	5	1	1	2	2	1	5	0	6	0	3	0	5	5	4	0	0	0	1	0	2
A0A0D9RES2	A0A0D9RES2	1	1	1	tr|A0A0D9RES2|A0A0D9RES2_CHLSB Osteonectin OS=Chlorocebus sabaeus OX=60711 GN=SPARC PE=3 SV=1	1	1	1	1	1	0	1	0	0	0	0	0	0	1	0	0	1	0	1	0	0	0	0	0	0	0	0	0	1	0	1	0	0	0	0	0	0	1	0	0	1	0	1	0
A0A0D9RES5	A0A0D9RES5	2	2	2	tr|A0A0D9RES5|A0A0D9RES5_CHLSB SCD domain-containing protein OS=Chlorocebus sabaeus OX=60711 GN=STAG1 PE=3 SV=1	1	2	2	2	1	1	1	0	1	0	0	0	0	0	0	0	1	1	1	0	0	0	0	0	0	0	0	0	1	1	1	0	1	0	0	0	0	0	0	0	1	1	1	0
A0A0D9RET3	A0A0D9RET3	10	6	6	tr|A0A0D9RET3|A0A0D9RET3_CHLSB F-actin-capping protein subunit alpha OS=Chlorocebus sabaeus OX=60711 GN=CAPZA2 PE=3 SV=1	1	10	6	6	5	7	6	6	3	5	7	7	7	8	5	3	7	6	6	5	5	7	6	5	6	5	7	7	2	4	2	4	1	2	4	4	4	4	2	1	3	3	2	2
A0A0D9REU0	A0A0D9REU0	9	9	9	tr|A0A0D9REU0|A0A0D9REU0_CHLSB NOP56 ribonucleoprotein OS=Chlorocebus sabaeus OX=60711 GN=NOP56 PE=3 SV=1	1	9	9	9	5	4	4	3	3	1	3	6	3	5	5	6	4	5	5	6	4	4	4	6	5	5	6	5	5	4	4	3	3	1	3	6	3	5	5	6	4	5	5	6
A0A0D9REV2	A0A0D9REV2	4	4	4	tr|A0A0D9REV2|A0A0D9REV2_CHLSB MIF4G domain-containing protein OS=Chlorocebus sabaeus OX=60711 GN=NCBP1 PE=3 SV=1	1	4	4	4	0	0	0	0	1	0	0	1	1	0	4	3	1	1	1	3	2	1	4	4	3	3	2	2	0	0	0	0	1	0	0	1	1	0	4	3	1	1	1	3
A0A0D9REV4	A0A0D9REV4	13	13	13	tr|A0A0D9REV4|A0A0D9REV4_CHLSB Uncharacterized protein OS=Chlorocebus sabaeus OX=60711 GN=RAD21 PE=3 SV=1	1	13	13	13	8	5	8	6	1	8	7	4	9	7	3	1	9	9	11	6	7	4	5	6	5	5	7	6	8	5	8	6	1	8	7	4	9	7	3	1	9	9	11	6
A0A0D9REV9	A0A0D9REV9	1	1	1	tr|A0A0D9REV9|A0A0D9REV9_CHLSB Uncharacterized protein OS=Chlorocebus sabaeus OX=60711 GN=UTP23 PE=4 SV=1	1	1	1	1	0	0	0	1	0	1	0	0	1	1	0	1	0	0	0	1	1	1	1	1	0	1	1	0	0	0	0	1	0	1	0	0	1	1	0	1	0	0	0	1
A0A0D9REW2	A0A0D9REW2	23	23	23	tr|A0A0D9REW2|A0A0D9REW2_CHLSB Testin OS=Chlorocebus sabaeus OX=60711 GN=TES PE=3 SV=1	1	23	23	23	9	12	12	9	11	16	11	14	18	18	12	11	10	10	8	16	16	17	15	19	16	18	21	18	9	12	12	9	11	16	11	14	18	18	12	11	10	10	8	16
A0A0D9REX7	A0A0D9REX7	5	5	5	tr|A0A0D9REX7|A0A0D9REX7_CHLSB Uncharacterized protein OS=Chlorocebus sabaeus OX=60711 GN=MRPL54 PE=4 SV=1	1	5	5	5	0	2	0	2	0	3	0	4	3	3	1	2	0	1	2	3	3	2	3	2	2	0	2	1	0	2	0	2	0	3	0	4	3	3	1	2	0	1	2	3
A0A0D9REX8	A0A0D9REX8	1	1	1	tr|A0A0D9REX8|A0A0D9REX8_CHLSB Ig-like domain-containing protein OS=Chlorocebus sabaeus OX=60711 GN=MPZL1 PE=4 SV=1	1	1	1	1	1	0	0	0	0	0	1	0	0	0	0	0	0	0	0	0	0	0	0	0	0	0	0	0	1	0	0	0	0	0	1	0	0	0	0	0	0	0	0	0
A0A0D9REY3	A0A0D9REY3	7	5	5	tr|A0A0D9REY3|A0A0D9REY3_CHLSB LRRcap domain-containing protein OS=Chlorocebus sabaeus OX=60711 GN=ANP32B PE=3 SV=1	1	7	5	5	4	0	2	1	1	1	4	0	1	0	0	0	3	4	4	2	1	1	0	1	1	0	1	0	4	0	2	1	1	1	4	0	1	0	0	0	3	3	3	2
A0A0D9REY7	A0A0D9REY7	4	4	4	tr|A0A0D9REY7|A0A0D9REY7_CHLSB W2 domain-containing protein OS=Chlorocebus sabaeus OX=60711 GN=BZW1 PE=3 SV=1	1	4	4	4	1	2	0	0	1	0	1	0	0	0	1	0	0	0	0	0	0	0	0	0	1	0	1	0	1	2	0	0	1	0	1	0	0	0	1	0	0	0	0	0
A0A0D9REZ5	A0A0D9REZ5	1	1	1	tr|A0A0D9REZ5|A0A0D9REZ5_CHLSB FGE-sulfatase domain-containing protein OS=Chlorocebus sabaeus OX=60711 GN=SUMF1 PE=3 SV=1	1	1	1	1	1	0	1	1	0	1	1	1	1	1	1	1	1	1	1	0	1	1	1	1	1	1	1	1	1	0	1	1	0	1	1	1	1	1	1	1	1	1	1	0
A0A0D9RF01	A0A0D9RF01	1	1	1	tr|A0A0D9RF01|A0A0D9RF01_CHLSB Uncharacterized protein OS=Chlorocebus sabaeus OX=60711 GN=IFI27L2 PE=3 SV=1	1	1	1	1	1	1	1	1	0	0	1	1	1	1	1	1	0	0	0	1	1	1	0	1	1	0	1	0	1	1	1	1	0	0	1	1	1	1	1	1	0	0	0	1
A0A0D9RF02	A0A0D9RF02	5	5	5	tr|A0A0D9RF02|A0A0D9RF02_CHLSB Isocitrate dehydrogenase [NAD] subunit, mitochondrial OS=Chlorocebus sabaeus OX=60711 GN=IDH3B PE=3 SV=1	1	5	5	5	1	5	2	3	0	1	2	5	2	3	0	2	0	0	1	2	2	4	3	3	4	3	4	3	1	5	2	3	0	1	2	5	2	3	0	2	0	0	1	2
A0A0D9RF06	A0A0D9RF06	1	1	1	tr|A0A0D9RF06|A0A0D9RF06_CHLSB Uncharacterized protein OS=Chlorocebus sabaeus OX=60711 GN=APBA3 PE=4 SV=1	1	1	1	1	0	0	0	0	0	1	0	0	1	0	0	0	0	0	0	0	0	0	1	0	0	1	0	0	0	0	0	0	0	1	0	0	1	0	0	0	0	0	0	0
A0A0D9RF09	A0A0D9RF09	3	3	3	tr|A0A0D9RF09|A0A0D9RF09_CHLSB RNA helicase OS=Chlorocebus sabaeus OX=60711 GN=DDX24 PE=4 SV=1	1	3	3	3	1	0	0	1	0	0	0	0	3	1	0	0	3	2	1	0	0	0	0	1	0	1	0	0	1	0	0	1	0	0	0	0	3	1	0	0	3	2	1	0
A0A0D9RF13	A0A0D9RF13	2	2	2	tr|A0A0D9RF13|A0A0D9RF13_CHLSB AFP-like domain-containing protein OS=Chlorocebus sabaeus OX=60711 GN=NANS PE=4 SV=1	1	2	2	2	0	1	0	1	0	0	0	2	1	2	0	0	0	0	0	0	0	0	0	0	0	0	2	0	0	1	0	1	0	0	0	2	1	2	0	0	0	0	0	0
A0A0D9RF14	A0A0D9RF14	2	2	2	tr|A0A0D9RF14|A0A0D9RF14_CHLSB Ras-associating domain-containing protein OS=Chlorocebus sabaeus OX=60711 GN=RASSF7 PE=4 SV=1	1	2	2	2	2	0	0	1	0	0	1	1	0	0	0	0	1	0	1	0	0	0	0	0	0	0	0	0	2	0	0	1	0	0	1	1	0	0	0	0	1	0	1	0
A0A0D9RF15	A0A0D9RF15	1	1	1	tr|A0A0D9RF15|A0A0D9RF15_CHLSB Uncharacterized protein OS=Chlorocebus sabaeus OX=60711 GN=TRIM14 PE=4 SV=1	1	1	1	1	0	0	0	0	0	0	0	1	1	1	1	0	0	0	0	1	1	1	1	1	1	0	1	0	0	0	0	0	0	0	0	1	1	1	1	0	0	0	0	1
A0A0D9RF24	A0A0D9RF24	6	4	4	tr|A0A0D9RF24|A0A0D9RF24_CHLSB Annexin OS=Chlorocebus sabaeus OX=60711 GN=ANXA6 PE=3 SV=1	1	6	4	4	1	1	1	0	0	1	1	2	1	2	1	2	2	1	2	4	2	3	2	1	2	2	3	2	1	1	0	0	0	1	1	1	1	1	0	1	1	1	0	3
A0A0D9RF48	A0A0D9RF48	10	10	10	tr|A0A0D9RF48|A0A0D9RF48_CHLSB Uncharacterized protein OS=Chlorocebus sabaeus OX=60711 GN=MIF PE=3 SV=1	1	10	10	10	9	6	9	6	8	9	10	10	9	6	5	6	8	10	10	10	8	9	6	6	6	8	6	9	9	6	9	6	8	9	10	10	9	6	5	6	8	10	10	10
A0A0D9RF55	A0A0D9RF55	5	5	5	tr|A0A0D9RF55|A0A0D9RF55_CHLSB Cystatin domain-containing protein OS=Chlorocebus sabaeus OX=60711 GN=CST3 PE=4 SV=1	1	5	5	5	5	4	4	3	0	3	4	4	4	3	2	3	3	3	2	0	0	1	1	0	1	0	0	1	5	4	4	3	0	3	4	4	4	3	2	3	3	3	2	0
A0A0D9RF58	A0A0D9RF58	5	5	5	tr|A0A0D9RF58|A0A0D9RF58_CHLSB Uncharacterized protein OS=Chlorocebus sabaeus OX=60711 GN=TBC1D2 PE=4 SV=1	1	5	5	5	0	2	2	2	1	2	0	4	3	1	4	3	1	1	1	3	2	4	3	2	1	3	3	2	0	2	2	2	1	2	0	4	3	1	4	3	1	1	1	3
A0A0D9RF66	A0A0D9RF66	21	21	21	tr|A0A0D9RF66|A0A0D9RF66_CHLSB Ribonuclease inhibitor OS=Chlorocebus sabaeus OX=60711 GN=RNH1 PE=4 SV=1	1	21	21	21	2	13	5	12	10	14	7	18	15	16	12	12	5	7	6	16	15	16	14	16	15	15	16	14	2	13	5	12	10	14	7	18	15	16	12	12	5	7	6	16
A0A0D9RF73	A0A0D9RF73	2	2	2	tr|A0A0D9RF73|A0A0D9RF73_CHLSB L-serine-phosphatidylethanolamine phosphatidyltransferase OS=Chlorocebus sabaeus OX=60711 GN=PTDSS2 PE=3 SV=1	1	2	2	2	0	1	1	1	0	0	1	1	0	0	1	1	0	0	0	1	1	0	1	1	1	0	0	1	0	1	1	1	0	0	1	1	0	0	1	1	0	0	0	1
A0A0D9RF78	A0A0D9RF78	2	2	2	tr|A0A0D9RF78|A0A0D9RF78_CHLSB TIP41-like protein OS=Chlorocebus sabaeus OX=60711 GN=TIPRL PE=3 SV=1	1	2	2	2	0	0	2	0	0	0	0	0	1	2	0	0	1	1	1	0	0	0	1	1	0	0	0	0	0	0	2	0	0	0	0	0	1	2	0	0	1	1	1	0
A0A0D9RF94	A0A0D9RF94	8	8	8	tr|A0A0D9RF94|A0A0D9RF94_CHLSB Sodium/potassium-transporting ATPase subunit beta OS=Chlorocebus sabaeus OX=60711 GN=ATP1B1 PE=3 SV=1	1	8	8	8	5	4	5	2	2	2	5	5	3	3	4	6	5	6	4	5	4	4	5	4	5	4	6	4	5	4	5	2	2	2	5	5	3	3	4	6	5	6	4	5
A0A0D9RFA5	A0A0D9RFA5	4	4	4	tr|A0A0D9RFA5|A0A0D9RFA5_CHLSB Uncharacterized protein OS=Chlorocebus sabaeus OX=60711 GN=PKP3 PE=3 SV=1	1	4	4	4	1	3	1	2	2	3	2	3	2	2	2	2	2	2	0	1	1	2	1	2	1	0	1	0	1	3	1	2	2	3	2	3	2	2	2	2	2	2	0	1
A0A0D9RFA7	A0A0D9RFA7	3	3	3	tr|A0A0D9RFA7|A0A0D9RFA7_CHLSB Protein transport protein Sec61 subunit beta OS=Chlorocebus sabaeus OX=60711 GN=SEC61B PE=3 SV=1	1	3	3	3	2	0	3	0	1	0	1	1	0	0	2	3	3	3	3	3	2	2	1	1	1	1	1	0	2	0	3	0	1	0	1	1	0	0	2	3	3	3	3	3
A0A0D9RFA9	A0A0D9RFA9	2	2	2	tr|A0A0D9RFA9|A0A0D9RFA9_CHLSB Na(+)/H(+) exchange regulatory cofactor NHE-RF OS=Chlorocebus sabaeus OX=60711 GN=SLC9A3R2 PE=4 SV=1	1	2	2	2	1	0	1	2	1	1	1	0	1	1	0	0	1	0	1	0	0	1	0	1	1	1	1	0	1	0	1	2	1	1	1	0	1	1	0	0	1	0	1	0
A0A0D9RFB4	A0A0D9RFB4	6	6	6	tr|A0A0D9RFB4|A0A0D9RFB4_CHLSB 5-3 exoribonuclease OS=Chlorocebus sabaeus OX=60711 GN=XRN2 PE=3 SV=1	1	6	6	6	2	0	3	0	0	1	2	0	0	0	0	0	3	2	3	0	0	0	1	0	0	2	1	0	2	0	3	0	0	1	2	0	0	0	0	0	3	2	3	0
A0A0D9RFB6	A0A0D9RFB6	8	8	8	tr|A0A0D9RFB6|A0A0D9RFB6_CHLSB Bms1-type G domain-containing protein OS=Chlorocebus sabaeus OX=60711 PE=4 SV=1	1	8	8	8	2	3	1	1	0	3	2	4	3	3	2	1	3	4	3	0	2	2	1	1	2	2	1	2	2	3	1	1	0	3	2	4	3	3	2	1	3	4	3	0
A0A0D9RFC1	A0A0D9RFC1	1	1	1	tr|A0A0D9RFC1|A0A0D9RFC1_CHLSB RING-type E3 ubiquitin transferase OS=Chlorocebus sabaeus OX=60711 GN=ZNF598 PE=4 SV=1	1	1	1	1	0	1	1	1	1	1	1	1	1	1	1	1	0	1	0	1	1	1	1	1	1	1	1	1	0	1	1	1	1	1	1	1	1	1	1	1	0	1	0	1
A0A0D9RFC7	A0A0D9RFC7	3	3	3	tr|A0A0D9RFC7|A0A0D9RFC7_CHLSB Protein yippee-like OS=Chlorocebus sabaeus OX=60711 GN=YPEL5 PE=3 SV=1	1	3	3	3	0	2	1	2	0	1	1	1	2	1	0	0	1	0	0	2	1	1	1	1	1	1	1	1	0	2	1	2	0	1	1	1	2	1	0	0	1	0	0	2
A0A0D9RFC8	A0A0D9RFC8	13	13	13	tr|A0A0D9RFC8|A0A0D9RFC8_CHLSB Thioredoxin domain-containing protein OS=Chlorocebus sabaeus OX=60711 GN=ERP44 PE=4 SV=1	1	13	13	13	6	7	6	5	4	6	3	7	8	7	4	6	5	6	4	7	6	10	6	6	6	7	8	9	6	7	6	5	4	6	3	7	8	7	4	6	5	6	4	7
A0A0D9RFE0	A0A0D9RFE0	1	1	1	tr|A0A0D9RFE0|A0A0D9RFE0_CHLSB Cactin OS=Chlorocebus sabaeus OX=60711 GN=CACTIN PE=3 SV=1	1	1	1	1	1	0	0	0	0	0	1	0	0	0	0	0	0	0	1	0	0	0	0	0	1	0	0	0	1	0	0	0	0	0	1	0	0	0	0	0	0	0	1	0
A0A0D9RFE6	A0A0D9RFE6	2	2	2	tr|A0A0D9RFE6|A0A0D9RFE6_CHLSB Uncharacterized protein OS=Chlorocebus sabaeus OX=60711 PE=3 SV=1	1	2	2	2	0	0	0	0	0	1	0	1	0	0	0	0	0	0	0	0	2	2	0	0	0	0	0	0	0	0	0	0	0	1	0	1	0	0	0	0	0	0	0	0
A0A0D9RFF1	A0A0D9RFF1	19	3	3	tr|A0A0D9RFF1|A0A0D9RFF1_CHLSB CCDC144C domain-containing protein OS=Chlorocebus sabaeus OX=60711 PE=3 SV=1	1	19	3	3	12	12	11	9	10	9	12	16	14	17	12	13	12	13	12	14	14	14	14	16	13	12	13	11	0	1	1	0	0	1	0	1	1	1	1	1	1	0	0	1
A0A0D9RFF5	A0A0D9RFF5	1	1	1	tr|A0A0D9RFF5|A0A0D9RFF5_CHLSB TP53 induced glycolysis regulatory phosphatase OS=Chlorocebus sabaeus OX=60711 GN=TIGAR PE=4 SV=1	1	1	1	1	0	0	0	0	0	0	0	1	1	1	1	0	0	0	0	1	1	1	0	1	0	1	1	0	0	0	0	0	0	0	0	1	1	1	1	0	0	0	0	1
A0A0D9RFF7;A0A0D9SDM5;A0A0D9S0E5;A0A0D9S0D6;A0A0D9RP67	A0A0D9RFF7;A0A0D9SDM5;A0A0D9S0E5	39;31;20;15;6	39;31;20;15;6	39;31;20;15;6	tr|A0A0D9RFF7|A0A0D9RFF7_CHLSB 40S ribosomal protein S4 OS=Chlorocebus sabaeus OX=60711 PE=3 SV=1;tr|A0A0D9SDM5|A0A0D9SDM5_CHLSB 40S ribosomal protein S4 OS=Chlorocebus sabaeus OX=60711 PE=3 SV=1;tr|A0A0D9S0E5|A0A0D9S0E5_CHLSB 40S ribosomal protein S4 OS=C	5	39	39	39	5	12	7	6	25	17	8	21	10	17	35	35	10	11	7	29	31	32	26	26	25	34	27	29	5	12	7	6	25	17	8	21	10	17	35	35	10	11	7	29
A0A0D9RFF9	A0A0D9RFF9	1	1	1	tr|A0A0D9RFF9|A0A0D9RFF9_CHLSB PA domain-containing protein OS=Chlorocebus sabaeus OX=60711 GN=SPPL2A PE=3 SV=1	1	1	1	1	1	0	1	0	0	1	1	0	0	0	0	0	0	1	1	1	0	0	0	0	0	0	0	0	1	0	1	0	0	1	1	0	0	0	0	0	0	1	1	1
A0A0D9RFG6	A0A0D9RFG6	19	19	19	tr|A0A0D9RFG6|A0A0D9RFG6_CHLSB Uncharacterized protein OS=Chlorocebus sabaeus OX=60711 GN=MRPS22 PE=4 SV=1	1	19	19	19	0	10	1	11	5	6	2	12	12	8	8	10	0	1	0	10	10	9	10	11	9	6	13	3	0	10	1	11	5	6	2	12	12	8	8	10	0	1	0	10
A0A0D9RFH5	A0A0D9RFH5	12	12	12	tr|A0A0D9RFH5|A0A0D9RFH5_CHLSB COPI coat complex subunit beta 2 OS=Chlorocebus sabaeus OX=60711 GN=COPB2 PE=4 SV=1	1	12	12	12	0	5	1	3	2	1	1	6	6	3	10	8	1	1	1	5	5	7	6	6	5	4	6	2	0	5	1	3	2	1	1	6	6	3	10	8	1	1	1	5
A0A0D9RFH6	A0A0D9RFH6	2	2	2	tr|A0A0D9RFH6|A0A0D9RFH6_CHLSB Sulfhydryl oxidase OS=Chlorocebus sabaeus OX=60711 GN=GFER PE=4 SV=1	1	2	2	2	1	0	2	0	0	0	1	0	1	0	0	0	2	2	2	0	0	0	1	0	0	0	0	0	1	0	2	0	0	0	1	0	1	0	0	0	2	2	2	0
A0A0D9RFJ5	A0A0D9RFJ5	2	2	2	tr|A0A0D9RFJ5|A0A0D9RFJ5_CHLSB Deoxyhypusine hydroxylase OS=Chlorocebus sabaeus OX=60711 GN=DOHH PE=3 SV=1	1	2	2	2	1	0	2	0	0	0	0	0	0	1	0	0	2	2	2	1	0	0	0	0	1	0	0	0	1	0	2	0	0	0	0	0	0	1	0	0	2	2	2	1
A0A0D9RFJ8	A0A0D9RFJ8	1	1	1	tr|A0A0D9RFJ8|A0A0D9RFJ8_CHLSB ERCC excision repair 6 like, spindle assembly checkpoint helicase OS=Chlorocebus sabaeus OX=60711 GN=ERCC6L PE=4 SV=1	1	1	1	1	0	1	0	0	0	0	0	0	0	0	0	0	0	0	0	0	0	0	0	0	0	0	0	0	0	1	0	0	0	0	0	0	0	0	0	0	0	0	0	0
A0A0D9RFK8	A0A0D9RFK8	5	5	5	tr|A0A0D9RFK8|A0A0D9RFK8_CHLSB 26S proteasome non-ATPase regulatory subunit 13 OS=Chlorocebus sabaeus OX=60711 GN=PSMD13 PE=3 SV=1	1	5	5	5	1	3	2	2	2	1	0	5	3	4	2	1	0	0	1	3	3	3	2	3	1	1	4	3	1	3	2	2	2	1	0	5	3	4	2	1	0	0	1	3
A0A0D9RFK9	A0A0D9RFK9	4	4	4	tr|A0A0D9RFK9|A0A0D9RFK9_CHLSB Macro domain-containing protein OS=Chlorocebus sabaeus OX=60711 GN=OARD1 PE=4 SV=1	1	4	4	4	1	3	1	1	1	0	1	3	3	0	2	1	2	0	1	3	2	2	2	1	2	2	2	3	1	3	1	1	1	0	1	3	3	0	2	1	2	0	1	3
A0A0D9RFL2	A0A0D9RFL2	7	7	7	tr|A0A0D9RFL2|A0A0D9RFL2_CHLSB 39S ribosomal protein L50, mitochondrial OS=Chlorocebus sabaeus OX=60711 GN=MRPL50 PE=3 SV=1	1	7	7	7	4	4	2	4	0	4	3	4	6	6	3	5	4	3	4	4	5	5	5	5	3	4	3	2	4	4	2	4	0	4	3	4	6	6	3	5	4	3	4	4
A0A0D9RFL8	A0A0D9RFL8	2	2	2	tr|A0A0D9RFL8|A0A0D9RFL8_CHLSB Utp13 domain-containing protein OS=Chlorocebus sabaeus OX=60711 GN=TBL3 PE=4 SV=1	1	2	2	2	0	1	0	1	0	1	0	1	0	0	0	1	0	0	0	1	1	1	0	1	0	0	0	0	0	1	0	1	0	1	0	1	0	0	0	1	0	0	0	1
A0A0D9RFM5	A0A0D9RFM5	1	1	1	tr|A0A0D9RFM5|A0A0D9RFM5_CHLSB Uncharacterized protein OS=Chlorocebus sabaeus OX=60711 GN=RASA2 PE=4 SV=1	1	1	1	1	0	0	0	1	0	0	0	0	0	0	0	0	0	0	0	0	0	0	0	0	0	0	0	0	0	0	0	1	0	0	0	0	0	0	0	0	0	0	0	0
A0A0D9RFM7;A0A0D9S9D4;A0A0D9SAT6;A0A0D9SE27;A0A0D9RII9;A0A0D9S9N5;A0A0D9SBT1;A0A0D9RFI2;A0A0D9SBR4;A0A0D9SCA5;A0A0D9SBK0;A0A0D9QUP6;A0A0D9SAV2	A0A0D9RFM7;A0A0D9S9D4;A0A0D9SAT6;A0A0D9SE27;A0A0D9RII9;A0A0D9S9N5	39;35;30;28;27;22;18;16;15;14;10;9;8	39;35;30;28;27;22;18;16;15;14;10;9;8	39;35;30;28;27;22;18;16;15;14;10;9;8	tr|A0A0D9RFM7|A0A0D9RFM7_CHLSB 40S ribosomal protein S2 OS=Chlorocebus sabaeus OX=60711 PE=3 SV=1;tr|A0A0D9S9D4|A0A0D9S9D4_CHLSB 40S ribosomal protein S2 OS=Chlorocebus sabaeus OX=60711 PE=3 SV=1;tr|A0A0D9SAT6|A0A0D9SAT6_CHLSB 40S ribosomal protein S2 OS=C	13	39	39	39	5	14	9	8	32	16	11	10	14	15	25	26	9	9	8	23	22	20	20	18	19	24	16	16	5	14	9	8	32	16	11	10	14	15	25	26	9	9	8	23
A0A0D9RFM9	A0A0D9RFM9	1	1	1	tr|A0A0D9RFM9|A0A0D9RFM9_CHLSB UBR-type domain-containing protein OS=Chlorocebus sabaeus OX=60711 PE=4 SV=1	1	1	1	1	1	0	1	0	0	0	0	0	0	0	0	0	1	0	0	0	0	0	0	0	0	0	0	0	1	0	1	0	0	0	0	0	0	0	0	0	1	0	0	0
A0A0D9RFN2	A0A0D9RFN2	2	2	2	tr|A0A0D9RFN2|A0A0D9RFN2_CHLSB GON7 subunit of KEOPS complex OS=Chlorocebus sabaeus OX=60711 GN=GON7 PE=4 SV=1	1	2	2	2	1	0	2	0	0	0	1	1	1	0	0	0	2	2	2	1	0	1	1	0	0	0	1	1	1	0	2	0	0	0	1	1	1	0	0	0	2	2	2	1
A0A0D9RFP2	A0A0D9RFP2	10	10	10	tr|A0A0D9RFP2|A0A0D9RFP2_CHLSB Nicalin OS=Chlorocebus sabaeus OX=60711 GN=NCLN PE=3 SV=1	1	10	10	10	3	6	4	5	4	6	2	7	6	5	6	8	4	3	2	7	7	7	7	7	6	5	7	6	3	6	4	5	4	6	2	7	6	5	6	8	4	3	2	7
A0A0D9RFP4	A0A0D9RFP4	6	5	5	tr|A0A0D9RFP4|A0A0D9RFP4_CHLSB E3 ubiquitin protein ligase OS=Chlorocebus sabaeus OX=60711 GN=RNF20 PE=3 SV=1	1	6	5	5	0	3	1	2	0	1	1	2	2	2	0	1	1	1	1	3	2	2	3	2	2	3	4	4	0	2	1	1	0	1	1	2	2	2	0	1	1	1	1	3
A0A0D9RFP6	A0A0D9RFP6	5	5	5	tr|A0A0D9RFP6|A0A0D9RFP6_CHLSB O-GlcNAc transferase subunit p110 OS=Chlorocebus sabaeus OX=60711 GN=OGT PE=3 SV=1	1	5	5	5	0	1	0	0	1	2	0	2	2	4	1	1	0	0	0	1	2	2	2	2	0	1	3	2	0	1	0	0	1	2	0	2	2	4	1	1	0	0	0	1
A0A0D9RFP7	A0A0D9RFP7	6	6	6	tr|A0A0D9RFP7|A0A0D9RFP7_CHLSB Complex I-PDSW OS=Chlorocebus sabaeus OX=60711 GN=NDUFB10 PE=3 SV=1	1	6	6	6	3	5	2	4	0	2	2	5	3	4	2	3	3	2	4	2	4	5	3	5	5	3	3	4	3	5	2	4	0	2	2	5	3	4	2	3	3	2	4	2
A0A0D9RFQ3	A0A0D9RFQ3	8	3	3	tr|A0A0D9RFQ3|A0A0D9RFQ3_CHLSB Uncharacterized protein OS=Chlorocebus sabaeus OX=60711 GN=RPL3L PE=3 SV=1	1	8	3	3	2	6	4	4	7	3	3	7	6	5	7	7	3	4	5	6	7	8	7	7	4	7	5	8	0	3	1	2	3	2	0	3	2	2	3	3	1	2	2	3
A0A0D9RFQ6	A0A0D9RFQ6	1	1	1	tr|A0A0D9RFQ6|A0A0D9RFQ6_CHLSB G protein subunit alpha 11 OS=Chlorocebus sabaeus OX=60711 GN=GNA11 PE=3 SV=1	1	1	1	1	0	0	0	0	0	0	0	1	1	1	1	1	0	0	0	1	1	0	1	1	1	1	0	0	0	0	0	0	0	0	0	1	1	1	1	1	0	0	0	1
A0A0D9RFQ7	A0A0D9RFQ7	4	4	4	tr|A0A0D9RFQ7|A0A0D9RFQ7_CHLSB Golgin subfamily A member 5 OS=Chlorocebus sabaeus OX=60711 GN=GOLGA5 PE=4 SV=1	1	4	4	4	3	2	2	2	0	1	2	3	2	2	0	0	3	3	3	1	2	1	2	3	1	2	1	1	3	2	2	2	0	1	2	3	2	2	0	0	3	3	3	1
A0A0D9RFR3	A0A0D9RFR3	4	4	4	tr|A0A0D9RFR3|A0A0D9RFR3_CHLSB Asparaginyl endopeptidase OS=Chlorocebus sabaeus OX=60711 GN=LGMN PE=3 SV=1	1	4	4	4	2	3	0	0	0	0	0	4	1	1	2	3	0	1	1	2	1	3	0	0	0	0	0	0	2	3	0	0	0	0	0	4	1	1	2	3	0	1	1	2
A0A0D9RFT6	A0A0D9RFT6	23	23	23	tr|A0A0D9RFT6|A0A0D9RFT6_CHLSB Structural maintenance of chromosomes protein OS=Chlorocebus sabaeus OX=60711 GN=SMC2 PE=3 SV=1	1	23	23	23	0	13	5	7	12	13	7	9	9	10	10	10	3	3	1	13	10	11	9	12	8	9	8	6	0	13	5	7	12	13	7	9	9	10	10	10	3	3	1	13
A0A0D9RFU8	A0A0D9RFU8	6	6	6	tr|A0A0D9RFU8|A0A0D9RFU8_CHLSB Lactamase_B domain-containing protein OS=Chlorocebus sabaeus OX=60711 GN=HAGH PE=3 SV=1	1	6	6	6	2	2	5	0	0	2	1	1	3	3	1	1	4	4	4	4	2	3	3	3	1	3	2	3	2	2	5	0	0	2	1	1	3	3	1	1	4	4	4	4
A0A0D9RFV6;A0A0D9SAJ5;A0A0D9SCD8	A0A0D9RFV6;A0A0D9SAJ5	4;2;1	4;2;1	4;2;1	tr|A0A0D9RFV6|A0A0D9RFV6_CHLSB Uncharacterized protein OS=Chlorocebus sabaeus OX=60711 PE=4 SV=1;tr|A0A0D9SAJ5|A0A0D9SAJ5_CHLSB Uncharacterized protein OS=Chlorocebus sabaeus OX=60711 PE=4 SV=1	3	4	4	4	4	3	3	1	1	0	3	3	2	2	1	1	4	2	3	2	2	3	2	3	2	1	2	1	4	3	3	1	1	0	3	3	2	2	1	1	4	2	3	2
A0A0D9RFW0	A0A0D9RFW0	4	4	3	tr|A0A0D9RFW0|A0A0D9RFW0_CHLSB Uncharacterized protein OS=Chlorocebus sabaeus OX=60711 GN=PLS1 PE=4 SV=1	1	4	4	3	3	2	2	1	1	1	2	1	2	2	0	0	3	3	3	1	1	1	2	2	1	1	2	0	3	2	2	1	1	1	2	1	2	2	0	0	3	3	3	1
A0A0D9RFW2	A0A0D9RFW2	12	12	12	tr|A0A0D9RFW2|A0A0D9RFW2_CHLSB Uncharacterized protein OS=Chlorocebus sabaeus OX=60711 GN=LAMB1 PE=4 SV=1	1	12	12	12	2	3	6	2	1	6	8	3	5	3	2	1	4	4	7	2	2	2	3	4	0	1	2	0	2	3	6	2	1	6	8	3	5	3	2	1	4	4	7	2
A0A0D9RFW7	A0A0D9RFW7	3	3	3	tr|A0A0D9RFW7|A0A0D9RFW7_CHLSB Cleavage and polyadenylation specificity factor subunit 2 OS=Chlorocebus sabaeus OX=60711 GN=CPSF2 PE=3 SV=1	1	3	3	3	0	1	0	0	1	3	0	1	1	1	0	0	1	0	0	1	1	0	0	1	1	1	1	2	0	1	0	0	1	3	0	1	1	1	0	0	1	0	0	1
A0A0D9RFW8	A0A0D9RFW8	20	20	20	tr|A0A0D9RFW8|A0A0D9RFW8_CHLSB Peptidylprolyl isomerase OS=Chlorocebus sabaeus OX=60711 GN=FKBP4 PE=4 SV=1	1	20	20	20	6	13	7	11	5	4	6	13	14	15	8	10	5	6	7	11	14	11	11	11	10	16	12	12	6	13	7	11	5	4	6	13	14	15	8	10	5	6	7	11
A0A0D9RFX3	A0A0D9RFX3	6	6	6	tr|A0A0D9RFX3|A0A0D9RFX3_CHLSB Uncharacterized protein OS=Chlorocebus sabaeus OX=60711 GN=BYSL PE=3 SV=1	1	6	6	6	2	0	3	0	1	2	1	1	3	1	2	1	2	3	2	3	2	1	1	2	0	0	1	0	2	0	3	0	1	2	1	1	3	1	2	1	2	3	2	3
A0A0D9RFX6	A0A0D9RFX6	1	1	1	tr|A0A0D9RFX6|A0A0D9RFX6_CHLSB Uncharacterized protein OS=Chlorocebus sabaeus OX=60711 GN=RIC8A PE=3 SV=1	1	1	1	1	0	1	0	1	0	0	0	0	0	0	0	0	0	0	0	0	0	0	0	0	0	0	0	0	0	1	0	1	0	0	0	0	0	0	0	0	0	0	0	0
A0A0D9RFY0	A0A0D9RFY0	15	15	15	tr|A0A0D9RFY0|A0A0D9RFY0_CHLSB Dihydrolipoyl dehydrogenase OS=Chlorocebus sabaeus OX=60711 GN=DLD PE=3 SV=1	1	15	15	15	1	7	8	8	6	8	7	10	9	8	6	9	5	4	4	9	10	7	8	8	6	10	11	8	1	7	8	8	6	8	7	10	9	8	6	9	5	4	4	9
A0A0D9RFY4	A0A0D9RFY4	2	2	2	tr|A0A0D9RFY4|A0A0D9RFY4_CHLSB TBP-associated factor 8 OS=Chlorocebus sabaeus OX=60711 GN=TAF8 PE=3 SV=1	1	2	2	2	0	1	1	1	0	1	0	1	1	2	1	1	0	1	1	2	0	2	2	1	0	1	2	2	0	1	1	1	0	1	0	1	1	2	1	1	0	1	1	2
A0A0D9RFY6;A0A0D9SDU1	A0A0D9RFY6	5;1	5;1	5;1	tr|A0A0D9RFY6|A0A0D9RFY6_CHLSB Ubiquitinyl hydrolase 1 OS=Chlorocebus sabaeus OX=60711 PE=4 SV=1	2	5	5	5	2	0	1	0	0	0	1	1	2	2	1	1	3	1	3	1	1	1	1	2	0	1	1	1	2	0	1	0	0	0	1	1	2	2	1	1	3	1	3	1
A0A0D9RFZ0	A0A0D9RFZ0	6	6	6	tr|A0A0D9RFZ0|A0A0D9RFZ0_CHLSB Uncharacterized protein OS=Chlorocebus sabaeus OX=60711 GN=U2SURP PE=4 SV=1	1	6	6	6	4	0	2	0	0	0	1	0	0	0	0	0	4	4	4	0	1	1	0	1	0	1	0	0	4	0	2	0	0	0	1	0	0	0	0	0	4	4	4	0
A0A0D9RFZ2	A0A0D9RFZ2	6	6	6	tr|A0A0D9RFZ2|A0A0D9RFZ2_CHLSB Thyroid hormone receptor interactor 11 OS=Chlorocebus sabaeus OX=60711 GN=TRIP11 PE=4 SV=1	1	6	6	6	0	1	0	1	0	4	0	2	4	2	0	0	0	0	0	2	0	0	0	0	0	0	2	0	0	1	0	1	0	4	0	2	4	2	0	0	0	0	0	2
A0A0D9RFZ5	A0A0D9RFZ5	8	8	8	tr|A0A0D9RFZ5|A0A0D9RFZ5_CHLSB Uncharacterized protein OS=Chlorocebus sabaeus OX=60711 GN=SPATS2L PE=3 SV=1	1	8	8	8	3	2	3	0	0	3	3	2	3	3	4	1	4	4	4	2	3	2	2	2	1	2	2	4	3	2	3	0	0	3	3	2	3	3	4	1	4	4	4	2
A0A0D9RFZ9;A0A0D9QZL7	A0A0D9RFZ9	7;2	7;2	7;2	tr|A0A0D9RFZ9|A0A0D9RFZ9_CHLSB Uncharacterized protein OS=Chlorocebus sabaeus OX=60711 PE=4 SV=1	2	7	7	7	1	4	2	4	0	3	0	4	4	4	0	0	0	0	0	4	2	2	3	3	3	2	4	2	1	4	2	4	0	3	0	4	4	4	0	0	0	0	0	4
A0A0D9RG02	A0A0D9RG02	12	12	12	tr|A0A0D9RG02|A0A0D9RG02_CHLSB Uncharacterized protein OS=Chlorocebus sabaeus OX=60711 GN=TMOD3 PE=4 SV=1	1	12	12	12	9	3	6	4	1	1	7	4	4	5	1	1	10	9	11	2	3	2	2	2	3	1	2	2	9	3	6	4	1	1	7	4	4	5	1	1	10	9	11	2
A0A0D9RG28	A0A0D9RG28	24	24	24	tr|A0A0D9RG28|A0A0D9RG28_CHLSB Non-POU domain containing octamer binding OS=Chlorocebus sabaeus OX=60711 GN=NONO PE=4 SV=1	1	24	24	24	11	14	15	10	13	13	13	19	21	18	19	16	16	16	16	19	20	17	20	20	19	22	19	18	11	14	15	10	13	13	13	19	21	18	19	16	16	16	16	19
A0A0D9RG34	A0A0D9RG34	6	6	6	tr|A0A0D9RG34|A0A0D9RG34_CHLSB RRM domain-containing protein OS=Chlorocebus sabaeus OX=60711 PE=4 SV=1	1	6	6	6	2	2	5	4	2	3	2	5	2	5	5	3	1	2	2	4	3	4	4	4	3	4	5	4	2	2	5	4	2	3	2	5	2	5	5	3	1	2	2	4
A0A0D9RG48	A0A0D9RG48	3	3	3	tr|A0A0D9RG48|A0A0D9RG48_CHLSB Calponin-homology (CH) domain-containing protein OS=Chlorocebus sabaeus OX=60711 GN=CCDC88C PE=4 SV=1	1	3	3	3	1	1	0	1	0	0	0	1	0	0	0	0	0	0	0	0	0	0	1	0	0	1	1	1	1	1	0	1	0	0	0	1	0	0	0	0	0	0	0	0
A0A0D9RG49	A0A0D9RG49	8	6	5	tr|A0A0D9RG49|A0A0D9RG49_CHLSB Uncharacterized protein OS=Chlorocebus sabaeus OX=60711 GN=FXR2 PE=3 SV=1	1	8	6	5	4	3	5	5	0	2	3	5	5	4	2	2	4	5	3	3	3	3	3	2	4	2	5	3	2	1	3	4	0	1	2	3	3	2	0	1	3	4	2	1
A0A0D9RG50	A0A0D9RG50	4	4	4	tr|A0A0D9RG50|A0A0D9RG50_CHLSB Uncharacterized protein OS=Chlorocebus sabaeus OX=60711 GN=PARD3 PE=4 SV=1	1	4	4	4	1	0	0	0	0	0	1	0	0	1	0	0	0	0	2	0	1	0	1	0	1	1	0	0	1	0	0	0	0	0	1	0	0	1	0	0	0	0	2	0
A0A0D9RG57	A0A0D9RG57	1	1	1	tr|A0A0D9RG57|A0A0D9RG57_CHLSB Mannose-P-dolichol utilization defect 1 protein OS=Chlorocebus sabaeus OX=60711 GN=MPDU1 PE=3 SV=1	1	1	1	1	0	0	1	0	0	1	0	1	1	1	1	1	1	1	0	1	1	1	1	1	1	1	1	1	0	0	1	0	0	1	0	1	1	1	1	1	1	1	0	1
A0A0D9RG61	A0A0D9RG61	2	2	2	tr|A0A0D9RG61|A0A0D9RG61_CHLSB Uncharacterized protein OS=Chlorocebus sabaeus OX=60711 GN=PRKAR2B PE=3 SV=1	1	2	2	2	1	0	1	1	0	0	1	0	1	0	0	0	1	1	1	0	0	0	0	0	0	0	0	0	1	0	1	1	0	0	1	0	1	0	0	0	1	1	1	0
A0A0D9RG67	A0A0D9RG67	1	1	1	tr|A0A0D9RG67|A0A0D9RG67_CHLSB Uncharacterized protein OS=Chlorocebus sabaeus OX=60711 GN=ZMYM3 PE=4 SV=1	1	1	1	1	0	0	0	0	0	1	0	0	0	0	0	0	0	0	0	0	0	0	0	0	0	0	0	0	0	0	0	0	0	1	0	0	0	0	0	0	0	0	0	0
A0A0D9RG75	A0A0D9RG75	3	3	3	tr|A0A0D9RG75|A0A0D9RG75_CHLSB 28S ribosomal protein S10, mitochondrial OS=Chlorocebus sabaeus OX=60711 GN=MRPS10 PE=3 SV=1	1	3	3	3	0	3	0	1	1	0	0	2	1	1	1	1	0	1	1	1	1	1	2	2	1	1	1	1	0	3	0	1	1	0	0	2	1	1	1	1	0	1	1	1
A0A0D9RG78	A0A0D9RG78	39	39	39	tr|A0A0D9RG78|A0A0D9RG78_CHLSB Integrin beta OS=Chlorocebus sabaeus OX=60711 GN=ITGB1 PE=3 SV=1	1	39	39	39	30	15	32	10	2	16	25	13	16	18	10	10	35	35	32	12	12	16	12	15	12	12	10	5	30	15	32	10	2	16	25	13	16	18	10	10	35	35	32	12
A0A0D9RG80	A0A0D9RG80	5	5	5	tr|A0A0D9RG80|A0A0D9RG80_CHLSB UV excision repair protein RAD23 OS=Chlorocebus sabaeus OX=60711 GN=RAD23B PE=3 SV=1	1	5	5	5	4	2	3	2	0	0	4	0	2	0	0	0	3	3	5	0	1	0	0	1	0	0	0	1	4	2	3	2	0	0	4	0	2	0	0	0	3	3	5	0
A0A0D9RG87;A0A0D9SA51	A0A0D9RG87	23;8	23;8	23;8	tr|A0A0D9RG87|A0A0D9RG87_CHLSB 10 kDa chaperonin OS=Chlorocebus sabaeus OX=60711 PE=3 SV=1	2	23	23	23	21	16	20	13	10	10	20	17	19	18	12	12	21	21	22	11	15	18	14	16	17	13	13	14	21	16	20	13	10	10	20	17	19	18	12	12	21	21	22	11
A0A0D9RG93	A0A0D9RG93	70	70	70	tr|A0A0D9RG93|A0A0D9RG93_CHLSB 60 kDa chaperonin OS=Chlorocebus sabaeus OX=60711 GN=HSPD1 PE=3 SV=1	1	70	70	70	51	47	51	39	36	43	49	51	45	51	33	38	51	54	50	43	43	47	44	46	48	45	45	49	51	47	51	39	36	43	49	51	45	51	33	38	51	54	50	43
A0A0D9RG97	A0A0D9RG97	3	3	3	tr|A0A0D9RG97|A0A0D9RG97_CHLSB Uncharacterized protein OS=Chlorocebus sabaeus OX=60711 GN=CRNKL1 PE=4 SV=1	1	3	3	3	0	1	1	2	0	0	0	1	3	2	1	1	0	0	0	1	2	0	2	2	2	1	1	0	0	1	1	2	0	0	0	1	3	2	1	1	0	0	0	1
A0A0D9RGA0	A0A0D9RGA0	11	11	11	tr|A0A0D9RGA0|A0A0D9RGA0_CHLSB Uncharacterized protein OS=Chlorocebus sabaeus OX=60711 GN=MRPS34 PE=4 SV=1	1	11	11	11	4	8	6	2	4	6	5	7	6	6	6	8	6	6	6	7	7	8	8	8	6	7	7	6	4	8	6	2	4	6	5	7	6	6	6	8	6	6	6	7
A0A0D9RGB3	A0A0D9RGB3	8	8	8	tr|A0A0D9RGB3|A0A0D9RGB3_CHLSB Helicase like transcription factor OS=Chlorocebus sabaeus OX=60711 GN=HLTF PE=4 SV=1	1	8	8	8	1	5	2	3	0	1	0	5	3	4	3	3	2	1	1	3	3	4	2	2	3	1	3	2	1	5	2	3	0	1	0	5	3	4	3	3	2	1	1	3
A0A0D9RGB7	A0A0D9RGB7	1	1	1	tr|A0A0D9RGB7|A0A0D9RGB7_CHLSB Kinesin associated protein 3 OS=Chlorocebus sabaeus OX=60711 GN=KIFAP3 PE=4 SV=1	1	1	1	1	0	0	0	0	0	1	0	0	0	0	0	0	0	0	0	0	0	0	0	0	0	0	0	0	0	0	0	0	0	1	0	0	0	0	0	0	0	0	0	0
A0A0D9RGC8	A0A0D9RGC8	1	1	1	tr|A0A0D9RGC8|A0A0D9RGC8_CHLSB D-aminoacyl-tRNA deacylase OS=Chlorocebus sabaeus OX=60711 PE=3 SV=1	1	1	1	1	1	1	0	1	0	0	1	1	0	1	0	0	1	1	1	0	1	0	0	0	1	0	0	0	1	1	0	1	0	0	1	1	0	1	0	0	1	1	1	0
A0A0D9RGD1	A0A0D9RGD1	17	17	11	tr|A0A0D9RGD1|A0A0D9RGD1_CHLSB RNA helicase OS=Chlorocebus sabaeus OX=60711 GN=EIF4A1 PE=3 SV=1	1	17	17	11	7	13	7	10	13	7	10	14	10	12	14	14	7	7	9	13	14	15	12	13	10	12	14	9	7	13	7	10	13	7	10	14	10	12	14	14	7	7	9	13
A0A0D9RGD4	A0A0D9RGD4	2	2	2	tr|A0A0D9RGD4|A0A0D9RGD4_CHLSB Transmembrane protein 245 OS=Chlorocebus sabaeus OX=60711 GN=TMEM245 PE=3 SV=1	1	2	2	2	1	2	1	1	2	1	1	1	1	1	2	2	1	1	0	2	2	2	1	1	1	1	1	1	1	2	1	1	2	1	1	1	1	1	2	2	1	1	0	2
A0A0D9RGD7;A0A0D9SAI3	A0A0D9RGD7;A0A0D9SAI3	3;2	3;2	3;2	tr|A0A0D9RGD7|A0A0D9RGD7_CHLSB Uncharacterized protein OS=Chlorocebus sabaeus OX=60711 GN=RPL7L1 PE=3 SV=1;tr|A0A0D9SAI3|A0A0D9SAI3_CHLSB Uncharacterized protein OS=Chlorocebus sabaeus OX=60711 PE=3 SV=1	2	3	3	3	0	0	0	0	0	1	0	1	0	0	1	1	0	0	0	0	0	1	0	0	1	0	0	0	0	0	0	0	0	1	0	1	0	0	1	1	0	0	0	0
A0A0D9RGD8	A0A0D9RGD8	5	3	3	tr|A0A0D9RGD8|A0A0D9RGD8_CHLSB Protein transport protein SEC23 OS=Chlorocebus sabaeus OX=60711 GN=SEC23B PE=3 SV=1	1	5	3	3	0	1	2	3	1	1	1	1	3	3	1	2	1	1	1	3	0	1	3	3	3	2	2	2	0	1	1	2	0	1	0	0	1	1	1	1	1	1	0	1
A0A0D9RGE0	A0A0D9RGE0	2	2	2	tr|A0A0D9RGE0|A0A0D9RGE0_CHLSB ULP_PROTEASE domain-containing protein OS=Chlorocebus sabaeus OX=60711 PE=3 SV=1	1	2	2	2	1	0	1	0	0	1	1	1	1	0	1	1	1	1	1	1	1	1	1	1	1	0	0	0	1	0	1	0	0	1	1	1	1	0	1	1	1	1	1	1
A0A0D9RGE4	A0A0D9RGE4	3	3	3	tr|A0A0D9RGE4|A0A0D9RGE4_CHLSB Mediator of ErbB2-driven cell motility 1 OS=Chlorocebus sabaeus OX=60711 GN=MEMO1 PE=3 SV=1	1	3	3	3	0	1	0	1	0	0	0	1	1	1	0	0	0	0	0	1	1	1	0	0	0	0	1	1	0	1	0	1	0	0	0	1	1	1	0	0	0	0	0	1
A0A0D9RGF2	A0A0D9RGF2	3	3	3	tr|A0A0D9RGF2|A0A0D9RGF2_CHLSB Uncharacterized protein OS=Chlorocebus sabaeus OX=60711 PE=3 SV=1	1	3	3	3	3	0	2	0	0	0	3	0	0	1	0	0	3	3	3	0	0	0	0	0	1	0	0	0	3	0	2	0	0	0	3	0	0	1	0	0	3	3	3	0
A0A0D9RGF3	A0A0D9RGF3	4	4	4	tr|A0A0D9RGF3|A0A0D9RGF3_CHLSB Uncharacterized protein OS=Chlorocebus sabaeus OX=60711 PE=3 SV=1	1	4	4	4	3	1	2	1	0	0	3	1	2	2	0	0	4	4	4	1	0	0	2	0	1	0	2	0	3	1	2	1	0	0	3	1	2	2	0	0	4	4	4	1
A0A0D9RGF4	A0A0D9RGF4	7	7	7	tr|A0A0D9RGF4|A0A0D9RGF4_CHLSB SGTA_dimer domain-containing protein OS=Chlorocebus sabaeus OX=60711 GN=SGTA PE=3 SV=1	1	7	7	7	4	1	1	1	0	1	5	1	1	1	0	0	4	4	4	0	0	0	0	0	0	0	0	0	4	1	1	1	0	1	5	1	1	1	0	0	4	4	4	0
A0A0D9RGG2	A0A0D9RGG2	1	1	1	tr|A0A0D9RGG2|A0A0D9RGG2_CHLSB Jupiter microtubule associated homolog 2 OS=Chlorocebus sabaeus OX=60711 GN=JPT2 PE=3 SV=1	1	1	1	1	1	0	0	0	0	0	1	0	0	0	0	0	0	1	1	0	0	0	0	0	0	0	0	0	1	0	0	0	0	0	1	0	0	0	0	0	0	1	1	0
A0A0D9RGG3	A0A0D9RGG3	5	5	5	tr|A0A0D9RGG3|A0A0D9RGG3_CHLSB DUF3456 domain-containing protein OS=Chlorocebus sabaeus OX=60711 GN=CNPY3 PE=4 SV=1	1	5	5	5	3	1	3	0	1	0	4	1	3	1	0	0	5	5	4	0	0	1	0	1	1	1	0	0	3	1	3	0	1	0	4	1	3	1	0	0	5	5	4	0
A0A0D9RGG4	A0A0D9RGG4	17	17	17	tr|A0A0D9RGG4|A0A0D9RGG4_CHLSB SF3b1 domain-containing protein OS=Chlorocebus sabaeus OX=60711 GN=SF3B1 PE=3 SV=1	1	17	17	17	4	3	4	2	3	1	4	6	3	6	5	3	11	10	9	6	5	7	3	5	7	4	5	5	4	3	4	2	3	1	4	6	3	6	5	3	11	10	9	6
A0A0D9RGH7;A0A0D9RG53	A0A0D9RGH7	9;1	9;1	9;1	tr|A0A0D9RGH7|A0A0D9RGH7_CHLSB Myosin VA OS=Chlorocebus sabaeus OX=60711 GN=MYO5A PE=3 SV=1	2	9	9	9	0	4	1	4	0	4	1	3	4	3	3	4	0	0	0	4	4	5	5	4	4	2	2	1	0	4	1	4	0	4	1	3	4	3	3	4	0	0	0	4
A0A0D9RGH9	A0A0D9RGH9	67	60	60	tr|A0A0D9RGH9|A0A0D9RGH9_CHLSB Uncharacterized protein OS=Chlorocebus sabaeus OX=60711 GN=LMNB2 PE=3 SV=1	1	67	60	60	23	39	24	31	22	33	19	48	47	46	28	26	28	31	20	40	42	44	48	46	46	47	48	43	19	32	21	25	18	28	15	42	42	39	23	23	25	26	16	35
A0A0D9RGI5	A0A0D9RGI5	4	4	4	tr|A0A0D9RGI5|A0A0D9RGI5_CHLSB DNA-directed RNA polymerase subunit OS=Chlorocebus sabaeus OX=60711 GN=POLR2A PE=3 SV=1	1	4	4	4	1	2	1	1	1	2	0	0	2	2	1	0	0	0	0	1	0	1	1	3	2	0	2	0	1	2	1	1	1	2	0	0	2	2	1	0	0	0	0	1
A0A0D9RGI6	A0A0D9RGI6	21	6	6	tr|A0A0D9RGI6|A0A0D9RGI6_CHLSB Clathrin heavy chain OS=Chlorocebus sabaeus OX=60711 GN=CLTCL1 PE=3 SV=1	1	21	6	6	2	8	1	8	12	10	1	12	15	9	18	20	2	2	3	17	15	16	16	16	14	15	15	11	1	2	1	2	3	4	0	3	5	3	6	6	0	0	1	5
A0A0D9RGI8	A0A0D9RGI8	2	2	2	tr|A0A0D9RGI8|A0A0D9RGI8_CHLSB Male-enhanced antigen 1 OS=Chlorocebus sabaeus OX=60711 GN=MEA1 PE=4 SV=1	1	2	2	2	2	0	2	0	0	0	1	0	0	0	0	0	2	2	2	0	0	0	0	0	0	0	0	0	2	0	2	0	0	0	1	0	0	0	0	0	2	2	2	0
A0A0D9RGJ0	A0A0D9RGJ0	5	5	5	tr|A0A0D9RGJ0|A0A0D9RGJ0_CHLSB Pseudouridine synthase 7 OS=Chlorocebus sabaeus OX=60711 GN=PUS7 PE=3 SV=1	1	5	5	5	3	4	2	3	0	0	2	3	2	1	1	2	3	2	3	0	2	1	2	3	2	2	2	2	3	4	2	3	0	0	2	3	2	1	1	2	3	2	3	0
A0A0D9RGJ5	A0A0D9RGJ5	20	20	20	tr|A0A0D9RGJ5|A0A0D9RGJ5_CHLSB Uncharacterized protein OS=Chlorocebus sabaeus OX=60711 GN=RPS14 PE=3 SV=1	1	20	20	20	9	14	9	14	15	13	13	15	14	14	19	20	10	14	11	20	19	20	17	17	18	18	17	17	9	14	9	14	15	13	13	15	14	14	19	20	10	14	11	20
A0A0D9RGJ8	A0A0D9RGJ8	2	2	2	tr|A0A0D9RGJ8|A0A0D9RGJ8_CHLSB Serine/threonine-protein phosphatase 2A 56 kDa regulatory subunit OS=Chlorocebus sabaeus OX=60711 GN=PPP2R5D PE=3 SV=1	1	2	2	2	0	0	2	0	0	0	1	0	1	1	1	1	1	1	1	1	1	1	2	2	2	2	2	1	0	0	2	0	0	0	1	0	1	1	1	1	1	1	1	1
A0A0D9RGJ9	A0A0D9RGJ9	2	1	1	tr|A0A0D9RGJ9|A0A0D9RGJ9_CHLSB PX domain-containing protein OS=Chlorocebus sabaeus OX=60711 PE=4 SV=1	1	2	1	1	1	0	1	0	0	0	2	0	1	0	0	0	1	1	0	0	0	0	0	0	0	0	0	0	1	0	1	0	0	0	1	0	1	0	0	0	1	1	0	0
A0A0D9RGK1;A0A0D9RL36	A0A0D9RGK1;A0A0D9RL36	2;1	2;1	2;1	tr|A0A0D9RGK1|A0A0D9RGK1_CHLSB RING-type E3 ubiquitin transferase OS=Chlorocebus sabaeus OX=60711 GN=RNF13 PE=4 SV=1;tr|A0A0D9RL36|A0A0D9RL36_CHLSB RING-type E3 ubiquitin transferase OS=Chlorocebus sabaeus OX=60711 PE=4 SV=1	2	2	2	2	1	0	1	0	0	0	1	0	0	0	0	0	2	2	2	0	0	0	2	0	0	0	0	0	1	0	1	0	0	0	1	0	0	0	0	0	2	2	2	0
A0A0D9RGK3	A0A0D9RGK3	1	1	1	tr|A0A0D9RGK3|A0A0D9RGK3_CHLSB SRSF protein kinase 2 OS=Chlorocebus sabaeus OX=60711 GN=SRPK2 PE=4 SV=1	1	1	1	1	1	0	0	0	0	0	0	0	0	0	0	0	1	0	1	0	0	0	0	0	0	0	0	0	1	0	0	0	0	0	0	0	0	0	0	0	1	0	1	0
A0A0D9RGK7	A0A0D9RGK7	3	3	3	tr|A0A0D9RGK7|A0A0D9RGK7_CHLSB Profilin OS=Chlorocebus sabaeus OX=60711 PE=3 SV=1	1	3	3	3	0	0	2	1	0	1	0	0	1	0	1	1	2	1	0	2	1	1	2	0	1	1	1	1	0	0	2	1	0	1	0	0	1	0	1	1	2	1	0	2
A0A0D9RGL1	A0A0D9RGL1	3	3	3	tr|A0A0D9RGL1|A0A0D9RGL1_CHLSB Uncharacterized protein OS=Chlorocebus sabaeus OX=60711 GN=TSC22D2 PE=3 SV=1	1	3	3	3	2	0	2	0	0	0	2	0	0	0	0	0	2	3	2	0	0	0	0	0	0	0	0	0	2	0	2	0	0	0	2	0	0	0	0	0	2	3	2	0
A0A0D9RGL3	A0A0D9RGL3	1	1	1	tr|A0A0D9RGL3|A0A0D9RGL3_CHLSB Uncharacterized protein OS=Chlorocebus sabaeus OX=60711 GN=IFT140 PE=4 SV=1	1	1	1	1	0	0	0	1	0	1	0	0	1	1	0	0	0	0	0	0	0	0	0	1	0	0	0	0	0	0	0	1	0	1	0	0	1	1	0	0	0	0	0	0
A0A0D9RGL8	A0A0D9RGL8	3	3	3	tr|A0A0D9RGL8|A0A0D9RGL8_CHLSB Sorting nexin OS=Chlorocebus sabaeus OX=60711 GN=SNX5 PE=3 SV=1	1	3	3	3	2	1	1	1	1	0	1	2	2	3	0	1	1	0	1	1	0	1	1	1	1	1	2	2	2	1	1	1	1	0	1	2	2	3	0	1	1	0	1	1
A0A0D9RGL9	A0A0D9RGL9	11	11	11	tr|A0A0D9RGL9|A0A0D9RGL9_CHLSB LisH domain-containing protein OS=Chlorocebus sabaeus OX=60711 GN=TCOF1 PE=4 SV=1	1	11	11	11	5	0	7	0	0	2	3	0	0	0	0	0	11	8	8	0	0	1	0	0	0	0	0	0	5	0	7	0	0	2	3	0	0	0	0	0	11	8	8	0
A0A0D9RGM4	A0A0D9RGM4	4	4	4	tr|A0A0D9RGM4|A0A0D9RGM4_CHLSB Eukaryotic translation initiation factor 2A OS=Chlorocebus sabaeus OX=60711 GN=EIF2A PE=3 SV=1	1	4	4	4	1	0	2	0	0	0	1	1	0	2	0	0	1	1	2	0	0	2	3	2	2	2	1	1	1	0	2	0	0	0	1	1	0	2	0	0	1	1	2	0
A0A0D9RGN1	A0A0D9RGN1	6	6	6	tr|A0A0D9RGN1|A0A0D9RGN1_CHLSB Mitochondrial import inner membrane translocase subunit OS=Chlorocebus sabaeus OX=60711 GN=TIMM13 PE=3 SV=1	1	6	6	6	5	3	5	3	0	2	3	4	4	4	2	3	5	5	6	2	4	5	3	3	2	3	3	4	5	3	5	3	0	2	3	4	4	4	2	3	5	5	6	2
A0A0D9RGN3	A0A0D9RGN3	14	14	14	tr|A0A0D9RGN3|A0A0D9RGN3_CHLSB Ribosomal_L2_C domain-containing protein OS=Chlorocebus sabaeus OX=60711 GN=MRPL2 PE=4 SV=1	1	14	14	14	0	3	2	2	6	9	0	8	5	5	7	4	1	4	0	6	6	6	7	10	10	4	3	5	0	3	2	2	6	9	0	8	5	5	7	4	1	4	0	6
A0A0D9RGP2	A0A0D9RGP2	3	3	3	tr|A0A0D9RGP2|A0A0D9RGP2_CHLSB UBC core domain-containing protein OS=Chlorocebus sabaeus OX=60711 GN=BIRC6 PE=4 SV=1	1	3	3	3	0	0	0	0	0	1	0	0	0	0	0	0	0	0	0	2	2	2	1	1	2	0	1	0	0	0	0	0	0	1	0	0	0	0	0	0	0	0	0	2
A0A0D9RGQ1	A0A0D9RGQ1	9	9	9	tr|A0A0D9RGQ1|A0A0D9RGQ1_CHLSB Uncharacterized protein OS=Chlorocebus sabaeus OX=60711 GN=MRPL40 PE=3 SV=1	1	9	9	9	3	7	3	6	5	6	1	8	5	6	6	5	2	2	2	5	6	8	4	3	7	2	4	4	3	7	3	6	5	6	1	8	5	6	6	5	2	2	2	5
A0A0D9RGQ4	A0A0D9RGQ4	4	4	4	tr|A0A0D9RGQ4|A0A0D9RGQ4_CHLSB TRASH domain-containing protein OS=Chlorocebus sabaeus OX=60711 PE=3 SV=1	1	4	4	4	0	0	0	0	0	2	1	2	1	2	2	0	2	2	0	4	4	3	2	3	2	0	0	1	0	0	0	0	0	2	1	2	1	2	2	0	2	2	0	4
A0A0D9RGR4;A0A0D9RUE2	A0A0D9RGR4	51;10	51;10	45;4	tr|A0A0D9RGR4|A0A0D9RGR4_CHLSB Kinesin-like protein OS=Chlorocebus sabaeus OX=60711 GN=KIF5B PE=3 SV=1	2	51	51	45	16	28	28	21	21	33	20	33	32	30	25	24	17	19	18	36	32	34	31	31	31	33	33	32	16	28	28	21	21	33	20	33	32	30	25	24	17	19	18	36
A0A0D9RGR5	A0A0D9RGR5	3	2	2	tr|A0A0D9RGR5|A0A0D9RGR5_CHLSB Kinesin light chain OS=Chlorocebus sabaeus OX=60711 GN=KLC4 PE=3 SV=1	1	3	2	2	0	0	1	0	0	3	0	2	3	1	0	1	0	1	0	2	0	1	1	1	1	1	2	1	0	0	0	0	0	2	0	1	2	1	0	0	0	1	0	1
A0A0D9RGS3	A0A0D9RGS3	4	4	4	tr|A0A0D9RGS3|A0A0D9RGS3_CHLSB Uncharacterized protein OS=Chlorocebus sabaeus OX=60711 GN=PTK7 PE=4 SV=1	1	4	4	4	0	0	4	0	1	2	1	1	2	1	0	0	2	1	1	0	2	0	1	1	0	0	1	1	0	0	4	0	1	2	1	1	2	1	0	0	2	1	1	0
A0A0D9RGS5	A0A0D9RGS5	2	2	2	tr|A0A0D9RGS5|A0A0D9RGS5_CHLSB FERM domain-containing protein OS=Chlorocebus sabaeus OX=60711 GN=FRMD4B PE=4 SV=1	1	2	2	2	0	1	0	1	0	1	0	1	1	1	0	0	0	0	0	0	0	1	1	0	0	0	0	0	0	1	0	1	0	1	0	1	1	1	0	0	0	0	0	0
A0A0D9RGT0	A0A0D9RGT0	3	3	3	tr|A0A0D9RGT0|A0A0D9RGT0_CHLSB PDZ domain-containing protein OS=Chlorocebus sabaeus OX=60711 GN=PDZD11 PE=4 SV=1	1	3	3	3	2	0	0	0	0	0	2	0	1	1	0	0	3	2	2	1	0	1	0	0	1	0	0	0	2	0	0	0	0	0	2	0	1	1	0	0	3	2	2	1
A0A0D9RGT8	A0A0D9RGT8	1	1	1	tr|A0A0D9RGT8|A0A0D9RGT8_CHLSB Uncharacterized protein OS=Chlorocebus sabaeus OX=60711 PE=4 SV=1	1	1	1	1	1	0	1	0	0	0	0	0	0	0	0	0	0	1	0	0	0	0	0	0	0	0	0	0	1	0	1	0	0	0	0	0	0	0	0	0	0	1	0	0
A0A0D9RGU0	A0A0D9RGU0	1	1	1	tr|A0A0D9RGU0|A0A0D9RGU0_CHLSB Uncharacterized protein OS=Chlorocebus sabaeus OX=60711 GN=ZEB1 PE=3 SV=1	1	1	1	1	1	0	1	0	0	1	1	0	0	0	0	0	1	1	1	0	0	0	0	0	0	0	0	0	1	0	1	0	0	1	1	0	0	0	0	0	1	1	1	0
A0A0D9RGU1	A0A0D9RGU1	2	2	2	tr|A0A0D9RGU1|A0A0D9RGU1_CHLSB SEL1L adaptor subunit of ERAD E3 ubiquitin ligase OS=Chlorocebus sabaeus OX=60711 GN=SEL1L PE=4 SV=1	1	2	2	2	0	1	0	0	0	1	0	1	1	0	0	0	0	0	0	1	1	0	1	1	0	0	0	1	0	1	0	0	0	1	0	1	1	0	0	0	0	0	0	1
A0A0D9RGU3	A0A0D9RGU3	6	6	6	tr|A0A0D9RGU3|A0A0D9RGU3_CHLSB PRA1 family protein OS=Chlorocebus sabaeus OX=60711 GN=ARL6IP5 PE=3 SV=1	1	6	6	6	2	2	1	0	0	2	1	1	1	1	1	4	0	2	0	2	2	2	2	3	1	1	3	1	2	2	1	0	0	2	1	1	1	1	1	4	0	2	0	2
A0A0D9RGV0;A0A0D9RRI5	A0A0D9RGV0	36;1	36;1	36;1	tr|A0A0D9RGV0|A0A0D9RGV0_CHLSB Rib_recp_KP_reg domain-containing protein OS=Chlorocebus sabaeus OX=60711 GN=RRBP1 PE=4 SV=1	2	36	36	36	24	17	23	19	6	26	22	19	25	19	10	10	28	27	25	18	17	16	17	19	15	21	19	17	24	17	23	19	6	26	22	19	25	19	10	10	28	27	25	18
A0A0D9RGV8	A0A0D9RGV8	5	5	5	tr|A0A0D9RGV8|A0A0D9RGV8_CHLSB Transcription and mRNA export factor ENY2 OS=Chlorocebus sabaeus OX=60711 GN=ENY2 PE=3 SV=1	1	5	5	5	5	1	3	2	1	0	4	3	2	3	1	0	2	3	2	1	2	1	2	1	1	1	3	3	5	1	3	2	1	0	4	3	2	3	1	0	2	3	2	1
A0A0D9RGV9	A0A0D9RGV9	12	10	10	tr|A0A0D9RGV9|A0A0D9RGV9_CHLSB Actin-depolymerizing factor OS=Chlorocebus sabaeus OX=60711 GN=DSTN PE=3 SV=1	1	12	10	10	4	7	4	3	8	10	4	9	7	8	7	6	4	4	3	8	8	7	5	8	7	8	7	7	3	5	2	2	6	8	2	8	6	6	5	4	2	2	1	6
A0A0D9RGW0;A0A0D9RKA4	A0A0D9RGW0	23;4	23;4	23;4	tr|A0A0D9RGW0|A0A0D9RGW0_CHLSB FIP-RBD domain-containing protein OS=Chlorocebus sabaeus OX=60711 GN=ERC1 PE=4 SV=1	2	23	23	23	3	7	8	4	2	12	4	14	11	10	5	4	5	7	4	11	13	11	8	13	8	14	16	11	3	7	8	4	2	12	4	14	11	10	5	4	5	7	4	11
A0A0D9RGW2	A0A0D9RGW2	2	2	2	tr|A0A0D9RGW2|A0A0D9RGW2_CHLSB NudC domain-containing protein 1 OS=Chlorocebus sabaeus OX=60711 GN=NUDCD1 PE=4 SV=1	1	2	2	2	1	1	2	1	0	0	2	2	1	2	1	2	1	2	2	2	2	2	2	2	2	2	2	2	1	1	2	1	0	0	2	2	1	2	1	2	1	2	2	2
A0A0D9RGW3	A0A0D9RGW3	1	1	1	tr|A0A0D9RGW3|A0A0D9RGW3_CHLSB Uncharacterized protein OS=Chlorocebus sabaeus OX=60711 GN=GTF2A1 PE=3 SV=1	1	1	1	1	1	0	1	0	0	0	1	0	0	0	0	0	1	1	1	0	0	0	0	0	0	0	0	0	1	0	1	0	0	0	1	0	0	0	0	0	1	1	1	0
A0A0D9RGX5	A0A0D9RGX5	2	2	2	tr|A0A0D9RGX5|A0A0D9RGX5_CHLSB TMF_TATA_bd domain-containing protein OS=Chlorocebus sabaeus OX=60711 GN=TMF1 PE=4 SV=1	1	2	2	2	2	0	1	0	0	0	1	0	0	0	0	0	2	2	1	0	0	0	0	0	0	0	0	0	2	0	1	0	0	0	1	0	0	0	0	0	2	2	1	0
A0A0D9RGX9	A0A0D9RGX9	1	1	1	tr|A0A0D9RGX9|A0A0D9RGX9_CHLSB Platelet-derived growth factor receptor beta OS=Chlorocebus sabaeus OX=60711 GN=PDGFRB PE=3 SV=1	1	1	1	1	0	0	0	0	0	1	0	0	0	0	0	0	0	0	0	0	0	0	0	0	0	0	0	0	0	0	0	0	0	1	0	0	0	0	0	0	0	0	0	0
A0A0D9RH08	A0A0D9RH08	6	6	6	tr|A0A0D9RH08|A0A0D9RH08_CHLSB ER membrane protein complex subunit 2 OS=Chlorocebus sabaeus OX=60711 GN=EMC2 PE=3 SV=1	1	6	6	6	1	2	4	3	2	1	3	4	4	5	2	3	2	2	2	4	3	3	5	4	6	3	4	5	1	2	4	3	2	1	3	4	4	5	2	3	2	2	2	4
A0A0D9RH12	A0A0D9RH12	10	10	10	tr|A0A0D9RH12|A0A0D9RH12_CHLSB Succinate--CoA ligase [GDP-forming] subunit beta, mitochondrial OS=Chlorocebus sabaeus OX=60711 GN=SUCLG2 PE=3 SV=1	1	10	10	10	5	6	5	4	5	6	6	9	4	6	3	3	2	4	5	6	5	6	5	6	6	6	7	6	5	6	5	4	5	6	6	9	4	6	3	3	2	4	5	6
A0A0D9RH15	A0A0D9RH15	12	12	12	tr|A0A0D9RH15|A0A0D9RH15_CHLSB Eukaryotic translation initiation factor 3 subunit E OS=Chlorocebus sabaeus OX=60711 GN=EIF3E PE=3 SV=1	1	12	12	12	2	4	5	4	5	7	3	4	6	4	5	7	2	3	2	7	7	4	6	9	6	7	8	5	2	4	5	4	5	7	3	4	6	4	5	7	2	3	2	7
A0A0D9RH26	A0A0D9RH26	4	4	4	tr|A0A0D9RH26|A0A0D9RH26_CHLSB Matrin-type domain-containing protein OS=Chlorocebus sabaeus OX=60711 GN=SF3A2 PE=3 SV=1	1	4	4	4	3	2	3	2	2	0	2	2	3	4	3	4	4	3	3	2	4	4	4	3	4	3	4	4	3	2	3	2	2	0	2	2	3	4	3	4	4	3	3	2
A0A0D9RH35	A0A0D9RH35	27	27	27	tr|A0A0D9RH35|A0A0D9RH35_CHLSB 26S proteasome AAA-ATPase subunit RPT1 OS=Chlorocebus sabaeus OX=60711 GN=PSMC2 PE=3 SV=1	1	27	27	27	4	16	6	12	4	13	4	19	11	18	11	11	4	8	7	12	17	20	14	15	13	11	15	17	4	16	6	12	4	13	4	19	11	18	11	11	4	8	7	12
A0A0D9RH37	A0A0D9RH37	9	9	9	tr|A0A0D9RH37|A0A0D9RH37_CHLSB Peroxiredoxin-6 OS=Chlorocebus sabaeus OX=60711 GN=PRDX6 PE=3 SV=1	1	9	9	9	4	8	6	5	5	4	6	6	5	5	5	6	4	3	5	6	6	7	5	5	6	5	5	4	4	8	6	5	5	4	6	6	5	5	5	6	4	3	5	6
A0A0D9RH40	A0A0D9RH40	8	8	8	tr|A0A0D9RH40|A0A0D9RH40_CHLSB SNW domain-containing protein 1 OS=Chlorocebus sabaeus OX=60711 GN=SNW1 PE=3 SV=1	1	8	8	8	4	3	1	2	1	2	1	4	2	3	3	1	0	3	3	0	0	0	2	2	2	1	3	2	4	3	1	2	1	2	1	4	2	3	3	1	0	3	3	0
A0A0D9RH42	A0A0D9RH42	1	1	1	tr|A0A0D9RH42|A0A0D9RH42_CHLSB Mab-21 domain-containing protein OS=Chlorocebus sabaeus OX=60711 GN=TMEM102 PE=4 SV=1	1	1	1	1	0	0	1	0	0	1	0	1	0	1	1	1	0	0	0	1	1	0	1	1	0	1	1	1	0	0	1	0	0	1	0	1	0	1	1	1	0	0	0	1
A0A0D9RH45	A0A0D9RH45	7	7	7	tr|A0A0D9RH45|A0A0D9RH45_CHLSB DnaJ homolog subfamily C member 2 OS=Chlorocebus sabaeus OX=60711 GN=DNAJC2 PE=4 SV=1	1	7	7	7	2	1	2	1	0	0	3	0	0	1	1	1	4	2	4	2	2	2	1	1	3	2	0	2	2	1	2	1	0	0	3	0	0	1	1	1	4	2	4	2
A0A0D9RH50	A0A0D9RH50	10	10	10	tr|A0A0D9RH50|A0A0D9RH50_CHLSB RRM domain-containing protein OS=Chlorocebus sabaeus OX=60711 GN=SLIRP PE=4 SV=1	1	10	10	10	2	2	6	3	2	5	3	7	4	4	6	5	6	6	7	6	6	5	4	3	3	5	6	4	2	2	6	3	2	5	3	7	4	4	6	5	6	6	7	6
A0A0D9RH56	A0A0D9RH56	7	7	7	tr|A0A0D9RH56|A0A0D9RH56_CHLSB Beta-MPP OS=Chlorocebus sabaeus OX=60711 GN=PMPCB PE=3 SV=1	1	7	7	7	1	5	1	3	4	3	2	4	4	4	3	6	1	1	2	5	6	6	6	4	4	6	6	4	1	5	1	3	4	3	2	4	4	4	3	6	1	1	2	5
A0A0D9RH65	A0A0D9RH65	7	7	7	tr|A0A0D9RH65|A0A0D9RH65_CHLSB Aha1_N domain-containing protein OS=Chlorocebus sabaeus OX=60711 GN=AHSA1 PE=3 SV=1	1	7	7	7	5	5	3	3	1	1	3	6	3	4	3	4	5	4	2	5	5	2	3	2	3	4	4	1	5	5	3	3	1	1	3	6	3	4	3	4	5	4	2	5
A0A0D9RH83	A0A0D9RH83	4	4	4	tr|A0A0D9RH83|A0A0D9RH83_CHLSB Ubiquitin conjugating enzyme E2 I OS=Chlorocebus sabaeus OX=60711 GN=UBE2I PE=3 SV=1	1	4	4	4	1	2	4	1	3	3	3	3	4	4	4	3	4	4	2	3	3	4	4	4	2	3	3	3	1	2	4	1	3	3	3	3	4	4	4	3	4	4	2	3
A0A0D9RH85	A0A0D9RH85	4	4	4	tr|A0A0D9RH85|A0A0D9RH85_CHLSB NUC153 domain-containing protein OS=Chlorocebus sabaeus OX=60711 GN=ESF1 PE=3 SV=1	1	4	4	4	0	1	1	1	1	1	2	2	1	1	1	1	2	2	1	1	0	0	0	0	1	0	0	0	0	1	1	1	1	1	2	2	1	1	1	1	2	2	1	1
A0A0D9RH91	A0A0D9RH91	1	1	1	tr|A0A0D9RH91|A0A0D9RH91_CHLSB Acyl-CoA-binding domain-containing protein 5 OS=Chlorocebus sabaeus OX=60711 GN=ACBD5 PE=3 SV=1	1	1	1	1	1	0	1	0	0	0	1	0	0	0	0	0	1	0	1	0	0	0	0	0	0	0	0	0	1	0	1	0	0	0	1	0	0	0	0	0	1	0	1	0
A0A0D9RHA3	A0A0D9RHA3	3	3	3	tr|A0A0D9RHA3|A0A0D9RHA3_CHLSB Oxidation resistance 1 OS=Chlorocebus sabaeus OX=60711 GN=OXR1 PE=3 SV=1	1	3	3	3	0	0	2	0	0	1	0	1	0	0	0	0	3	3	3	0	0	0	0	0	0	0	0	0	0	0	2	0	0	1	0	1	0	0	0	0	3	3	3	0
A0A0D9RHB5	A0A0D9RHB5	2	2	2	tr|A0A0D9RHB5|A0A0D9RHB5_CHLSB E3 ubiquitin-protein ligase OS=Chlorocebus sabaeus OX=60711 GN=NEDD4 PE=4 SV=1	1	2	2	2	0	0	1	0	0	1	0	0	1	1	1	2	1	1	1	2	1	1	1	1	1	1	2	1	0	0	1	0	0	1	0	0	1	1	1	2	1	1	1	2
A0A0D9RHC9	A0A0D9RHC9	2	2	2	tr|A0A0D9RHC9|A0A0D9RHC9_CHLSB Uncharacterized protein OS=Chlorocebus sabaeus OX=60711 GN=FAM120B PE=3 SV=1	1	2	2	2	1	0	0	0	0	0	1	0	0	0	0	0	0	2	1	0	0	0	0	0	0	0	0	0	1	0	0	0	0	0	1	0	0	0	0	0	0	2	1	0
A0A0D9RHD1	A0A0D9RHD1	12	12	4	tr|A0A0D9RHD1|A0A0D9RHD1_CHLSB eIF-5a domain-containing protein OS=Chlorocebus sabaeus OX=60711 PE=3 SV=1	1	12	12	4	9	9	4	6	8	8	7	12	6	7	9	9	11	10	9	8	10	11	9	7	8	8	8	8	9	9	4	6	8	8	7	12	6	7	9	9	11	10	9	8
A0A0D9RHD6	A0A0D9RHD6	7	7	7	tr|A0A0D9RHD6|A0A0D9RHD6_CHLSB Proteasome subunit beta OS=Chlorocebus sabaeus OX=60711 GN=PSMB1 PE=3 SV=1	1	7	7	7	1	4	1	5	2	3	2	6	4	5	4	2	1	1	2	4	5	6	4	5	5	3	4	4	1	4	1	5	2	3	2	6	4	5	4	2	1	1	2	4
A0A0D9RHE1	A0A0D9RHE1	3	3	3	tr|A0A0D9RHE1|A0A0D9RHE1_CHLSB Uncharacterized protein OS=Chlorocebus sabaeus OX=60711 GN=TJAP1 PE=4 SV=1	1	3	3	3	0	1	0	1	0	0	0	0	0	0	0	0	0	2	0	1	1	1	1	0	0	0	1	0	0	1	0	1	0	0	0	0	0	0	0	0	0	2	0	1
A0A0D9RHE8	A0A0D9RHE8	1	1	1	tr|A0A0D9RHE8|A0A0D9RHE8_CHLSB Uncharacterized protein OS=Chlorocebus sabaeus OX=60711 PE=3 SV=1	1	1	1	1	1	1	1	1	0	1	1	1	1	1	0	0	1	1	1	1	1	1	0	1	0	0	0	0	1	1	1	1	0	1	1	1	1	1	0	0	1	1	1	1
A0A0D9RHF2	A0A0D9RHF2	3	3	3	tr|A0A0D9RHF2|A0A0D9RHF2_CHLSB Protein YIPF3 OS=Chlorocebus sabaeus OX=60711 GN=YIPF3 PE=3 SV=1	1	3	3	3	1	1	2	0	0	0	1	0	0	0	0	0	2	3	1	0	0	0	0	0	0	0	0	1	1	1	2	0	0	0	1	0	0	0	0	0	2	3	1	0
A0A0D9RHF3	A0A0D9RHF3	1	1	1	tr|A0A0D9RHF3|A0A0D9RHF3_CHLSB Programmed cell death 2 OS=Chlorocebus sabaeus OX=60711 GN=PDCD2 PE=4 SV=1	1	1	1	1	0	1	1	1	1	1	1	1	1	0	1	1	0	1	0	1	1	1	1	1	1	1	1	1	0	1	1	1	1	1	1	1	1	0	1	1	0	1	0	1
A0A0D9RHF7	A0A0D9RHF7	8	8	8	tr|A0A0D9RHF7|A0A0D9RHF7_CHLSB AP-3 complex subunit delta OS=Chlorocebus sabaeus OX=60711 GN=AP3D1 PE=3 SV=1	1	8	8	8	5	0	4	1	0	2	4	1	0	1	1	0	6	6	6	1	0	1	1	2	3	0	0	2	5	0	4	1	0	2	4	1	0	1	1	0	6	6	6	1
A0A0D9RHG5	A0A0D9RHG5	2	2	2	tr|A0A0D9RHG5|A0A0D9RHG5_CHLSB Uncharacterized protein OS=Chlorocebus sabaeus OX=60711 PE=3 SV=1	1	2	2	2	0	0	1	0	1	0	1	0	1	1	1	0	0	0	0	2	1	1	2	2	2	1	2	2	0	0	1	0	1	0	1	0	1	1	1	0	0	0	0	2
A0A0D9RHH0	A0A0D9RHH0	3	3	3	tr|A0A0D9RHH0|A0A0D9RHH0_CHLSB Glutathione synthetase OS=Chlorocebus sabaeus OX=60711 GN=GSS PE=3 SV=1	1	3	3	3	1	2	1	1	1	0	0	1	0	1	0	0	0	1	1	1	0	1	0	0	1	0	1	1	1	2	1	1	1	0	0	1	0	1	0	0	0	1	1	1
A0A0D9RHH5	A0A0D9RHH5	13	13	13	tr|A0A0D9RHH5|A0A0D9RHH5_CHLSB Calcyclin-binding protein OS=Chlorocebus sabaeus OX=60711 GN=CACYBP PE=4 SV=1	1	13	13	13	9	8	8	5	1	6	8	11	8	10	3	4	7	7	8	6	7	6	7	7	6	7	7	6	9	8	8	5	1	6	8	11	8	10	3	4	7	7	8	6
A0A0D9RHH6;A0A0D9RPE2;A0A0D9QYM7;A0A0D9RHI1;A0A0D9S6I7;A0A0D9RNH6	A0A0D9RHH6	7;3;3;3;3;1	3;0;0;0;0;0	3;0;0;0;0;0	tr|A0A0D9RHH6|A0A0D9RHH6_CHLSB Uncharacterized protein OS=Chlorocebus sabaeus OX=60711 GN=GNAI1 PE=3 SV=1	6	7	3	3	1	3	3	3	3	2	2	4	5	5	5	4	3	3	2	5	4	5	5	6	5	6	6	6	0	2	2	1	2	2	1	2	3	2	2	3	2	2	1	3
A0A0D9RHH7	A0A0D9RHH7	3	3	3	tr|A0A0D9RHH7|A0A0D9RHH7_CHLSB Uncharacterized protein OS=Chlorocebus sabaeus OX=60711 GN=CRIM1 PE=4 SV=1	1	3	3	3	2	0	1	0	0	2	2	0	0	0	0	0	0	0	1	0	0	0	0	0	0	0	0	0	2	0	1	0	0	2	2	0	0	0	0	0	0	0	1	0
A0A0D9RHK0	A0A0D9RHK0	8	8	8	tr|A0A0D9RHK0|A0A0D9RHK0_CHLSB Uncharacterized protein OS=Chlorocebus sabaeus OX=60711 GN=MRPS14 PE=3 SV=1	1	8	8	8	3	6	3	2	5	4	4	4	3	3	4	6	3	3	3	5	4	5	5	4	2	4	3	4	3	6	3	2	5	4	4	4	3	3	4	6	3	3	3	5
A0A0D9RHK3	A0A0D9RHK3	1	1	1	tr|A0A0D9RHK3|A0A0D9RHK3_CHLSB Secretory carrier-associated membrane protein OS=Chlorocebus sabaeus OX=60711 GN=SCAMP4 PE=3 SV=1	1	1	1	1	0	1	1	1	1	1	1	0	0	1	1	1	0	0	0	1	1	1	0	1	1	1	1	1	0	1	1	1	1	1	1	0	0	1	1	1	0	0	0	1
A0A0D9RHL4	A0A0D9RHL4	2	2	2	tr|A0A0D9RHL4|A0A0D9RHL4_CHLSB Semaphorin-3C OS=Chlorocebus sabaeus OX=60711 GN=SEMA3C PE=3 SV=1	1	2	2	2	0	2	0	2	0	1	0	2	0	0	1	0	0	0	1	0	0	1	0	0	1	0	0	1	0	2	0	2	0	1	0	2	0	0	1	0	0	0	1	0
A0A0D9RHL7	A0A0D9RHL7	1	1	1	tr|A0A0D9RHL7|A0A0D9RHL7_CHLSB Uncharacterized protein OS=Chlorocebus sabaeus OX=60711 GN=KLF16 PE=4 SV=1	1	1	1	1	0	0	0	0	1	1	0	0	0	0	0	0	0	0	0	0	0	0	0	0	0	0	0	0	0	0	0	0	1	1	0	0	0	0	0	0	0	0	0	0
A0A0D9RHM1	A0A0D9RHM1	2	2	2	tr|A0A0D9RHM1|A0A0D9RHM1_CHLSB Uncharacterized protein OS=Chlorocebus sabaeus OX=60711 GN=CGNL1 PE=4 SV=1	1	2	2	2	2	1	1	2	0	1	2	1	1	1	1	1	1	1	2	1	1	1	1	1	2	1	1	1	2	1	1	2	0	1	2	1	1	1	1	1	1	1	2	1
A0A0D9RHM2	A0A0D9RHM2	4	4	4	tr|A0A0D9RHM2|A0A0D9RHM2_CHLSB DNA-directed RNA polymerases I and III subunit RPAC1 OS=Chlorocebus sabaeus OX=60711 GN=POLR1C PE=3 SV=1	1	4	4	4	1	1	1	0	0	2	1	3	2	0	0	0	0	0	0	1	1	1	0	2	1	3	2	2	1	1	1	0	0	2	1	3	2	0	0	0	0	0	0	1
A0A0D9RHM3	A0A0D9RHM3	3	3	3	tr|A0A0D9RHM3|A0A0D9RHM3_CHLSB Exportin 5 OS=Chlorocebus sabaeus OX=60711 GN=XPO5 PE=3 SV=1	1	3	3	3	0	1	0	0	0	0	0	0	1	0	0	0	0	0	0	0	1	0	1	2	1	1	0	0	0	1	0	0	0	0	0	0	1	0	0	0	0	0	0	0
A0A0D9RHM6	A0A0D9RHM6	3	3	3	tr|A0A0D9RHM6|A0A0D9RHM6_CHLSB V-type proton ATPase subunit C OS=Chlorocebus sabaeus OX=60711 GN=ATP6V1C1 PE=3 SV=1	1	3	3	3	1	1	1	1	0	0	1	1	1	1	1	1	1	2	0	2	2	2	1	2	2	2	2	2	1	1	1	1	0	0	1	1	1	1	1	1	1	2	0	2
A0A0D9RHN4	A0A0D9RHN4	1	1	1	tr|A0A0D9RHN4|A0A0D9RHN4_CHLSB DNA-directed RNA polymerase II subunit GRINL1A OS=Chlorocebus sabaeus OX=60711 GN=POLR2M PE=3 SV=1	1	1	1	1	1	0	0	0	0	0	0	0	0	0	0	0	1	0	1	0	0	0	0	0	0	0	0	0	1	0	0	0	0	0	0	0	0	0	0	0	1	0	1	0
A0A0D9RHN5	A0A0D9RHN5	5	5	5	tr|A0A0D9RHN5|A0A0D9RHN5_CHLSB Thioredoxin-disulfide reductase OS=Chlorocebus sabaeus OX=60711 GN=TXNRD2 PE=3 SV=1	1	5	5	5	0	1	0	1	0	2	0	2	1	1	0	0	0	0	0	1	0	0	0	0	0	0	0	0	0	1	0	1	0	2	0	2	1	1	0	0	0	0	0	1
A0A0D9RHP8;A0A0D9R646	A0A0D9RHP8	5;1	5;1	3;0	tr|A0A0D9RHP8|A0A0D9RHP8_CHLSB Uncharacterized protein OS=Chlorocebus sabaeus OX=60711 GN=MBNL1 PE=4 SV=1	2	5	5	3	5	3	3	5	2	4	5	5	5	3	1	2	5	5	4	4	2	4	5	4	5	3	4	5	5	3	3	5	2	4	5	5	5	3	1	2	5	5	4	4
A0A0D9RHQ0	A0A0D9RHQ0	37	29	28	tr|A0A0D9RHQ0|A0A0D9RHQ0_CHLSB FERM domain-containing protein OS=Chlorocebus sabaeus OX=60711 GN=MSN PE=4 SV=1	1	37	29	28	13	21	19	22	19	14	19	27	19	29	24	19	19	18	18	24	25	28	30	23	28	23	31	29	11	17	16	17	14	9	16	20	14	21	17	13	16	14	13	17
A0A0D9RHQ4	A0A0D9RHQ4	6	6	6	tr|A0A0D9RHQ4|A0A0D9RHQ4_CHLSB Uncharacterized protein OS=Chlorocebus sabaeus OX=60711 GN=LAS1L PE=4 SV=1	1	6	6	6	4	3	1	2	1	1	2	3	4	4	1	2	2	2	2	4	3	4	5	4	3	4	2	2	4	3	1	2	1	1	2	3	4	4	1	2	2	2	2	4
A0A0D9RHQ8	A0A0D9RHQ8	8	8	8	tr|A0A0D9RHQ8|A0A0D9RHQ8_CHLSB Ubiquitin protein ligase E3 component n-recognin 5 OS=Chlorocebus sabaeus OX=60711 GN=UBR5 PE=4 SV=1	1	8	8	8	1	3	1	0	1	3	1	3	3	2	0	0	1	1	1	2	2	0	0	1	0	0	0	0	1	3	1	0	1	3	1	3	3	2	0	0	1	1	1	2
A0A0D9RHR4	A0A0D9RHR4	7	7	7	tr|A0A0D9RHR4|A0A0D9RHR4_CHLSB 26S proteasome non-ATPase regulatory subunit 6 OS=Chlorocebus sabaeus OX=60711 GN=PSMD6 PE=3 SV=1	1	7	7	7	0	2	0	3	2	2	0	1	3	2	4	5	0	0	0	2	6	4	4	3	2	3	4	2	0	2	0	3	2	2	0	1	3	2	4	5	0	0	0	2
A0A0D9RHS1	A0A0D9RHS1	2	2	2	tr|A0A0D9RHS1|A0A0D9RHS1_CHLSB Ribonucleotide reductase regulatory TP53 inducible subunit M2B OS=Chlorocebus sabaeus OX=60711 GN=RRM2B PE=3 SV=1	1	2	2	2	0	0	2	1	1	1	1	0	2	2	0	0	1	2	1	1	1	1	1	2	2	1	2	2	0	0	2	1	1	1	1	0	2	2	0	0	1	2	1	1
A0A0D9RHS4	A0A0D9RHS4	2	1	1	tr|A0A0D9RHS4|A0A0D9RHS4_CHLSB MBD domain-containing protein OS=Chlorocebus sabaeus OX=60711 GN=MBD3 PE=4 SV=1	1	2	1	1	2	2	1	0	0	1	1	2	0	1	0	0	0	2	1	0	0	0	1	0	0	0	0	0	1	1	1	0	0	1	0	1	0	1	0	0	0	1	1	0
A0A0D9RHS5	A0A0D9RHS5	7	7	7	tr|A0A0D9RHS5|A0A0D9RHS5_CHLSB Disintegrin and metalloproteinase domain-containing protein 10 OS=Chlorocebus sabaeus OX=60711 GN=ADAM10 PE=4 SV=1	1	7	7	7	2	0	2	1	0	3	2	2	1	3	0	1	2	1	1	1	2	1	3	3	2	0	2	1	2	0	2	1	0	3	2	2	1	3	0	1	2	1	1	1
A0A0D9RHT3	A0A0D9RHT3	9	9	9	tr|A0A0D9RHT3|A0A0D9RHT3_CHLSB THO complex subunit 7 homolog OS=Chlorocebus sabaeus OX=60711 GN=THOC7 PE=3 SV=1	1	9	9	9	0	2	1	2	0	5	1	8	7	5	1	2	1	3	1	6	6	5	4	6	3	5	8	3	0	2	1	2	0	5	1	8	7	5	1	2	1	3	1	6
A0A0D9RHT8	A0A0D9RHT8	9	9	8	tr|A0A0D9RHT8|A0A0D9RHT8_CHLSB Striatin domain-containing protein OS=Chlorocebus sabaeus OX=60711 GN=STRN PE=3 SV=1	1	9	9	8	4	5	3	3	1	0	2	3	2	4	2	0	2	3	4	2	3	2	1	2	2	1	4	3	4	5	3	3	1	0	2	3	2	4	2	0	2	3	4	2
A0A0D9RHT9	A0A0D9RHT9	12	12	10	tr|A0A0D9RHT9|A0A0D9RHT9_CHLSB Uncharacterized protein OS=Chlorocebus sabaeus OX=60711 GN=ABI1 PE=3 SV=1	1	12	12	10	5	5	2	4	5	6	3	5	4	4	5	4	2	3	2	5	7	7	6	6	4	5	6	6	5	5	2	4	5	6	3	5	4	4	5	4	2	3	2	5
A0A0D9RHU6	A0A0D9RHU6	2	2	2	tr|A0A0D9RHU6|A0A0D9RHU6_CHLSB 4F5 domain-containing protein OS=Chlorocebus sabaeus OX=60711 GN=ZNF706 PE=4 SV=1	1	2	2	2	2	2	2	2	2	0	2	2	1	1	2	0	2	2	2	2	1	1	1	2	1	1	2	1	2	2	2	2	2	0	2	2	1	1	2	0	2	2	2	2
A0A0D9RHV5	A0A0D9RHV5	10	10	10	tr|A0A0D9RHV5|A0A0D9RHV5_CHLSB Uncharacterized protein OS=Chlorocebus sabaeus OX=60711 GN=SLTM PE=4 SV=1	1	10	10	10	7	1	4	2	0	0	3	1	2	1	1	1	8	8	9	0	1	0	1	1	1	1	1	1	7	1	4	2	0	0	3	1	2	1	1	1	8	8	9	0
A0A0D9RHV9	A0A0D9RHV9	32	32	23	tr|A0A0D9RHV9|A0A0D9RHV9_CHLSB 14_3_3 domain-containing protein OS=Chlorocebus sabaeus OX=60711 PE=3 SV=1	1	32	32	23	22	13	28	15	11	16	24	19	21	19	16	14	30	27	26	18	19	19	17	18	17	17	22	17	22	13	28	15	11	16	24	19	21	19	16	14	30	27	26	18
A0A0D9RHW2	A0A0D9RHW2	3	3	3	tr|A0A0D9RHW2|A0A0D9RHW2_CHLSB AAA domain-containing protein OS=Chlorocebus sabaeus OX=60711 GN=CHTF18 PE=4 SV=1	1	3	3	3	0	0	0	0	0	0	0	1	0	0	2	1	0	0	0	0	1	1	0	0	0	1	0	0	0	0	0	0	0	0	0	1	0	0	2	1	0	0	0	0
A0A0D9RHW3	A0A0D9RHW3	16	1	1	tr|A0A0D9RHW3|A0A0D9RHW3_CHLSB 60S ribosomal protein L17 OS=Chlorocebus sabaeus OX=60711 PE=3 SV=1	1	16	1	1	8	8	7	5	12	8	12	9	11	10	14	13	13	11	11	12	13	11	11	12	8	12	13	10	0	1	0	0	1	0	0	0	0	0	0	0	0	0	0	0
A0A0D9RHW4	A0A0D9RHW4	2	2	2	tr|A0A0D9RHW4|A0A0D9RHW4_CHLSB Uncharacterized protein OS=Chlorocebus sabaeus OX=60711 GN=HEATR5B PE=3 SV=1	1	2	2	2	0	1	0	1	1	0	0	0	0	0	2	2	0	0	0	1	1	0	1	1	1	0	1	0	0	1	0	1	1	0	0	0	0	0	2	2	0	0	0	1
A0A0D9RHW7;A0A0D9RP12;A0A0D9SAN7	A0A0D9RHW7	67;9;4	67;9;4	44;5;4	tr|A0A0D9RHW7|A0A0D9RHW7_CHLSB Polyadenylate-binding protein OS=Chlorocebus sabaeus OX=60711 GN=PABPC1 PE=3 SV=1	3	67	67	44	21	32	32	25	49	30	22	38	35	44	52	53	24	28	31	41	42	44	44	45	49	45	44	47	21	32	32	25	49	30	22	38	35	44	52	53	24	28	31	41
A0A0D9RHX0	A0A0D9RHX0	8	8	8	tr|A0A0D9RHX0|A0A0D9RHX0_CHLSB Glutamine amidotransferase OS=Chlorocebus sabaeus OX=60711 GN=GMPS PE=4 SV=1	1	8	8	8	1	2	6	2	3	5	1	4	7	2	4	3	4	2	3	3	3	5	3	5	5	5	6	5	1	2	6	2	3	5	1	4	7	2	4	3	4	2	3	3
A0A0D9RHX8	A0A0D9RHX8	17	17	17	tr|A0A0D9RHX8|A0A0D9RHX8_CHLSB RanBD1 domain-containing protein OS=Chlorocebus sabaeus OX=60711 GN=RANBP1 PE=4 SV=1	1	17	17	17	11	8	12	10	6	7	10	8	11	12	5	7	14	15	14	8	12	8	9	8	7	14	14	13	11	8	12	10	6	7	10	8	11	12	5	7	14	15	14	8
A0A0D9SB20;A0A0D9RHY6	A0A0D9SB20;A0A0D9RHY6	6;6	6;6	6;6	tr|A0A0D9SB20|A0A0D9SB20_CHLSB Signal sequence receptor subunit gamma OS=Chlorocebus sabaeus OX=60711 PE=3 SV=1;tr|A0A0D9RHY6|A0A0D9RHY6_CHLSB Signal sequence receptor subunit gamma OS=Chlorocebus sabaeus OX=60711 PE=3 SV=1	2	6	6	6	0	3	1	3	3	1	1	5	6	5	6	5	1	1	1	5	6	6	5	5	6	4	5	4	0	3	1	3	3	1	1	5	6	5	6	5	1	1	1	5
A0A0D9RHY8	A0A0D9RHY8	3	3	3	tr|A0A0D9RHY8|A0A0D9RHY8_CHLSB Uncharacterized protein OS=Chlorocebus sabaeus OX=60711 GN=MYO1E PE=3 SV=1	1	3	3	3	0	0	0	0	0	1	0	0	0	0	1	2	0	0	0	0	1	0	0	0	0	0	0	0	0	0	0	0	0	1	0	0	0	0	1	2	0	0	0	0
A0A0D9RHZ1	A0A0D9RHZ1	11	11	11	tr|A0A0D9RHZ1|A0A0D9RHZ1_CHLSB Uncharacterized protein OS=Chlorocebus sabaeus OX=60711 GN=AFDN PE=4 SV=1	1	11	11	11	3	0	7	0	0	2	2	2	4	4	2	1	8	7	8	3	6	3	4	5	2	3	4	2	3	0	7	0	0	2	2	2	4	4	2	1	8	7	8	3
A0A0D9RI00;A0A0D9QY72	A0A0D9RI00	32;2	32;2	31;2	tr|A0A0D9RI00|A0A0D9RI00_CHLSB Uncharacterized protein OS=Chlorocebus sabaeus OX=60711 GN=MYO1B PE=3 SV=1	2	32	32	31	0	15	3	15	16	11	2	22	17	17	24	24	0	4	2	23	22	27	22	19	23	16	21	12	0	15	3	15	16	11	2	22	17	17	24	24	0	4	2	23
A0A0D9RI07	A0A0D9RI07	49	49	20	tr|A0A0D9RI07|A0A0D9RI07_CHLSB Annexin OS=Chlorocebus sabaeus OX=60711 PE=3 SV=1	1	49	49	20	35	38	31	28	39	26	34	39	38	38	44	40	33	33	33	44	40	39	40	40	38	35	39	39	35	38	31	28	39	26	34	39	38	38	44	40	33	33	33	44
A0A0D9RI08	A0A0D9RI08	2	2	2	tr|A0A0D9RI08|A0A0D9RI08_CHLSB Eukaryotic translation initiation factor 2 alpha kinase 2 OS=Chlorocebus sabaeus OX=60711 GN=EIF2AK2 PE=4 SV=1	1	2	2	2	2	0	1	0	1	0	2	0	0	0	0	0	1	1	1	0	0	0	0	0	0	0	0	0	2	0	1	0	1	0	2	0	0	0	0	0	1	1	1	0
A0A0D9RI28	A0A0D9RI28	3	3	3	tr|A0A0D9RI28|A0A0D9RI28_CHLSB Dynein light chain roadblock OS=Chlorocebus sabaeus OX=60711 GN=DYNLRB1 PE=3 SV=1	1	3	3	3	2	2	2	2	0	1	2	2	1	2	1	2	3	2	2	3	2	3	2	2	2	2	2	1	2	2	2	2	0	1	2	2	1	2	1	2	3	2	2	3
A0A0D9RI38	A0A0D9RI38	3	3	3	tr|A0A0D9RI38|A0A0D9RI38_CHLSB RPAP3_C domain-containing protein OS=Chlorocebus sabaeus OX=60711 GN=SPAG1 PE=4 SV=1	1	3	3	3	1	1	0	1	0	0	1	0	1	1	0	0	0	0	1	0	0	0	0	1	0	0	1	0	1	1	0	1	0	0	1	0	1	1	0	0	0	0	1	0
A0A0D9RI42	A0A0D9RI42	4	4	4	tr|A0A0D9RI42|A0A0D9RI42_CHLSB E3 ubiquitin-protein ligase OS=Chlorocebus sabaeus OX=60711 GN=ITCH PE=4 SV=1	1	4	4	4	1	1	1	1	0	1	1	2	1	1	1	2	0	0	0	3	1	2	2	3	1	1	0	1	1	1	1	1	0	1	1	2	1	1	1	2	0	0	0	3
A0A0D9RI46	A0A0D9RI46	7	7	7	tr|A0A0D9RI46|A0A0D9RI46_CHLSB Uncharacterized protein OS=Chlorocebus sabaeus OX=60711 GN=C19orf25 PE=3 SV=1	1	7	7	7	2	5	1	4	1	3	3	4	5	6	1	1	3	2	3	2	2	2	3	3	4	3	2	3	2	5	1	4	1	3	3	4	5	6	1	1	3	2	3	2
A0A0D9RI58	A0A0D9RI58	10	10	10	tr|A0A0D9RI58|A0A0D9RI58_CHLSB 40S ribosomal protein S15 OS=Chlorocebus sabaeus OX=60711 GN=RPS15 PE=3 SV=1	1	10	10	10	2	4	3	2	8	4	2	6	3	3	7	6	2	2	4	7	6	7	6	6	3	5	5	4	2	4	3	2	8	4	2	6	3	3	7	6	2	2	4	7
A0A0D9RI59	A0A0D9RI59	19	19	19	tr|A0A0D9RI59|A0A0D9RI59_CHLSB AdoHcyase_NAD domain-containing protein OS=Chlorocebus sabaeus OX=60711 GN=AHCY PE=3 SV=1	1	19	19	19	4	11	7	13	11	10	8	15	12	12	13	15	7	7	7	14	15	15	15	16	15	12	16	15	4	11	7	13	11	10	8	15	12	12	13	15	7	7	7	14
A0A0D9RI63	A0A0D9RI63	5	5	5	tr|A0A0D9RI63|A0A0D9RI63_CHLSB Uncharacterized protein OS=Chlorocebus sabaeus OX=60711 GN=VPS13C PE=3 SV=1	1	5	5	5	1	0	1	0	0	1	1	0	1	2	1	2	0	2	0	2	1	2	1	3	2	0	2	1	1	0	1	0	0	1	1	0	1	2	1	2	0	2	0	2
A0A0D9RI73	A0A0D9RI73	9	9	9	tr|A0A0D9RI73|A0A0D9RI73_CHLSB Uncharacterized protein OS=Chlorocebus sabaeus OX=60711 GN=DAZAP1 PE=4 SV=1	1	9	9	9	5	5	2	6	4	6	7	5	4	4	3	3	6	6	5	3	3	4	3	5	3	6	5	5	5	5	2	6	4	6	7	5	4	4	3	3	6	6	5	3
A0A0D9RI76	A0A0D9RI76	9	9	9	tr|A0A0D9RI76|A0A0D9RI76_CHLSB Uncharacterized protein OS=Chlorocebus sabaeus OX=60711 GN=MRPS18A PE=4 SV=1	1	9	9	9	0	1	1	0	3	5	1	6	3	5	5	5	1	0	2	5	4	5	3	5	5	3	2	2	0	1	1	0	3	5	1	6	3	5	5	5	1	0	2	5
A0A0D9RI81	A0A0D9RI81	5	5	5	tr|A0A0D9RI81|A0A0D9RI81_CHLSB Guanidinoacetate N-methyltransferase OS=Chlorocebus sabaeus OX=60711 GN=GAMT PE=3 SV=1	1	5	5	5	2	4	3	2	0	1	2	1	3	1	0	2	2	3	1	4	2	1	1	1	1	2	1	1	2	4	3	2	0	1	2	1	3	1	0	2	2	3	1	4
A0A0D9RI83	A0A0D9RI83	21	21	21	tr|A0A0D9RI83|A0A0D9RI83_CHLSB Eukaryotic translation initiation factor 2 subunit beta OS=Chlorocebus sabaeus OX=60711 GN=EIF2S2 PE=4 SV=1	1	21	21	21	16	11	14	7	2	6	13	12	11	11	4	6	20	17	19	5	6	7	9	5	7	7	9	4	16	11	14	7	2	6	13	12	11	11	4	6	20	17	19	5
A0A0D9RI90	A0A0D9RI90	18	18	18	tr|A0A0D9RI90|A0A0D9RI90_CHLSB RRM domain-containing protein OS=Chlorocebus sabaeus OX=60711 GN=RALY PE=3 SV=1	1	18	18	18	11	11	10	13	9	5	13	14	13	12	10	9	9	11	12	11	11	10	11	11	9	11	10	9	11	11	10	13	9	5	13	14	13	12	10	9	9	11	12	11
A0A0D9RI92	A0A0D9RI92	7	7	7	tr|A0A0D9RI92|A0A0D9RI92_CHLSB GOLD domain-containing protein OS=Chlorocebus sabaeus OX=60711 GN=TMED10 PE=3 SV=1	1	7	7	7	2	3	2	2	1	0	1	4	2	3	4	4	2	3	1	4	4	4	4	5	4	4	5	3	2	3	2	2	1	0	1	4	2	3	4	4	2	3	1	4
A0A0D9RI96	A0A0D9RI96	1	1	1	tr|A0A0D9RI96|A0A0D9RI96_CHLSB Complex I-20kD OS=Chlorocebus sabaeus OX=60711 GN=NDUFS7 PE=3 SV=1	1	1	1	1	0	1	1	0	0	0	0	1	1	1	1	1	0	0	0	1	1	1	1	1	0	1	1	0	0	1	1	0	0	0	0	1	1	1	1	1	0	0	0	1
A0A0D9RIA0	A0A0D9RIA0	10	10	10	tr|A0A0D9RIA0|A0A0D9RIA0_CHLSB Uncharacterized protein OS=Chlorocebus sabaeus OX=60711 GN=ECPAS PE=4 SV=1	1	10	10	10	2	7	1	4	5	1	4	7	3	6	8	6	4	2	2	7	6	9	6	6	7	4	6	5	2	7	1	4	5	1	4	7	3	6	8	6	4	2	2	7
A0A0D9RIA4	A0A0D9RIA4	14	14	14	tr|A0A0D9RIA4|A0A0D9RIA4_CHLSB Pyruvate dehydrogenase E1 component subunit beta OS=Chlorocebus sabaeus OX=60711 GN=PDHB PE=4 SV=1	1	14	14	14	3	11	6	9	4	13	5	13	11	11	5	7	9	6	4	12	11	13	11	12	12	11	12	11	3	11	6	9	4	13	5	13	11	11	5	7	9	6	4	12
A0A0D9RIA5	A0A0D9RIA5	3	3	3	tr|A0A0D9RIA5|A0A0D9RIA5_CHLSB Protein kinase domain-containing protein OS=Chlorocebus sabaeus OX=60711 GN=NEK9 PE=3 SV=1	1	3	3	3	0	0	0	0	0	1	0	0	1	1	0	0	0	0	0	0	0	0	1	1	0	0	1	0	0	0	0	0	0	1	0	0	1	1	0	0	0	0	0	0
A0A0D9RIA7	A0A0D9RIA7	5	5	5	tr|A0A0D9RIA7|A0A0D9RIA7_CHLSB Elongation factor G, mitochondrial OS=Chlorocebus sabaeus OX=60711 GN=GFM1 PE=3 SV=1	1	5	5	5	0	0	0	0	0	2	0	0	2	1	0	0	0	0	0	1	0	2	1	0	1	1	2	0	0	0	0	0	0	2	0	0	2	1	0	0	0	0	0	1
A0A0D9RIB0;A0A0D9RUE7	A0A0D9RIB0	22;3	22;3	20;2	tr|A0A0D9RIB0|A0A0D9RIB0_CHLSB Dihydropyrimidinase like 3 OS=Chlorocebus sabaeus OX=60711 GN=DPYSL3 PE=3 SV=1	2	22	22	20	5	11	12	15	10	8	12	14	13	14	8	10	12	13	10	9	12	10	11	13	10	10	13	12	5	11	12	15	10	8	12	14	13	14	8	10	12	13	10	9
A0A0D9RIB8	A0A0D9RIB8	4	4	4	tr|A0A0D9RIB8|A0A0D9RIB8_CHLSB WH2 domain-containing protein OS=Chlorocebus sabaeus OX=60711 GN=WASHC1 PE=3 SV=1	1	4	4	4	2	2	0	2	0	1	2	2	1	2	0	0	1	0	2	2	1	0	3	3	2	1	2	2	2	2	0	2	0	1	2	2	1	2	0	0	1	0	2	2
A0A0D9RID9	A0A0D9RID9	2	2	2	tr|A0A0D9RID9|A0A0D9RID9_CHLSB Uncharacterized protein OS=Chlorocebus sabaeus OX=60711 GN=EIF2B2 PE=3 SV=1	1	2	2	2	0	1	1	0	0	1	0	2	2	2	1	1	0	0	1	1	1	2	1	2	2	1	2	2	0	1	1	0	0	1	0	2	2	2	1	1	0	0	1	1
A0A0D9RIE1	A0A0D9RIE1	45	45	45	tr|A0A0D9RIE1|A0A0D9RIE1_CHLSB Signal transducer and activator of transcription OS=Chlorocebus sabaeus OX=60711 GN=STAT1 PE=3 SV=1	1	45	45	45	21	23	22	21	24	21	23	25	30	27	25	28	23	22	23	26	30	30	31	28	24	29	31	24	21	23	22	21	24	21	23	25	30	27	25	28	23	22	23	26
A0A0D9RIE2	A0A0D9RIE2	2	2	2	tr|A0A0D9RIE2|A0A0D9RIE2_CHLSB CBF domain-containing protein OS=Chlorocebus sabaeus OX=60711 GN=CEBPZ PE=3 SV=1	1	2	2	2	0	0	0	0	0	0	0	0	0	0	1	1	0	0	0	0	0	0	0	0	0	0	0	0	0	0	0	0	0	0	0	0	0	0	1	1	0	0	0	0
A0A0D9RIE7	A0A0D9RIE7	2	2	2	tr|A0A0D9RIE7|A0A0D9RIE7_CHLSB Protein arginine methyltransferase NDUFAF7 OS=Chlorocebus sabaeus OX=60711 GN=NDUFAF7 PE=3 SV=1	1	2	2	2	0	1	2	0	0	0	1	2	1	1	2	1	0	0	0	1	0	2	0	0	1	1	2	1	0	1	2	0	0	0	1	2	1	1	2	1	0	0	0	1
A0A0D9RIF0	A0A0D9RIF0	8	8	8	tr|A0A0D9RIF0|A0A0D9RIF0_CHLSB Glutaminase OS=Chlorocebus sabaeus OX=60711 GN=GLS PE=3 SV=1	1	8	8	8	1	5	1	3	4	3	1	7	6	7	4	5	4	3	3	7	7	7	6	6	6	6	7	8	1	5	1	3	4	3	1	7	6	7	4	5	4	3	3	7
A0A0D9RIF5	A0A0D9RIF5	1	1	1	tr|A0A0D9RIF5|A0A0D9RIF5_CHLSB Guanine nucleotide-binding protein subunit gamma OS=Chlorocebus sabaeus OX=60711 PE=3 SV=1	1	1	1	1	0	1	1	0	0	0	0	1	1	0	0	0	1	0	0	0	1	1	1	1	1	1	1	1	0	1	1	0	0	0	0	1	1	0	0	0	1	0	0	0
A0A0D9RIF8	A0A0D9RIF8	72	64	64	tr|A0A0D9RIF8|A0A0D9RIF8_CHLSB Uncharacterized protein OS=Chlorocebus sabaeus OX=60711 GN=FLNB PE=3 SV=1	1	72	64	64	25	35	30	30	29	45	35	40	41	41	29	33	25	24	30	38	35	38	33	41	41	35	43	34	18	29	25	27	25	41	29	33	34	34	23	28	19	17	24	32
A0A0D9RIG4	A0A0D9RIG4	13	13	12	tr|A0A0D9RIG4|A0A0D9RIG4_CHLSB Uncharacterized protein OS=Chlorocebus sabaeus OX=60711 GN=CHMP4B PE=3 SV=1	1	13	13	12	9	9	9	9	6	7	6	8	11	9	7	8	9	11	11	7	6	8	12	9	5	10	10	7	9	9	9	9	6	7	6	8	11	9	7	8	9	11	11	7
A0A0D9RII3	A0A0D9RII3	1	1	1	tr|A0A0D9RII3|A0A0D9RII3_CHLSB Uncharacterized protein OS=Chlorocebus sabaeus OX=60711 GN=TOR1AIP2 PE=3 SV=1	1	1	1	1	1	0	0	1	1	0	0	0	1	1	1	0	0	1	1	0	1	1	1	0	0	0	1	0	1	0	0	1	1	0	0	0	1	1	1	0	0	1	1	0
A0A0D9RII5	A0A0D9RII5	2	2	2	tr|A0A0D9RII5|A0A0D9RII5_CHLSB Sarcolemma associated protein OS=Chlorocebus sabaeus OX=60711 GN=SLMAP PE=4 SV=1	1	2	2	2	1	0	0	0	0	0	0	0	0	0	0	0	0	1	1	0	0	0	1	1	1	0	0	0	1	0	0	0	0	0	0	0	0	0	0	0	0	1	1	0
A0A0D9RIJ2	A0A0D9RIJ2	9	9	9	tr|A0A0D9RIJ2|A0A0D9RIJ2_CHLSB Cold-inducible RNA-binding protein OS=Chlorocebus sabaeus OX=60711 GN=CIRBP PE=4 SV=1	1	9	9	9	8	5	5	4	0	2	7	8	7	6	2	2	8	8	7	3	6	6	8	6	8	5	6	6	8	5	5	4	0	2	7	8	7	6	2	2	8	8	7	3
A0A0D9RIJ3	A0A0D9RIJ3	5	5	5	tr|A0A0D9RIJ3|A0A0D9RIJ3_CHLSB Uncharacterized protein OS=Chlorocebus sabaeus OX=60711 GN=TOR1AIP1 PE=3 SV=1	1	5	5	5	3	2	4	1	1	3	4	3	2	4	2	0	3	1	3	2	1	3	2	3	2	2	2	1	3	2	4	1	1	3	4	3	2	4	2	0	3	1	3	2
A0A0D9RIJ4	A0A0D9RIJ4	29	29	29	tr|A0A0D9RIJ4|A0A0D9RIJ4_CHLSB Structural maintenance of chromosomes protein OS=Chlorocebus sabaeus OX=60711 GN=SMC4 PE=3 SV=1	1	29	29	29	2	16	6	14	10	19	4	17	16	16	14	13	1	1	1	16	14	14	17	18	18	15	17	14	2	16	6	14	10	19	4	17	16	16	14	13	1	1	1	16
A0A0D9RIJ9	A0A0D9RIJ9	16	16	16	tr|A0A0D9RIJ9|A0A0D9RIJ9_CHLSB Uncharacterized protein OS=Chlorocebus sabaeus OX=60711 GN=TCERG1 PE=4 SV=1	1	16	16	16	6	5	10	5	3	5	7	7	7	6	2	2	8	8	12	6	6	4	7	8	4	5	10	5	6	5	10	5	3	5	7	7	7	6	2	2	8	8	12	6
A0A0D9RIK3	A0A0D9RIK3	4	4	4	tr|A0A0D9RIK3|A0A0D9RIK3_CHLSB ATP synthase F1 subunit delta OS=Chlorocebus sabaeus OX=60711 GN=ATP5F1D PE=3 SV=1	1	4	4	4	3	4	3	4	1	3	3	4	4	3	2	2	3	3	3	3	3	3	3	4	4	3	3	3	3	4	3	4	1	3	3	4	4	3	2	2	3	3	3	3
A0A0D9RIK4	A0A0D9RIK4	4	4	4	tr|A0A0D9RIK4|A0A0D9RIK4_CHLSB Protein quaking OS=Chlorocebus sabaeus OX=60711 GN=QKI PE=4 SV=1	1	4	4	4	2	3	3	3	1	4	3	2	4	3	2	2	2	3	3	2	2	3	3	2	3	2	2	3	2	3	3	3	1	4	3	2	4	3	2	2	2	3	3	2
A0A0D9RIK8	A0A0D9RIK8	14	5	5	tr|A0A0D9RIK8|A0A0D9RIK8_CHLSB Uncharacterized protein OS=Chlorocebus sabaeus OX=60711 GN=TLN2 PE=4 SV=1	1	14	5	5	8	7	11	5	4	10	10	7	6	7	4	4	5	6	7	3	3	5	7	5	7	7	6	4	1	1	3	0	1	3	3	2	0	1	1	0	0	0	1	0
A0A0D9RIL0	A0A0D9RIL0	3	3	3	tr|A0A0D9RIL0|A0A0D9RIL0_CHLSB GB1/RHD3-type G domain-containing protein OS=Chlorocebus sabaeus OX=60711 GN=ATL2 PE=3 SV=1	1	3	3	3	1	0	3	0	0	0	0	0	1	0	1	2	0	1	0	1	1	1	2	2	2	3	3	2	1	0	3	0	0	0	0	0	1	0	1	2	0	1	0	1
A0A0D9RIL6	A0A0D9RIL6	3	3	3	tr|A0A0D9RIL6|A0A0D9RIL6_CHLSB Uncharacterized protein OS=Chlorocebus sabaeus OX=60711 PE=4 SV=1	1	3	3	3	2	0	0	0	0	0	2	0	0	0	0	0	0	2	2	0	0	0	0	0	0	0	0	0	2	0	0	0	0	0	2	0	0	0	0	0	0	2	2	0
A0A0D9RIM4	A0A0D9RIM4	6	6	6	tr|A0A0D9RIM4|A0A0D9RIM4_CHLSB Endo/exonuclease/phosphatase domain-containing protein OS=Chlorocebus sabaeus OX=60711 GN=PDE12 PE=4 SV=1	1	6	6	6	0	1	2	1	0	2	2	4	3	4	0	2	2	2	2	2	2	2	2	2	3	2	4	2	0	1	2	1	0	2	2	4	3	4	0	2	2	2	2	2
A0A0D9RIM7	A0A0D9RIM7	4	3	3	tr|A0A0D9RIM7|A0A0D9RIM7_CHLSB Serine and arginine rich splicing factor 7 OS=Chlorocebus sabaeus OX=60711 GN=SRSF7 PE=4 SV=1	1	4	3	3	4	3	2	2	4	0	3	3	4	3	4	4	3	2	3	3	3	3	3	3	4	3	2	3	3	2	2	1	3	0	2	2	3	2	3	3	2	1	2	2
A0A0D9RIN0	A0A0D9RIN0	17	17	17	tr|A0A0D9RIN0|A0A0D9RIN0_CHLSB Dihydrolipoyllysine-residue succinyltransferase component of 2-oxoglutarate dehydrogenase complex, mitochondrial OS=Chlorocebus sabaeus OX=60711 GN=DLST PE=3 SV=1	1	17	17	17	8	12	10	8	5	7	9	9	8	8	5	5	7	10	8	7	9	9	9	10	10	8	8	10	8	12	10	8	5	7	9	9	8	8	5	5	7	10	8	7
A0A0D9RIN2	A0A0D9RIN2	42	30	24	tr|A0A0D9RIN2|A0A0D9RIN2_CHLSB Tropomyosin 1 OS=Chlorocebus sabaeus OX=60711 GN=TPM1 PE=3 SV=1	1	42	30	24	29	24	34	23	14	26	31	31	37	34	26	22	37	36	35	33	30	31	31	32	32	36	34	33	20	16	24	14	9	19	20	22	26	25	19	16	27	26	25	25
A0A0D9RIN4	A0A0D9RIN4	28	28	28	tr|A0A0D9RIN4|A0A0D9RIN4_CHLSB Leucyl-tRNA synthetase OS=Chlorocebus sabaeus OX=60711 GN=LARS1 PE=3 SV=1	1	28	28	28	2	11	6	10	10	5	4	17	12	12	20	22	7	5	5	21	16	21	19	22	19	16	20	21	2	11	6	10	10	5	4	17	12	12	20	22	7	5	5	21
A0A0D9RIP3	A0A0D9RIP3	14	14	14	tr|A0A0D9RIP3|A0A0D9RIP3_CHLSB YLP motif containing 1 OS=Chlorocebus sabaeus OX=60711 GN=YLPM1 PE=4 SV=1	1	14	14	14	3	3	10	2	1	0	4	3	4	4	1	2	10	12	9	2	2	2	3	3	2	5	4	3	3	3	10	2	1	0	4	3	4	4	1	2	10	12	9	2
A0A0D9RIQ2	A0A0D9RIQ2	9	9	9	tr|A0A0D9RIQ2|A0A0D9RIQ2_CHLSB RING-type E3 ubiquitin transferase OS=Chlorocebus sabaeus OX=60711 GN=STUB1 PE=4 SV=1	1	9	9	9	3	3	3	3	2	3	3	6	5	7	3	2	2	1	3	5	5	4	5	6	3	5	5	6	3	3	3	3	2	3	3	6	5	7	3	2	2	1	3	5
A0A0D9RIR1	A0A0D9RIR1	1	1	1	tr|A0A0D9RIR1|A0A0D9RIR1_CHLSB Probable tRNA N6-adenosine threonylcarbamoyltransferase, mitochondrial OS=Chlorocebus sabaeus OX=60711 GN=OSGEPL1 PE=3 SV=1	1	1	1	1	0	0	0	1	1	0	0	0	0	1	1	0	0	0	0	0	0	0	0	0	1	1	1	1	0	0	0	1	1	0	0	0	0	1	1	0	0	0	0	0
A0A0D9RIR4	A0A0D9RIR4	6	4	4	tr|A0A0D9RIR4|A0A0D9RIR4_CHLSB Uncharacterized protein OS=Chlorocebus sabaeus OX=60711 GN=PTBP3 PE=4 SV=1	1	6	4	4	1	4	3	2	4	3	1	3	3	3	3	4	3	1	1	4	5	4	3	4	4	2	3	2	1	3	1	1	3	2	1	2	2	3	2	3	1	0	0	3
A0A0D9RIR5	A0A0D9RIR5	3	3	3	tr|A0A0D9RIR5|A0A0D9RIR5_CHLSB Uncharacterized protein OS=Chlorocebus sabaeus OX=60711 GN=LACTB PE=4 SV=1	1	3	3	3	2	2	1	1	2	1	2	2	2	1	1	1	3	2	2	2	2	2	2	2	1	2	2	2	2	2	1	1	2	1	2	2	2	1	1	1	3	2	2	2
A0A0D9RIR6	A0A0D9RIR6	1	1	1	tr|A0A0D9RIR6|A0A0D9RIR6_CHLSB RNA helicase OS=Chlorocebus sabaeus OX=60711 GN=DHX57 PE=4 SV=1	1	1	1	1	1	0	0	1	1	1	0	1	1	0	0	0	0	0	0	1	1	1	1	1	1	1	1	0	1	0	0	1	1	1	0	1	1	0	0	0	0	0	0	1
A0A0D9RIS0	A0A0D9RIS0	1	1	1	tr|A0A0D9RIS0|A0A0D9RIS0_CHLSB G protein nucleolar 3 like OS=Chlorocebus sabaeus OX=60711 GN=GNL3L PE=4 SV=1	1	1	1	1	0	1	0	0	0	1	0	0	1	0	0	0	0	0	0	1	1	1	1	1	0	0	0	0	0	1	0	0	0	1	0	0	1	0	0	0	0	0	0	1
A0A0D9RIS9	A0A0D9RIS9	6	6	6	tr|A0A0D9RIS9|A0A0D9RIS9_CHLSB 60S ribosomal export protein NMD3 OS=Chlorocebus sabaeus OX=60711 GN=NMD3 PE=3 SV=1	1	6	6	6	0	2	0	1	0	2	0	2	1	1	0	0	0	2	0	2	3	3	2	1	2	1	1	1	0	2	0	1	0	2	0	2	1	1	0	0	0	2	0	2
A0A0D9RIT0	A0A0D9RIT0	6	6	6	tr|A0A0D9RIT0|A0A0D9RIT0_CHLSB Hydroxysteroid dehydrogenase like 2 OS=Chlorocebus sabaeus OX=60711 GN=HSDL2 PE=4 SV=1	1	6	6	6	0	4	2	3	0	3	1	4	4	3	0	1	0	1	1	2	1	3	4	3	4	2	3	5	0	4	2	3	0	3	1	4	4	3	0	1	0	1	1	2
A0A0D9RIT2	A0A0D9RIT2	5	5	5	tr|A0A0D9RIT2|A0A0D9RIT2_CHLSB DNA-directed RNA polymerase II subunit E OS=Chlorocebus sabaeus OX=60711 GN=POLR2E PE=3 SV=1	1	5	5	5	2	3	1	3	1	3	1	5	5	4	2	3	2	3	2	5	5	5	3	4	4	4	5	4	2	3	1	3	1	3	1	5	5	4	2	3	2	3	2	5
A0A0D9RIT4	A0A0D9RIT4	1	1	1	tr|A0A0D9RIT4|A0A0D9RIT4_CHLSB Uncharacterized protein OS=Chlorocebus sabaeus OX=60711 GN=YIPF5 PE=3 SV=1	1	1	1	1	1	0	0	1	0	0	1	0	0	0	1	0	0	0	0	0	0	0	1	0	1	0	1	1	1	0	0	1	0	0	1	0	0	0	1	0	0	0	0	0
A0A0D9RIU9	A0A0D9RIU9	1	1	1	tr|A0A0D9RIU9|A0A0D9RIU9_CHLSB Mitochondrial Rho GTPase OS=Chlorocebus sabaeus OX=60711 GN=RHOT2 PE=3 SV=1	1	1	1	1	0	0	0	0	0	0	0	0	1	0	1	0	0	0	0	1	0	0	0	0	0	0	1	1	0	0	0	0	0	0	0	0	1	0	1	0	0	0	0	1
A0A0D9RIV1	A0A0D9RIV1	21	21	21	tr|A0A0D9RIV1|A0A0D9RIV1_CHLSB 60S ribosomal protein L30 OS=Chlorocebus sabaeus OX=60711 GN=RPL30 PE=3 SV=1	1	21	21	21	4	11	6	9	15	10	6	16	12	9	18	20	6	6	6	17	17	18	15	13	15	14	16	14	4	11	6	9	15	10	6	16	12	9	18	20	6	6	6	17
A0A0D9RIX6	A0A0D9RIX6	14	14	14	tr|A0A0D9RIX6|A0A0D9RIX6_CHLSB Uncharacterized protein OS=Chlorocebus sabaeus OX=60711 GN=MTDH PE=4 SV=1	1	14	14	14	11	6	10	3	1	4	10	4	6	5	3	5	12	12	12	4	5	4	2	4	3	2	4	3	11	6	10	3	1	4	10	4	6	5	3	5	12	12	12	4
A0A0D9RIY1	A0A0D9RIY1	2	2	2	tr|A0A0D9RIY1|A0A0D9RIY1_CHLSB Uncharacterized protein OS=Chlorocebus sabaeus OX=60711 GN=FAM120C PE=3 SV=1	1	2	2	2	0	1	0	1	1	2	0	0	1	0	0	1	0	0	0	1	1	1	0	1	0	1	0	0	0	1	0	1	1	2	0	0	1	0	0	1	0	0	0	1
A0A0D9RIY3	A0A0D9RIY3	1	1	1	tr|A0A0D9RIY3|A0A0D9RIY3_CHLSB Carboxypeptidase Q OS=Chlorocebus sabaeus OX=60711 GN=CPQ PE=4 SV=1	1	1	1	1	0	0	0	0	0	0	0	0	0	0	0	1	0	0	0	1	0	0	0	0	0	0	1	0	0	0	0	0	0	0	0	0	0	0	0	1	0	0	0	1
A0A0D9RIY5	A0A0D9RIY5	12	12	12	tr|A0A0D9RIY5|A0A0D9RIY5_CHLSB Uncharacterized protein OS=Chlorocebus sabaeus OX=60711 GN=ABCB1 PE=4 SV=1	1	12	12	12	1	4	4	1	5	2	2	2	2	2	7	6	4	3	2	5	5	6	3	8	6	4	4	2	1	4	4	1	5	2	2	2	2	2	7	6	4	3	2	5
A0A0D9RIY7	A0A0D9RIY7	2	2	2	tr|A0A0D9RIY7|A0A0D9RIY7_CHLSB Syndecan OS=Chlorocebus sabaeus OX=60711 GN=SDC2 PE=3 SV=1	1	2	2	2	1	0	2	0	0	0	1	0	0	0	0	0	2	2	2	0	0	0	0	0	0	0	0	0	1	0	2	0	0	0	1	0	0	0	0	0	2	2	2	0
A0A0D9RIY8	A0A0D9RIY8	1	1	1	tr|A0A0D9RIY8|A0A0D9RIY8_CHLSB Uncharacterized protein OS=Chlorocebus sabaeus OX=60711 GN=NDFIP1 PE=4 SV=1	1	1	1	1	0	0	0	0	0	0	0	0	0	0	0	0	0	0	0	0	1	0	0	0	0	0	0	0	0	0	0	0	0	0	0	0	0	0	0	0	0	0	0	0
A0A0D9RIZ3	A0A0D9RIZ3	9	9	9	tr|A0A0D9RIZ3|A0A0D9RIZ3_CHLSB Peptidylprolyl isomerase OS=Chlorocebus sabaeus OX=60711 GN=FKBP15 PE=4 SV=1	1	9	9	9	4	2	3	1	2	3	5	2	1	1	1	1	6	5	5	3	2	2	2	2	2	2	2	1	4	2	3	1	2	3	5	2	1	1	1	1	6	5	5	3
A0A0D9RIZ6	A0A0D9RIZ6	3	3	3	tr|A0A0D9RIZ6|A0A0D9RIZ6_CHLSB Uncharacterized protein OS=Chlorocebus sabaeus OX=60711 GN=IGF2R PE=4 SV=1	1	3	3	3	0	1	1	1	0	1	1	0	1	0	0	0	0	1	0	1	0	0	0	0	0	1	0	0	0	1	1	1	0	1	1	0	1	0	0	0	0	1	0	1
A0A0D9RIZ7;A0A0D9RX28	A0A0D9RIZ7;A0A0D9RX28	2;1	2;1	2;1	tr|A0A0D9RIZ7|A0A0D9RIZ7_CHLSB Glucosamine-6-phosphate isomerase OS=Chlorocebus sabaeus OX=60711 GN=GNPDA1 PE=3 SV=1;tr|A0A0D9RX28|A0A0D9RX28_CHLSB Glucosamine-6-phosphate isomerase OS=Chlorocebus sabaeus OX=60711 GN=GNPDA2 PE=3 SV=1	2	2	2	2	0	0	0	0	0	0	0	2	2	1	1	1	0	0	0	1	2	2	0	2	2	0	1	1	0	0	0	0	0	0	0	2	2	1	1	1	0	0	0	1
A0A0D9RIZ9	A0A0D9RIZ9	1	1	1	tr|A0A0D9RIZ9|A0A0D9RIZ9_CHLSB Uncharacterized protein OS=Chlorocebus sabaeus OX=60711 GN=WDR75 PE=4 SV=1	1	1	1	1	1	0	1	0	0	0	1	0	0	0	0	0	1	1	0	0	0	0	0	0	0	0	0	0	1	0	1	0	0	0	1	0	0	0	0	0	1	1	0	0
A0A0D9RJ20	A0A0D9RJ20	69	69	55	tr|A0A0D9RJ20|A0A0D9RJ20_CHLSB HATPase_c domain-containing protein OS=Chlorocebus sabaeus OX=60711 GN=HSP90AB1 PE=3 SV=1	1	69	69	55	45	41	48	26	43	27	52	47	41	42	50	51	54	56	52	47	52	53	51	48	48	52	53	48	45	41	48	26	43	27	52	47	41	42	50	51	54	56	52	47
A0A0D9RJ21	A0A0D9RJ21	7	7	7	tr|A0A0D9RJ21|A0A0D9RJ21_CHLSB Pre-mRNA processing factor 4 OS=Chlorocebus sabaeus OX=60711 GN=PRPF4 PE=4 SV=1	1	7	7	7	0	1	2	0	0	3	0	4	2	3	2	1	0	0	0	4	3	4	3	3	4	4	3	3	0	1	2	0	0	3	0	4	2	3	2	1	0	0	0	4
A0A0D9RJ22;A0A0D9S9A9	A0A0D9RJ22;A0A0D9S9A9	2;1	2;1	2;1	tr|A0A0D9RJ22|A0A0D9RJ22_CHLSB FeS_assembly_P domain-containing protein OS=Chlorocebus sabaeus OX=60711 PE=3 SV=1;tr|A0A0D9S9A9|A0A0D9S9A9_CHLSB FeS_assembly_P domain-containing protein OS=Chlorocebus sabaeus OX=60711 PE=3 SV=1	2	2	2	2	0	1	2	1	0	1	1	0	2	2	0	0	1	1	1	2	1	1	1	1	2	2	2	2	0	1	2	1	0	1	1	0	2	2	0	0	1	1	1	2
A0A0D9RJ40	A0A0D9RJ40	11	11	11	tr|A0A0D9RJ40|A0A0D9RJ40_CHLSB Alanine--tRNA ligase OS=Chlorocebus sabaeus OX=60711 GN=AARS2 PE=3 SV=1	1	11	11	11	2	6	4	4	5	6	4	6	5	5	5	7	5	3	2	11	8	8	8	8	7	7	8	8	2	6	4	4	5	6	4	6	5	5	5	7	5	3	2	11
A0A0D9RJ41	A0A0D9RJ41	8	8	8	tr|A0A0D9RJ41|A0A0D9RJ41_CHLSB EF-hand domain-containing protein OS=Chlorocebus sabaeus OX=60711 GN=SRI PE=4 SV=1	1	8	8	8	5	4	2	1	4	0	2	4	3	2	4	4	4	4	5	6	6	6	3	2	5	2	4	2	5	4	2	1	4	0	2	4	3	2	4	4	4	4	5	6
A0A0D9RJ47	A0A0D9RJ47	11	10	10	tr|A0A0D9RJ47|A0A0D9RJ47_CHLSB Sorting nexin-1 OS=Chlorocebus sabaeus OX=60711 GN=SNX1 PE=3 SV=1	1	11	10	10	6	7	5	4	4	4	7	7	7	6	4	3	6	5	6	5	5	5	6	6	5	5	6	3	5	6	5	3	3	4	6	6	6	5	3	2	5	5	5	4
A0A0D9RJ49	A0A0D9RJ49	8	8	8	tr|A0A0D9RJ49|A0A0D9RJ49_CHLSB Cytochrome b-c1 complex subunit 7 OS=Chlorocebus sabaeus OX=60711 PE=3 SV=1	1	8	8	8	8	8	6	5	1	2	7	8	6	6	1	0	7	7	8	6	5	7	6	6	3	3	7	3	8	8	6	5	1	2	7	8	6	6	1	0	7	7	8	6
A0A0D9RJ55	A0A0D9RJ55	19	19	19	tr|A0A0D9RJ55|A0A0D9RJ55_CHLSB Uncharacterized protein OS=Chlorocebus sabaeus OX=60711 GN=CDC5L PE=3 SV=1	1	19	19	19	10	12	4	9	5	5	8	10	7	10	4	4	4	6	8	7	8	7	7	7	10	9	8	9	10	12	4	9	5	5	8	10	7	10	4	4	4	6	8	7
A0A0D9RJ59	A0A0D9RJ59	2	2	2	tr|A0A0D9RJ59|A0A0D9RJ59_CHLSB Mediator of RNA polymerase II transcription subunit 31 OS=Chlorocebus sabaeus OX=60711 GN=MED31 PE=3 SV=1	1	2	2	2	0	0	0	0	0	0	0	0	1	0	0	0	0	0	0	2	1	0	0	1	0	0	0	0	0	0	0	0	0	0	0	0	1	0	0	0	0	0	0	2
A0A0D9RJ64	A0A0D9RJ64	6	6	6	tr|A0A0D9RJ64|A0A0D9RJ64_CHLSB Thioredoxin domain-containing protein 17 OS=Chlorocebus sabaeus OX=60711 GN=TXNDC17 PE=4 SV=1	1	6	6	6	5	4	4	3	1	1	5	5	5	5	3	2	5	4	5	4	4	3	4	5	5	5	4	4	5	4	4	3	1	1	5	5	5	5	3	2	5	4	5	4
A0A0D9RJ76	A0A0D9RJ76	1	1	1	tr|A0A0D9RJ76|A0A0D9RJ76_CHLSB Uncharacterized protein OS=Chlorocebus sabaeus OX=60711 GN=TMEM259 PE=4 SV=1	1	1	1	1	0	0	1	0	0	0	1	0	0	0	0	0	0	0	0	1	0	0	0	0	0	0	0	1	0	0	1	0	0	0	1	0	0	0	0	0	0	0	0	1
A0A0D9RJ77	A0A0D9RJ77	9	9	9	tr|A0A0D9RJ77|A0A0D9RJ77_CHLSB CBFD_NFYB_HMF domain-containing protein OS=Chlorocebus sabaeus OX=60711 GN=POLE3 PE=4 SV=1	1	9	9	9	7	1	6	0	1	2	5	0	0	0	0	0	7	8	7	0	0	0	0	0	0	0	0	0	7	1	6	0	1	2	5	0	0	0	0	0	7	8	7	0
A0A0D9RJ83	A0A0D9RJ83	8	8	8	tr|A0A0D9RJ83|A0A0D9RJ83_CHLSB Uncharacterized protein OS=Chlorocebus sabaeus OX=60711 GN=DIAPH1 PE=3 SV=1	1	8	8	8	4	1	2	1	1	0	3	2	3	2	2	0	2	3	3	0	1	1	1	3	0	2	2	1	4	1	2	1	1	0	3	2	3	2	2	0	2	3	3	0
A0A0D9RJ85	A0A0D9RJ85	1	1	1	tr|A0A0D9RJ85|A0A0D9RJ85_CHLSB Glutamine synthetase OS=Chlorocebus sabaeus OX=60711 GN=GLUL PE=3 SV=1	1	1	1	1	0	0	0	0	0	0	0	1	1	1	0	0	0	0	0	1	0	0	0	0	0	0	0	0	0	0	0	0	0	0	0	1	1	1	0	0	0	0	0	1
A0A0D9RJ90	A0A0D9RJ90	2	2	2	tr|A0A0D9RJ90|A0A0D9RJ90_CHLSB Uncharacterized protein OS=Chlorocebus sabaeus OX=60711 GN=GTPBP10 PE=3 SV=1	1	2	2	2	0	1	1	1	1	1	1	1	1	1	1	1	0	1	1	1	1	1	1	1	1	1	2	1	0	1	1	1	1	1	1	1	1	1	1	1	0	1	1	1
A0A0D9RJ93	A0A0D9RJ93	8	8	8	tr|A0A0D9RJ93|A0A0D9RJ93_CHLSB Uncharacterized protein OS=Chlorocebus sabaeus OX=60711 GN=MRPL18 PE=4 SV=1	1	8	8	8	1	2	2	3	3	3	1	6	6	4	4	3	0	1	1	6	6	4	5	6	4	5	5	3	1	2	2	3	3	3	1	6	6	4	4	3	0	1	1	6
A0A0D9RJ96	A0A0D9RJ96	2	2	2	tr|A0A0D9RJ96|A0A0D9RJ96_CHLSB Uncharacterized protein OS=Chlorocebus sabaeus OX=60711 GN=PDCD10 PE=3 SV=1	1	2	2	2	1	1	1	1	0	1	2	2	1	1	1	0	1	0	1	1	1	1	1	0	1	1	1	1	1	1	1	1	0	1	2	2	1	1	1	0	1	0	1	1
A0A0D9RJB0	A0A0D9RJB0	12	12	12	tr|A0A0D9RJB0|A0A0D9RJB0_CHLSB Uncharacterized protein OS=Chlorocebus sabaeus OX=60711 GN=GOLIM4 PE=4 SV=1	1	12	12	12	7	2	5	2	0	0	8	2	3	4	0	0	6	7	10	0	1	0	0	3	1	0	1	1	7	2	5	2	0	0	8	2	3	4	0	0	6	7	10	0
A0A0D9RJB7	A0A0D9RJB7	14	14	14	tr|A0A0D9RJB7|A0A0D9RJB7_CHLSB HECT-type E3 ubiquitin transferase OS=Chlorocebus sabaeus OX=60711 GN=HUWE1 PE=4 SV=1	1	14	14	14	8	7	4	5	1	3	5	6	3	4	2	3	6	5	5	2	1	2	4	3	3	3	3	3	8	7	4	5	1	3	5	6	3	4	2	3	6	5	5	2
A0A0D9RJB8	A0A0D9RJB8	9	9	9	tr|A0A0D9RJB8|A0A0D9RJB8_CHLSB HELP domain-containing protein OS=Chlorocebus sabaeus OX=60711 GN=EML4 PE=3 SV=1	1	9	9	9	3	2	2	3	1	1	2	1	2	1	1	2	3	3	3	3	4	2	3	2	2	3	3	1	3	2	2	3	1	1	2	1	2	1	1	2	3	3	3	3
A0A0D9RJC0	A0A0D9RJC0	29	29	29	tr|A0A0D9RJC0|A0A0D9RJC0_CHLSB CCT-alpha OS=Chlorocebus sabaeus OX=60711 PE=3 SV=1	1	29	29	29	3	15	6	13	7	17	6	18	12	15	16	13	4	5	9	21	18	17	13	16	15	16	17	14	3	15	6	13	7	17	6	18	12	15	16	13	4	5	9	21
A0A0D9RJC1	A0A0D9RJC1	9	9	9	tr|A0A0D9RJC1|A0A0D9RJC1_CHLSB Epididymal secretory protein E1 OS=Chlorocebus sabaeus OX=60711 GN=NPC2 PE=3 SV=1	1	9	9	9	7	3	5	2	0	2	5	5	4	3	3	2	5	6	6	3	4	2	2	2	2	2	3	2	7	3	5	2	0	2	5	5	4	3	3	2	5	6	6	3
A0A0D9RJC3	A0A0D9RJC3	5	5	5	tr|A0A0D9RJC3|A0A0D9RJC3_CHLSB WD repeat-containing protein 18 OS=Chlorocebus sabaeus OX=60711 GN=WDR18 PE=3 SV=1	1	5	5	5	1	2	0	2	1	3	1	2	4	4	2	1	0	0	0	3	3	2	5	4	4	1	2	3	1	2	0	2	1	3	1	2	4	4	2	1	0	0	0	3
A0A0D9RJC4	A0A0D9RJC4	7	7	6	tr|A0A0D9RJC4|A0A0D9RJC4_CHLSB APC-binding protein EB1 OS=Chlorocebus sabaeus OX=60711 GN=MAPRE1 PE=3 SV=1	1	7	7	6	2	0	4	0	0	0	2	2	2	0	1	1	4	3	5	1	1	1	1	0	1	2	0	0	2	0	4	0	0	0	2	2	2	0	1	1	4	3	5	1
A0A0D9RJC7	A0A0D9RJC7	1	1	1	tr|A0A0D9RJC7|A0A0D9RJC7_CHLSB Uncharacterized protein OS=Chlorocebus sabaeus OX=60711 GN=RGS3 PE=4 SV=1	1	1	1	1	1	0	0	0	0	0	0	0	0	0	0	0	1	0	1	0	0	0	0	0	0	0	0	0	1	0	0	0	0	0	0	0	0	0	0	0	1	0	1	0
A0A0D9RJD3	A0A0D9RJD3	21	21	21	tr|A0A0D9RJD3|A0A0D9RJD3_CHLSB Integrin_alpha2 domain-containing protein OS=Chlorocebus sabaeus OX=60711 GN=ITGAV PE=3 SV=1	1	21	21	21	13	5	13	4	2	6	13	8	6	6	4	3	12	12	13	6	4	8	5	5	4	4	5	4	13	5	13	4	2	6	13	8	6	6	4	3	12	12	13	6
A0A0D9RJD6	A0A0D9RJD6	1	1	1	tr|A0A0D9RJD6|A0A0D9RJD6_CHLSB Chloride intracellular channel protein OS=Chlorocebus sabaeus OX=60711 GN=CLIC5 PE=3 SV=1	1	1	1	1	1	0	0	0	0	0	0	0	0	0	0	0	0	0	0	0	0	0	0	0	0	0	0	0	1	0	0	0	0	0	0	0	0	0	0	0	0	0	0	0
A0A0D9RJE1	A0A0D9RJE1	20	20	20	tr|A0A0D9RJE1|A0A0D9RJE1_CHLSB RNA helicase OS=Chlorocebus sabaeus OX=60711 GN=DHX9 PE=3 SV=1	1	20	20	20	2	10	6	8	10	5	6	13	10	11	15	14	11	10	10	15	13	15	16	17	17	14	18	16	2	10	6	8	10	5	6	13	10	11	15	14	11	10	10	15
A0A0D9RJE2	A0A0D9RJE2	12	12	12	tr|A0A0D9RJE2|A0A0D9RJE2_CHLSB Uncharacterized protein OS=Chlorocebus sabaeus OX=60711 GN=HSD17B10 PE=3 SV=1	1	12	12	12	3	7	4	5	4	8	3	7	6	6	4	5	4	3	4	5	8	7	5	7	6	7	9	7	3	7	4	5	4	8	3	7	6	6	4	5	4	3	4	5
A0A0D9RJE9	A0A0D9RJE9	9	9	9	tr|A0A0D9RJE9|A0A0D9RJE9_CHLSB Zinc finger CCCH domain-containing protein 15 OS=Chlorocebus sabaeus OX=60711 GN=ZC3H15 PE=3 SV=1	1	9	9	9	8	3	7	3	1	4	4	6	5	5	4	3	7	8	7	4	6	5	6	6	5	6	6	6	8	3	7	3	1	4	4	6	5	5	4	3	7	8	7	4
A0A0D9RJF5	A0A0D9RJF5	1	1	1	tr|A0A0D9RJF5|A0A0D9RJF5_CHLSB Plexin domain containing 2 OS=Chlorocebus sabaeus OX=60711 GN=PLXDC2 PE=3 SV=1	1	1	1	1	1	0	0	0	0	0	1	0	0	1	0	0	0	0	1	0	0	0	0	0	1	0	0	1	1	0	0	0	0	0	1	0	0	1	0	0	0	0	1	0
A0A0D9RJF7	A0A0D9RJF7	25	25	25	tr|A0A0D9RJF7|A0A0D9RJF7_CHLSB Structural maintenance of chromosomes protein 1A OS=Chlorocebus sabaeus OX=60711 GN=SMC1A PE=3 SV=1	1	25	25	25	1	9	9	7	10	11	7	12	14	14	8	11	3	4	3	15	16	14	14	16	17	17	19	16	1	9	9	7	10	11	7	12	14	14	8	11	3	4	3	15
A0A0D9RJH6	A0A0D9RJH6	2	2	2	tr|A0A0D9RJH6|A0A0D9RJH6_CHLSB Uncharacterized protein OS=Chlorocebus sabaeus OX=60711 PE=3 SV=1	1	2	2	2	0	0	1	0	0	2	0	0	0	0	0	0	0	1	0	0	1	0	0	1	1	0	2	1	0	0	1	0	0	2	0	0	0	0	0	0	0	1	0	0
A0A0D9RJI2	A0A0D9RJI2	5	5	5	tr|A0A0D9RJI2|A0A0D9RJI2_CHLSB Aldehyde dehydrogenase 6 family member A1 OS=Chlorocebus sabaeus OX=60711 GN=ALDH6A1 PE=3 SV=1	1	5	5	5	0	0	0	0	0	1	1	2	0	1	1	1	1	1	1	1	1	0	1	0	1	2	2	2	0	0	0	0	0	1	1	2	0	1	1	1	1	1	1	1
A0A0D9RJI4	A0A0D9RJI4	4	4	4	tr|A0A0D9RJI4|A0A0D9RJI4_CHLSB Female-lethal(2)D homolog OS=Chlorocebus sabaeus OX=60711 GN=WTAP PE=3 SV=1	1	4	4	4	2	1	3	2	0	2	3	2	1	2	0	0	1	2	2	1	1	1	1	1	2	2	1	2	2	1	3	2	0	2	3	2	1	2	0	0	1	2	2	1
A0A0D9RJI9	A0A0D9RJI9	1	1	1	tr|A0A0D9RJI9|A0A0D9RJI9_CHLSB Superoxide dismutase OS=Chlorocebus sabaeus OX=60711 GN=SOD2 PE=3 SV=1	1	1	1	1	1	0	1	0	0	0	1	1	1	1	0	0	1	1	1	0	0	0	0	0	0	0	0	0	1	0	1	0	0	0	1	1	1	1	0	0	1	1	1	0
A0A0D9RJJ4	A0A0D9RJJ4	7	7	7	tr|A0A0D9RJJ4|A0A0D9RJJ4_CHLSB Laminin subunit gamma 1 OS=Chlorocebus sabaeus OX=60711 GN=LAMC1 PE=4 SV=1	1	7	7	7	0	0	4	0	0	6	1	1	2	0	0	0	2	1	0	0	0	0	1	1	0	0	0	0	0	0	4	0	0	6	1	1	2	0	0	0	2	1	0	0
A0A0D9RJK6	A0A0D9RJK6	10	10	9	tr|A0A0D9RJK6|A0A0D9RJK6_CHLSB Protein kinase domain-containing protein OS=Chlorocebus sabaeus OX=60711 GN=CDK6 PE=3 SV=1	1	10	10	9	2	7	4	6	4	6	2	8	9	10	4	5	2	3	3	7	5	6	7	6	5	8	7	5	2	7	4	6	4	6	2	8	9	10	4	5	2	3	3	7
A0A0D9RJL3	A0A0D9RJL3	2	2	2	tr|A0A0D9RJL3|A0A0D9RJL3_CHLSB Methyltransferase like 26 OS=Chlorocebus sabaeus OX=60711 GN=METTL26 PE=3 SV=1	1	2	2	2	1	1	1	0	0	1	1	1	1	0	0	1	1	1	0	1	2	1	0	1	0	0	2	0	1	1	1	0	0	1	1	1	1	0	0	1	1	1	0	1
A0A0D9RJL7	A0A0D9RJL7	4	3	3	tr|A0A0D9RJL7|A0A0D9RJL7_CHLSB Kinesin-like protein OS=Chlorocebus sabaeus OX=60711 GN=KIF3B PE=3 SV=1	1	4	3	3	2	2	1	2	0	1	2	3	2	3	1	1	2	1	2	1	2	2	2	1	1	2	2	1	2	1	1	2	0	1	2	3	2	2	1	1	2	1	2	1
A0A0D9RJM9	A0A0D9RJM9	3	3	3	tr|A0A0D9RJM9|A0A0D9RJM9_CHLSB U1-type domain-containing protein OS=Chlorocebus sabaeus OX=60711 GN=ZMAT2 PE=4 SV=1	1	3	3	3	0	0	3	0	0	0	0	2	2	2	1	0	2	2	3	0	2	1	1	1	1	1	2	2	0	0	3	0	0	0	0	2	2	2	1	0	2	2	3	0
A0A0D9RJN0	A0A0D9RJN0	3	3	3	tr|A0A0D9RJN0|A0A0D9RJN0_CHLSB Uncharacterized protein OS=Chlorocebus sabaeus OX=60711 GN=STAM PE=3 SV=1	1	3	3	3	1	0	0	1	0	0	0	0	0	0	0	0	1	1	2	1	0	0	1	0	0	0	1	1	1	0	0	1	0	0	0	0	0	0	0	0	1	1	2	1
A0A0D9RJN1	A0A0D9RJN1	6	5	5	tr|A0A0D9RJN1|A0A0D9RJN1_CHLSB Uncharacterized protein OS=Chlorocebus sabaeus OX=60711 GN=MTA3 PE=4 SV=1	1	6	5	5	0	2	0	1	0	2	1	3	1	3	1	1	0	1	0	5	6	4	3	3	3	2	2	4	0	2	0	1	0	2	1	2	1	3	1	1	0	1	0	4
A0A0D9RJN2	A0A0D9RJN2	9	9	9	tr|A0A0D9RJN2|A0A0D9RJN2_CHLSB Uncharacterized protein OS=Chlorocebus sabaeus OX=60711 GN=CD2AP PE=4 SV=1	1	9	9	9	6	1	6	1	0	2	3	2	1	2	1	0	7	8	6	2	1	1	2	1	1	2	2	2	6	1	6	1	0	2	3	2	1	2	1	0	7	8	6	2
A0A0D9RJN5	A0A0D9RJN5	8	8	8	tr|A0A0D9RJN5|A0A0D9RJN5_CHLSB Uncharacterized protein OS=Chlorocebus sabaeus OX=60711 GN=NCKAP1 PE=4 SV=1	1	8	8	8	0	1	0	1	4	1	0	2	3	2	3	4	1	0	0	4	3	4	3	4	3	3	4	2	0	1	0	1	4	1	0	2	3	2	3	4	1	0	0	4
A0A0D9RJN6	A0A0D9RJN6	1	1	1	tr|A0A0D9RJN6|A0A0D9RJN6_CHLSB Uncharacterized protein OS=Chlorocebus sabaeus OX=60711 GN=VPS50 PE=4 SV=1	1	1	1	1	1	0	1	0	0	0	1	0	0	0	0	0	1	1	1	0	0	0	0	0	0	0	0	0	1	0	1	0	0	0	1	0	0	0	0	0	1	1	1	0
A0A0D9RJN8	A0A0D9RJN8	1	1	1	tr|A0A0D9RJN8|A0A0D9RJN8_CHLSB Maspardin OS=Chlorocebus sabaeus OX=60711 GN=SPG21 PE=4 SV=1	1	1	1	1	0	0	0	0	0	0	0	0	1	0	0	0	0	0	0	0	1	1	1	0	1	1	1	1	0	0	0	0	0	0	0	0	1	0	0	0	0	0	0	0
A0A0D9RJR1	A0A0D9RJR1	2	2	2	tr|A0A0D9RJR1|A0A0D9RJR1_CHLSB Translocation protein SEC62 OS=Chlorocebus sabaeus OX=60711 GN=SEC62 PE=3 SV=1	1	2	2	2	2	1	2	1	1	2	1	1	1	1	2	1	2	2	1	1	0	1	0	1	1	1	1	1	2	1	2	1	1	2	1	1	1	1	2	1	2	2	1	1
A0A0D9RJR3	A0A0D9RJR3	1	1	1	tr|A0A0D9RJR3|A0A0D9RJR3_CHLSB 15-oxoprostaglandin 13-reductase OS=Chlorocebus sabaeus OX=60711 PE=3 SV=1	1	1	1	1	1	1	1	0	0	1	1	0	1	0	0	0	1	1	1	1	1	1	1	1	0	1	0	1	1	1	1	0	0	1	1	0	1	0	0	0	1	1	1	1
A0A0D9RJR5	A0A0D9RJR5	4	4	4	tr|A0A0D9RJR5|A0A0D9RJR5_CHLSB Actin-related protein 2/3 complex subunit 5 OS=Chlorocebus sabaeus OX=60711 GN=ARPC5 PE=3 SV=1	1	4	4	4	2	2	2	3	2	3	2	3	3	3	2	2	2	1	2	2	2	3	1	2	2	2	3	2	2	2	2	3	2	3	2	3	3	3	2	2	2	1	2	2
A0A0D9RJS6	A0A0D9RJS6	4	4	4	tr|A0A0D9RJS6|A0A0D9RJS6_CHLSB WD repeat-containing protein 55 OS=Chlorocebus sabaeus OX=60711 GN=WDR55 PE=3 SV=1	1	4	4	4	0	1	0	0	0	2	1	1	0	1	0	1	0	1	0	1	1	1	1	1	1	1	0	1	0	1	0	0	0	2	1	1	0	1	0	1	0	1	0	1
A0A0D9RJS8	A0A0D9RJS8	10	10	10	tr|A0A0D9RJS8|A0A0D9RJS8_CHLSB DnaJ homolog subfamily C member 10 OS=Chlorocebus sabaeus OX=60711 GN=DNAJC10 PE=4 SV=1	1	10	10	10	1	4	3	1	3	5	0	8	7	4	6	7	1	1	3	7	8	6	9	5	8	4	7	5	1	4	3	1	3	5	0	8	7	4	6	7	1	1	3	7
A0A0D9RJT6	A0A0D9RJT6	5	5	5	tr|A0A0D9RJT6|A0A0D9RJT6_CHLSB Uncharacterized protein OS=Chlorocebus sabaeus OX=60711 GN=IK PE=3 SV=1	1	5	5	5	1	1	3	0	0	0	1	1	2	1	0	0	5	4	2	0	1	1	0	0	0	0	2	0	1	1	3	0	0	0	1	1	2	1	0	0	5	4	2	0
A0A0D9RJU1;A0A0D9R6T4;A0A0D9R1E9;A0A0D9RUC0;A0A0D9QZV6;CON__Q8N1N4-2;CON__Q7RTT2;A0A0D9RUB9;A0A0D9RBE3	A0A0D9RJU1	82;6;5;2;1;1;1;1;1	82;6;5;2;1;1;1;1;1	77;2;3;0;0;0;0;0;0	tr|A0A0D9RJU1|A0A0D9RJU1_CHLSB Vimentin OS=Chlorocebus sabaeus OX=60711 GN=VIM PE=3 SV=1	9	82	82	77	61	54	55	54	41	53	58	58	65	64	51	54	61	61	63	55	59	63	57	58	55	59	60	60	61	54	55	54	41	53	58	58	65	64	51	54	61	61	63	55
A0A0D9RJU5	A0A0D9RJU5	6	6	6	tr|A0A0D9RJU5|A0A0D9RJU5_CHLSB NADH dehydrogenase [ubiquinone] 1 alpha subcomplex subunit 2 OS=Chlorocebus sabaeus OX=60711 GN=NDUFA2 PE=3 SV=1	1	6	6	6	4	5	4	4	4	3	4	6	5	6	3	3	6	4	5	5	5	5	6	6	6	5	6	6	4	5	4	4	4	3	4	6	5	6	3	3	6	4	5	5
A0A0D9RJV6	A0A0D9RJV6	7	7	7	tr|A0A0D9RJV6|A0A0D9RJV6_CHLSB Uncharacterized protein OS=Chlorocebus sabaeus OX=60711 GN=RPL22L1 PE=3 SV=1	1	7	7	7	3	3	3	0	7	0	2	2	0	1	3	3	3	3	3	2	2	2	2	2	3	1	3	1	3	3	3	0	7	0	2	2	0	1	3	3	3	3	3	2
A0A0D9RJV9	A0A0D9RJV9	47	47	38	tr|A0A0D9RJV9|A0A0D9RJV9_CHLSB Ezrin OS=Chlorocebus sabaeus OX=60711 GN=EZR PE=4 SV=1	1	47	47	38	25	30	30	25	22	22	30	33	30	31	26	26	29	32	34	27	30	30	33	35	31	28	37	31	25	30	30	25	22	22	30	33	30	31	26	26	29	32	34	27
A0A0D9RJW0	A0A0D9RJW0	9	1	1	tr|A0A0D9RJW0|A0A0D9RJW0_CHLSB Eukaryotic translation initiation factor 5A OS=Chlorocebus sabaeus OX=60711 GN=EIF5A2 PE=3 SV=1	1	9	1	1	6	5	3	5	7	7	5	8	5	5	7	8	8	8	6	6	8	8	7	6	7	7	7	7	0	0	0	0	1	0	0	0	0	0	0	0	0	0	0	0
A0A0D9RJW6	A0A0D9RJW6	1	1	1	tr|A0A0D9RJW6|A0A0D9RJW6_CHLSB THADA armadillo repeat containing OS=Chlorocebus sabaeus OX=60711 GN=THADA PE=3 SV=1	1	1	1	1	0	1	0	1	1	1	0	1	1	1	1	1	0	0	0	1	1	1	1	1	1	1	1	1	0	1	0	1	1	1	0	1	1	1	1	1	0	0	0	1
A0A0D9RJX3	A0A0D9RJX3	1	1	1	tr|A0A0D9RJX3|A0A0D9RJX3_CHLSB DEAH-box helicase 33 OS=Chlorocebus sabaeus OX=60711 GN=DHX33 PE=4 SV=1	1	1	1	1	0	0	0	0	0	1	0	0	1	0	0	0	0	0	0	0	0	0	0	0	0	1	0	0	0	0	0	0	0	1	0	0	1	0	0	0	0	0	0	0
A0A0D9RJY3	A0A0D9RJY3	2	2	2	tr|A0A0D9RJY3|A0A0D9RJY3_CHLSB Uncharacterized protein OS=Chlorocebus sabaeus OX=60711 GN=CDH17 PE=4 SV=1	1	2	2	2	1	0	0	0	0	0	0	0	1	0	0	0	2	0	1	0	1	0	0	1	0	0	0	0	1	0	0	0	0	0	0	0	1	0	0	0	2	0	1	0
A0A0D9RJY4	A0A0D9RJY4	3	3	3	tr|A0A0D9RJY4|A0A0D9RJY4_CHLSB Uncharacterized protein OS=Chlorocebus sabaeus OX=60711 GN=PLEKHH2 PE=4 SV=1	1	3	3	3	3	3	2	3	1	2	3	3	2	2	1	0	3	3	3	2	3	3	2	3	3	2	2	3	3	3	2	3	1	2	3	3	2	2	1	0	3	3	3	2
A0A0D9RJY6	A0A0D9RJY6	2	2	2	tr|A0A0D9RJY6|A0A0D9RJY6_CHLSB Guanine nucleotide-binding protein subunit gamma OS=Chlorocebus sabaeus OX=60711 GN=GNG11 PE=3 SV=1	1	2	2	2	0	0	0	0	0	1	0	2	1	2	1	1	2	2	1	1	1	1	1	2	0	1	1	2	0	0	0	0	0	1	0	2	1	2	1	1	2	2	1	1
A0A0D9RJZ2	A0A0D9RJZ2	3	3	3	tr|A0A0D9RJZ2|A0A0D9RJZ2_CHLSB Pyruvate dehyrogenase phosphatase catalytic subunit 1 OS=Chlorocebus sabaeus OX=60711 GN=PDP1 PE=3 SV=1	1	3	3	3	0	1	0	1	0	0	0	2	1	1	0	0	1	1	1	0	0	0	0	1	1	0	1	1	0	1	0	1	0	0	0	2	1	1	0	0	1	1	1	0
A0A0D9RJZ5	A0A0D9RJZ5	17	17	15	tr|A0A0D9RJZ5|A0A0D9RJZ5_CHLSB Polypyrimidine tract-binding protein 1 OS=Chlorocebus sabaeus OX=60711 GN=PTBP1 PE=4 SV=1	1	17	17	15	7	10	10	8	10	6	9	10	7	7	10	8	11	12	10	8	10	11	8	9	9	8	11	8	7	10	10	8	10	6	9	10	7	7	10	8	11	12	10	8
A0A0D9RJZ8	A0A0D9RJZ8	3	3	3	tr|A0A0D9RJZ8|A0A0D9RJZ8_CHLSB Apoptosis regulator Bcl-X OS=Chlorocebus sabaeus OX=60711 GN=BCL2L1 PE=3 SV=1	1	3	3	3	1	0	2	0	0	0	1	2	2	3	3	1	3	3	2	3	3	1	2	2	1	1	1	0	1	0	2	0	0	0	1	2	2	3	3	1	3	3	2	3
A0A0D9RJZ9	A0A0D9RJZ9	4	4	4	tr|A0A0D9RJZ9|A0A0D9RJZ9_CHLSB AKAP2_C domain-containing protein OS=Chlorocebus sabaeus OX=60711 GN=MISP PE=4 SV=1	1	4	4	4	1	1	1	0	0	2	0	3	2	3	1	0	2	2	1	2	2	2	2	2	3	2	2	2	1	1	1	0	0	2	0	3	2	3	1	0	2	2	1	2
A0A0D9RK02	A0A0D9RK02	16	16	16	tr|A0A0D9RK02|A0A0D9RK02_CHLSB ClpX-type ZB domain-containing protein OS=Chlorocebus sabaeus OX=60711 GN=CLPX PE=3 SV=1	1	16	16	16	2	6	4	5	0	9	2	7	8	6	6	4	2	3	5	5	6	7	5	7	2	4	4	3	2	6	4	5	0	9	2	7	8	6	6	4	2	3	5	5
A0A0D9RK07	A0A0D9RK07	4	4	4	tr|A0A0D9RK07|A0A0D9RK07_CHLSB Uncharacterized protein OS=Chlorocebus sabaeus OX=60711 GN=PALM PE=3 SV=1	1	4	4	4	3	0	3	1	0	1	2	0	1	0	0	0	3	3	3	0	0	0	0	0	0	0	0	0	3	0	3	1	0	1	2	0	1	0	0	0	3	3	3	0
A0A0D9RK09	A0A0D9RK09	4	4	4	tr|A0A0D9RK09|A0A0D9RK09_CHLSB Uncharacterized protein OS=Chlorocebus sabaeus OX=60711 GN=APPL1 PE=4 SV=1	1	4	4	4	0	2	0	1	0	0	0	1	2	2	1	0	1	0	0	0	0	1	0	2	0	1	1	2	0	2	0	1	0	0	0	1	2	2	1	0	1	0	0	0
A0A0D9RK10	A0A0D9RK10	1	1	1	tr|A0A0D9RK10|A0A0D9RK10_CHLSB Presenilin OS=Chlorocebus sabaeus OX=60711 GN=PSEN1 PE=3 SV=1	1	1	1	1	0	0	0	0	0	0	0	0	0	0	0	0	0	1	1	0	0	0	0	0	0	0	0	0	0	0	0	0	0	0	0	0	0	0	0	0	0	1	1	0
A0A0D9RK15	A0A0D9RK15	1	1	1	tr|A0A0D9RK15|A0A0D9RK15_CHLSB Uncharacterized protein OS=Chlorocebus sabaeus OX=60711 GN=HM13 PE=3 SV=1	1	1	1	1	0	1	0	0	1	0	0	0	0	0	1	1	0	0	0	1	1	1	0	0	1	0	0	0	0	1	0	0	1	0	0	0	0	0	1	1	0	0	0	1
A0A0D9RK24	A0A0D9RK24	7	7	7	tr|A0A0D9RK24|A0A0D9RK24_CHLSB Uncharacterized protein OS=Chlorocebus sabaeus OX=60711 GN=RBM25 PE=4 SV=1	1	7	7	7	5	3	3	3	3	1	5	2	2	2	1	1	6	7	6	1	1	2	3	3	2	2	1	2	5	3	3	3	3	1	5	2	2	2	1	1	6	7	6	1
A0A0D9RK25	A0A0D9RK25	2	2	2	tr|A0A0D9RK25|A0A0D9RK25_CHLSB 2,4-dienoyl-CoA reductase 2 OS=Chlorocebus sabaeus OX=60711 GN=DECR2 PE=3 SV=1	1	2	2	2	0	1	1	1	0	0	0	2	1	2	0	1	0	0	0	2	1	1	2	1	1	1	0	2	0	1	1	1	0	0	0	2	1	2	0	1	0	0	0	2
A0A0D9RK37	A0A0D9RK37	1	1	1	tr|A0A0D9RK37|A0A0D9RK37_CHLSB KRAP_IP3R_bind domain-containing protein OS=Chlorocebus sabaeus OX=60711 GN=ITPRID2 PE=4 SV=1	1	1	1	1	0	0	0	0	0	0	0	0	0	0	0	0	1	0	1	0	0	0	0	1	0	0	0	0	0	0	0	0	0	0	0	0	0	0	0	0	1	0	1	0
A0A0D9RK39	A0A0D9RK39	11	11	11	tr|A0A0D9RK39|A0A0D9RK39_CHLSB Complement component 1 Q subcomponent-binding protein, mitochondrial OS=Chlorocebus sabaeus OX=60711 GN=C1QBP PE=3 SV=1	1	11	11	11	9	6	9	3	2	4	8	8	6	6	5	6	9	10	9	7	9	6	5	6	6	3	7	4	9	6	9	3	2	4	8	8	6	6	5	6	9	10	9	7
A0A0D9RK55	A0A0D9RK55	12	12	12	tr|A0A0D9RK55|A0A0D9RK55_CHLSB 39S ribosomal protein L28, mitochondrial OS=Chlorocebus sabaeus OX=60711 GN=MRPL28 PE=3 SV=1	1	12	12	12	1	8	3	4	7	8	3	10	6	8	5	4	0	0	0	6	9	9	9	8	6	4	4	6	1	8	3	4	7	8	3	10	6	8	5	4	0	0	0	6
A0A0D9RK58	A0A0D9RK58	4	4	4	tr|A0A0D9RK58|A0A0D9RK58_CHLSB Uncharacterized protein OS=Chlorocebus sabaeus OX=60711 GN=NUP88 PE=4 SV=1	1	4	4	4	3	2	0	1	1	3	2	2	1	2	1	1	1	2	2	1	1	1	1	0	2	1	3	1	3	2	0	1	1	3	2	2	1	2	1	1	1	2	2	1
A0A0D9RK62	A0A0D9RK62	2	2	2	tr|A0A0D9RK62|A0A0D9RK62_CHLSB Uncharacterized protein OS=Chlorocebus sabaeus OX=60711 GN=NCEH1 PE=3 SV=1	1	2	2	2	0	0	0	0	0	1	0	1	0	1	1	1	0	0	0	1	1	1	1	1	1	1	1	1	0	0	0	0	0	1	0	1	0	1	1	1	0	0	0	1
A0A0D9RK63	A0A0D9RK63	1	1	1	tr|A0A0D9RK63|A0A0D9RK63_CHLSB SRA1 domain-containing protein OS=Chlorocebus sabaeus OX=60711 GN=SRA1 PE=4 SV=1	1	1	1	1	1	0	1	0	0	0	0	0	0	0	0	0	0	0	0	0	0	0	0	0	0	0	0	0	1	0	1	0	0	0	0	0	0	0	0	0	0	0	0	0
A0A0D9RK70	A0A0D9RK70	3	3	3	tr|A0A0D9RK70|A0A0D9RK70_CHLSB Uncharacterized protein OS=Chlorocebus sabaeus OX=60711 GN=RABEP1 PE=3 SV=1	1	3	3	3	1	1	0	0	0	0	1	0	0	0	0	0	0	0	0	0	0	0	0	0	0	1	1	2	1	1	0	0	0	0	1	0	0	0	0	0	0	0	0	0
A0A0D9RK73	A0A0D9RK73	4	4	4	tr|A0A0D9RK73|A0A0D9RK73_CHLSB Ubiquitinyl hydrolase 1 OS=Chlorocebus sabaeus OX=60711 GN=OTUD6B PE=4 SV=1	1	4	4	4	4	3	2	1	1	1	2	1	1	1	1	0	1	2	2	1	1	1	1	1	1	1	1	1	4	3	2	1	1	1	2	1	1	1	1	0	1	2	2	1
A0A0D9RK82	A0A0D9RK82	2	2	2	tr|A0A0D9RK82|A0A0D9RK82_CHLSB RanBP-type and C3HC4-type zinc finger-containing protein 1 OS=Chlorocebus sabaeus OX=60711 GN=RBCK1 PE=3 SV=1	1	2	2	2	0	1	0	1	0	1	0	1	0	1	0	0	0	0	0	0	0	0	0	0	0	0	0	1	0	1	0	1	0	1	0	1	0	1	0	0	0	0	0	0
A0A0D9RK88	A0A0D9RK88	3	3	2	tr|A0A0D9RK88|A0A0D9RK88_CHLSB KH domain-containing protein OS=Chlorocebus sabaeus OX=60711 PE=4 SV=1	1	3	3	2	0	1	1	2	0	1	0	2	2	2	1	0	0	0	0	2	1	1	1	1	0	2	2	1	0	1	1	2	0	1	0	2	2	2	1	0	0	0	0	2
A0A0D9RK90	A0A0D9RK90	6	6	6	tr|A0A0D9RK90|A0A0D9RK90_CHLSB Uncharacterized protein OS=Chlorocebus sabaeus OX=60711 GN=NIBAN1 PE=3 SV=1	1	6	6	6	2	2	3	1	0	0	3	2	1	1	1	1	3	3	3	1	2	2	1	1	2	1	1	2	2	2	3	1	0	0	3	2	1	1	1	1	3	3	3	1
A0A0D9RK94	A0A0D9RK94	7	7	7	tr|A0A0D9RK94|A0A0D9RK94_CHLSB Coiled-coil domain-containing protein 22 OS=Chlorocebus sabaeus OX=60711 GN=CCDC22 PE=3 SV=1	1	7	7	7	0	3	3	3	0	5	2	2	5	4	1	2	1	3	2	4	5	5	3	4	2	3	5	4	0	3	3	3	0	5	2	2	5	4	1	2	1	3	2	4
A0A0D9RKB5	A0A0D9RKB5	1	1	1	tr|A0A0D9RKB5|A0A0D9RKB5_CHLSB TRMT1-like protein OS=Chlorocebus sabaeus OX=60711 GN=TRMT1L PE=3 SV=1	1	1	1	1	0	1	0	1	1	1	0	1	1	1	1	1	0	0	0	1	1	1	1	0	1	1	1	0	0	1	0	1	1	1	0	1	1	1	1	1	0	0	0	1
A0A0D9RKB9	A0A0D9RKB9	1	1	1	tr|A0A0D9RKB9|A0A0D9RKB9_CHLSB Proteolipid protein 2 OS=Chlorocebus sabaeus OX=60711 GN=PLP2 PE=4 SV=1	1	1	1	1	0	1	0	1	1	1	1	1	0	1	1	1	1	0	1	1	1	1	1	1	1	1	0	0	0	1	0	1	1	1	1	1	0	1	1	1	1	0	1	1
A0A0D9RKC1	A0A0D9RKC1	10	10	9	tr|A0A0D9RKC1|A0A0D9RKC1_CHLSB Uncharacterized protein OS=Chlorocebus sabaeus OX=60711 GN=DECR1 PE=4 SV=1	1	10	10	9	3	5	5	4	1	4	4	6	6	5	4	4	3	3	3	4	6	4	6	6	6	4	6	5	3	5	5	4	1	4	4	6	6	5	4	4	3	3	3	4
A0A0D9RKD3	A0A0D9RKD3	3	3	3	tr|A0A0D9RKD3|A0A0D9RKD3_CHLSB Nibrin OS=Chlorocebus sabaeus OX=60711 GN=NBN PE=4 SV=1	1	3	3	3	1	0	1	0	0	0	0	0	1	0	1	0	1	1	0	2	2	0	1	1	0	2	1	0	1	0	1	0	0	0	0	0	1	0	1	0	1	1	0	2
A0A0D9RKF1	A0A0D9RKF1	9	9	9	tr|A0A0D9RKF1|A0A0D9RKF1_CHLSB Uncharacterized protein OS=Chlorocebus sabaeus OX=60711 GN=PFDN1 PE=3 SV=1	1	9	9	9	6	2	8	4	0	1	7	6	5	6	1	0	5	6	8	4	3	3	3	3	1	4	4	4	6	2	8	4	0	1	7	6	5	6	1	0	5	6	8	4
[truncated: 1,686 more rows]
[truncated: 151 more columns]
