# Supplementary material for: SARS-CoV-2 Nsp1 cooperates with initiation factors EIF1 and 1A to selectively enhance translation of viral RNA
Source: PLoS Pathog. 2024 Feb 9;20(2):e1011535. doi: 10.1371/journal.ppat.1011535 (PMC10903962; doi:10.1371/journal.ppat.1011535)
Supplement: S2 Table — (XLSX) [file ppat.1011535.s008.xlsx]

## Sheet: Fisher on Heavy fractions, p=0.
Category column	Category value	Category size	Intersection size	Enrichment factor	P value	Benj. Hoch. FDR
GOBP name	acetyl-CoA biosynthetic process from pyruvate	2	2	47.554	0.0004412	0.017221
GOBP name	MAPK import into nucleus	2	2	47.554	0.0004412	0.017221
GOBP name	nicotinate nucleotide biosynthetic process	2	2	47.554	0.0004412	0.017221
GOBP name	nicotinate nucleotide metabolic process	2	2	47.554	0.0004412	0.017221
GOBP name	nicotinate nucleotide salvage	2	2	47.554	0.0004412	0.017221
GOBP name	pyridine nucleotide salvage	2	2	47.554	0.0004412	0.017221
GOBP name	stress granule disassembly	2	2	47.554	0.0004412	0.017221
GOCC name	nuclear proteasome complex	6	5	39.629	2.3617e-08	6.9311e-07
GOCC name	muscle thin filament tropomyosin	4	3	35.666	3.6172e-05	0.00064701
GOCC name	cytosolic proteasome complex	7	5	33.967	8.0941e-08	2.1854e-06
GOCC name	host cell cytoplasm part	3	2	31.703	0.0012959	0.014826
GOCC name	ER membrane insertion complex	3	2	31.703	0.0012959	0.014826
GOCC name	clathrin complex	3	2	31.703	0.0012959	0.014826
GOCC name	BAT3 complex	3	2	31.703	0.0012959	0.014826
GOCC name	proteasome regulatory particle, base subcomplex	8	5	29.721	2.1135e-07	5.5947e-06
GOCC name	eukaryotic translation elongation factor 1 complex	5	3	28.533	8.8541e-05	0.001423
GOCC name	lamin filament	5	3	28.533	8.8541e-05	0.001423
GOBP name	positive regulation of RNA polymerase II transcriptional preinitiation complex assembly	9	5	26.419	4.6566e-07	5.7921e-05
GOBP name	regulation of RNA polymerase II transcriptional preinitiation complex assembly	12	6	23.777	6.8095e-08	1.2636e-05
GOCC name	clathrin coat of coated pit	6	3	23.777	0.00017338	0.0025722
GOCC name	clathrin coat of trans-Golgi network vesicle	6	3	23.777	0.00017338	0.0025722
GOMF name	oxidoreductase activity, acting on the aldehyde or oxo group of donors, disulfide as acceptor	9	4	21.135	2.1876e-05	0.0024508
GOMF name	ribosomal small subunit binding	10	4	19.022	3.57e-05	0.0033996
GOCC name	unconventional myosin complex	8	3	17.833	0.0004654	0.0064112
GOBP name	regulation of transcription initiation from RNA polymerase II promoter	21	7	15.851	1.504e-07	2.2699e-05
GOCC name	clathrin vesicle coat	9	3	15.851	0.00068352	0.0087881
GOMF name	TBP-class protein binding	16	5	14.861	1.3934e-05	0.0016084
GOMF name	poly(A) RNA binding	13	4	14.632	0.00011411	0.0094486
GOCC name	proteasome accessory complex	17	5	13.987	1.933e-05	0.00038948
GOCC name	filamentous actin	20	5	11.889	4.547e-05	0.00078698
GOMF name	poly-purine tract binding	16	4	11.889	0.00027266	0.018069
GOBP name	regulation of transcription initiation, DNA-dependent	29	7	11.479	1.7076e-06	0.00018063
GOBP name	clathrin-mediated endocytosis	17	4	11.189	0.00034913	0.014691
GOBP name	tricarboxylic acid cycle	30	7	11.096	2.1811e-06	0.00021848
GOBP name	acetyl-CoA catabolic process	31	7	10.738	2.7589e-06	0.00026464
GOBP name	tetrahydrofolate metabolic process	18	4	10.568	0.00043952	0.017221
GOMF name	NADH dehydrogenase activity	50	11	10.462	5.2185e-09	1.4198e-06
GOMF name	NADH dehydrogenase (ubiquinone) activity	50	11	10.462	5.2185e-09	1.4198e-06
GOMF name	NADH dehydrogenase (quinone) activity	50	11	10.462	5.2185e-09	1.4198e-06
GOMF name	translation elongation factor activity	23	5	10.338	9.2653e-05	0.0078426
GOCC name	vesicle coat	31	6	9.2041	3.6425e-05	0.00064701
GOCC name	stress granule	31	6	9.2041	3.6425e-05	0.00064701
GOBP name	mitochondrial electron transport, NADH to ubiquinone	47	9	9.1061	4.5736e-07	5.752e-05
GOCC name	mitochondrial large ribosomal subunit	21	4	9.058	0.00080698	0.0099038
GOCC name	organellar large ribosomal subunit	21	4	9.058	0.00080698	0.0099038
GOCC name	respiratory chain complex I	48	9	8.9164	5.5128e-07	1.3057e-05
GOCC name	mitochondrial respiratory chain complex I	48	9	8.9164	5.5128e-07	1.3057e-05
GOCC name	NADH dehydrogenase complex	48	9	8.9164	5.5128e-07	1.3057e-05
GOBP name	NAD metabolic process	32	6	8.9164	4.3899e-05	0.0026715
GOBP name	mRNA splice site selection	27	5	8.8063	0.00020436	0.009719
GOBP name	coenzyme catabolic process	38	7	8.76	1.1436e-05	0.00089888
GOBP name	pyruvate metabolic process	33	6	8.6462	5.254e-05	0.0030498
GOMF name	oxidoreductase activity, acting on NADH or NADPH, quinone or similar compound as acceptor	63	11	8.3031	6.5677e-08	1.2739e-05
GOBP name	cofactor catabolic process	46	8	8.2703	4.2337e-06	0.0003896
GOBP name	cellular component disassembly involved in apoptosis	53	9	8.0753	1.3125e-06	0.00014284
GOBP name	signal transduction involved in DNA integrity checkpoint	71	12	8.0373	2.428e-08	6.2459e-06
GOBP name	signal transduction involved in DNA damage checkpoint	71	12	8.0373	2.428e-08	6.2459e-06
GOBP name	mitochondrial membrane organization	36	6	7.9257	8.6759e-05	0.0046763
GOCC name	smooth endoplasmic reticulum	24	4	7.9257	0.001345	0.015258
GOBP name	signal transduction involved in cell cycle checkpoint	72	12	7.9257	2.8538e-08	6.7296e-06
GOBP name	mitochondrial translational termination	73	12	7.8171	3.3451e-08	7.2814e-06
GOBP name	mitochondrial translational initiation	73	12	7.8171	3.3451e-08	7.2814e-06
GOBP name	mitochondrial translational elongation	73	12	7.8171	3.3451e-08	7.2814e-06
GOBP name	negative regulation of ubiquitin-protein ligase activity involved in mitotic cell cycle	67	11	7.8074	1.2613e-07	2.1394e-05
GOCC name	pigment granule	98	16	7.764	1.9578e-10	7.1433e-09
GOCC name	melanosome	98	16	7.764	1.9578e-10	7.1433e-09
GOMF name	oxidoreductase activity, acting on the aldehyde or oxo group of donors	43	7	7.7414	2.6296e-05	0.0027822
GOBP name	signal transduction involved in G1/S transition checkpoint	68	11	7.6926	1.4738e-07	2.2543e-05
GOBP name	signal transduction involved in mitotic cell cycle checkpoint	68	11	7.6926	1.4738e-07	2.2543e-05
GOBP name	signal transduction involved in mitotic cell cycle G1/S checkpoint	68	11	7.6926	1.4738e-07	2.2543e-05
GOBP name	signal transduction involved in mitotic cell cycle G1/S transition DNA damage checkpoint	68	11	7.6926	1.4738e-07	2.2543e-05
GOBP name	actin filament-based movement	56	9	7.6427	2.1076e-06	0.00021491
GOBP name	ER-associated protein catabolic process	50	8	7.6087	8.0121e-06	0.00066683
GOBP name	actin-myosin filament sliding	38	6	7.5086	0.00011791	0.0060665
GOBP name	muscle filament sliding	38	6	7.5086	0.00011791	0.0060665
GOBP name	acetyl-CoA metabolic process	46	7	7.2365	4.1017e-05	0.002537
GOBP name	substantia nigra development	46	7	7.2365	4.1017e-05	0.002537
GOCC name	nuclear inner membrane	33	5	7.2052	0.00052955	0.0070781
GOBP name	DNA damage response, signal transduction by p53 class mediator resulting in cell cycle arrest	67	10	7.0977	1.1567e-06	0.00012712
GOBP name	negative regulation of ubiquitin-protein ligase activity	74	11	7.0689	3.5472e-07	4.615e-05
GOBP name	negative regulation of ligase activity	74	11	7.0689	3.5472e-07	4.615e-05
GOBP name	regulation of cellular amino acid metabolic process	61	9	7.0162	4.3463e-06	0.00039357
GOBP name	glucose catabolic process	48	7	6.935	5.4107e-05	0.0030931
GOMF name	NAD binding	48	7	6.935	5.4107e-05	0.0047929
GOBP name	hexose catabolic process	62	9	6.903	4.9794e-06	0.00044379
GOCC name	sarcomere	35	5	6.7935	0.00069448	0.0088448
GOMF name	unfolded protein binding	70	10	6.7935	1.7383e-06	0.00028788
GOCC name	inclusion body	56	8	6.7935	1.8699e-05	0.00038249
GOBP name	regulation of ubiquitin-protein ligase activity involved in mitotic cell cycle	78	11	6.7064	6.0747e-07	7.2379e-05
GOBP name	pyridine-containing compound metabolic process	57	8	6.6743	2.1302e-05	0.0014792
GOBP name	nicotinamide nucleotide metabolic process	57	8	6.6743	2.1302e-05	0.0014792
GOBP name	pyridine nucleotide metabolic process	57	8	6.6743	2.1302e-05	0.0014792
GOCC name	proteasome complex	57	8	6.6743	2.1302e-05	0.00042266
GOBP name	mitochondrial translation	86	12	6.6355	2.1245e-07	3.0059e-05
GOBP name	monosaccharide catabolic process	72	10	6.6048	2.2537e-06	0.00021991
GOBP name	positive regulation of ubiquitin-protein ligase activity involved in mitotic cell cycle	72	10	6.6048	2.2537e-06	0.00021991
GOMF name	single-stranded DNA binding	72	10	6.6048	2.2537e-06	0.00033017
GOBP name	'de novo' protein folding	51	7	6.5271	7.9895e-05	0.0044114
GOMF name	repressing transcription factor binding	44	6	6.4847	0.00026581	0.018069
GOBP name	anaphase-promoting complex-dependent proteasomal ubiquitin-dependent protein catabolic process	81	11	6.458	8.8958e-07	0.00010069
GOBP name	protein targeting to mitochondrion	53	7	6.2808	0.00010201	0.0053453
GOBP name	actin-mediated cell contraction	46	6	6.2027	0.0003382	0.014337
GOBP name	'de novo' posttranslational protein folding	46	6	6.2027	0.0003382	0.014337
GOMF name	chaperone binding	55	7	6.0524	0.00012878	0.010436
GOBP name	establishment of protein localization in mitochondrion	56	7	5.9443	0.00014412	0.0071235
GOCC name	RNA granule	104	13	5.9443	2.4544e-07	6.2518e-06
GOMF name	translation factor activity, nucleic acid binding	88	11	5.9443	2.0303e-06	0.00031422
GOBP name	respiratory electron transport chain	121	15	5.8952	3.3341e-08	7.2814e-06
GOCC name	nuclear pore	57	7	5.84	0.00016089	0.0024404
GOCC name	small ribosomal subunit	57	7	5.84	0.00016089	0.0024404
GOBP name	electron transport chain	123	15	5.7993	4.1544e-08	8.5498e-06
GOCC name	cytosolic part	107	13	5.7776	3.4154e-07	8.5384e-06
GOBP name	antigen processing and presentation of exogenous peptide antigen via MHC class I, TAP-dependent	91	11	5.7483	2.8205e-06	0.00026828
GOMF name	double-stranded RNA binding	58	7	5.7393	0.00017917	0.013928
GOCC name	kinetochore	100	12	5.7065	1.0915e-06	2.5406e-05
GOCC name	organelle inner membrane	451	54	5.6939	1.7647e-25	1.3235e-23
GOCC name	mitochondrial inner membrane	418	49	5.5745	8.8325e-23	5.1843e-21
GOBP name	protein folding	215	25	5.5296	3.968e-12	2.4952e-09
GOCC name	cleavage furrow	43	5	5.5296	0.0017402	0.019577
GOBP name	antigen processing and presentation of exogenous peptide antigen via MHC class I	95	11	5.5063	4.282e-06	0.00039087
GOBP name	positive regulation of ubiquitin-protein ligase activity	87	10	5.466	1.2302e-05	0.00093451
GOBP name	positive regulation of cell cycle arrest	87	10	5.466	1.2302e-05	0.00093451
GOBP name	oxidoreduction coenzyme metabolic process	70	8	5.4348	9.2721e-05	0.0049272
GOBP name	regulation of cellular amine metabolic process	79	9	5.4176	3.5424e-05	0.0022653
GOMF name	mRNA binding	134	15	5.3232	1.2908e-07	2.3412e-05
GOCC name	pore complex	72	8	5.2838	0.00011274	0.001774
GOBP name	stimulatory C-type lectin receptor signaling pathway	118	13	5.239	1.0443e-06	0.00011703
GOBP name	telomere maintenance	64	7	5.2012	0.00032643	0.013995
GOCC name	cytoplasmic mRNA processing body	64	7	5.2012	0.00032643	0.0045947
GOBP name	positive regulation of ligase activity	92	10	5.1689	1.9977e-05	0.0014311
GOBP name	DNA damage response, signal transduction by p53 class mediator	111	12	5.141	3.2612e-06	0.00030257
GOBP name	telomere organization	65	7	5.1212	0.00035823	0.014843
GOBP name	signal transduction by p53 class mediator	130	14	5.1212	5.3625e-07	6.5266e-05
GOCC name	myosin complex	65	7	5.1212	0.00035823	0.0049857
GOBP name	innate immune response activating cell surface receptor signaling pathway	121	13	5.1091	1.3843e-06	0.00014922
GOBP name	regulation of ubiquitin-protein ligase activity	103	11	5.0786	9.2606e-06	0.0007389
GOMF name	oxidoreductase activity, acting on NADH or NADPH	104	11	5.0298	1.0143e-05	0.0012073
GOCC name	membrane coat	57	6	5.0057	0.0010399	0.012647
GOBP name	vascular endothelial growth factor receptor signaling pathway	106	11	4.9349	1.2126e-05	0.00093451
GOBP name	cellular carbohydrate catabolic process	107	11	4.8888	1.3237e-05	0.00099886
GOBP name	nuclear mRNA splicing, via spliceosome	195	20	4.8774	4.9575e-09	1.7535e-06
GOBP name	RNA splicing, via transesterification reactions with bulged adenosine as nucleophile	195	20	4.8774	4.9575e-09	1.7535e-06
GOBP name	cellular response to heat	98	10	4.8525	3.4238e-05	0.0022145
GOBP name	regulation of ligase activity	108	11	4.8435	1.4434e-05	0.0010749
GOBP name	positive regulation of translation	69	7	4.8243	0.00051048	0.019455
GOBP name	translational initiation	198	20	4.8035	6.4282e-09	2.0387e-06
GOBP name	osteoblast differentiation	99	10	4.8035	3.7299e-05	0.0023586
GOBP name	translational elongation	169	17	4.7836	9.132e-08	1.6407e-05
GOBP name	alcohol catabolic process	100	10	4.7554	4.0588e-05	0.002537
GOBP name	glucose metabolic process	160	16	4.7554	2.3398e-07	3.2696e-05
GOBP name	coenzyme biosynthetic process	100	10	4.7554	4.0588e-05	0.002537
GOBP name	antigen processing and presentation of peptide antigen via MHC class I	130	13	4.7554	3.062e-06	0.00028643
GOBP name	RNA splicing, via transesterification reactions	201	20	4.7318	8.2928e-09	2.5369e-06
GOBP name	negative regulation of protein ubiquitination	111	11	4.7126	1.8602e-05	0.0013497
GOBP name	G1/S transition of mitotic cell cycle	152	15	4.6929	6.5124e-07	7.6785e-05
GOBP name	protein localization to organelle	123	12	4.6394	9.2697e-06	0.0007389
GOMF name	structural constituent of cytoskeleton	103	10	4.6169	5.196e-05	0.0047123
GOBP name	signal transduction in response to DNA damage	166	16	4.5835	3.8355e-07	4.9334e-05
GOBP name	translation	293	28	4.5444	2.3142e-11	1.1906e-08
GOCC name	mitochondrial membrane	577	55	4.5329	3.7108e-21	1.9268e-19
GOMF name	oxidoreductase activity, acting on the CH-OH group of donors, NAD or NADP as acceptor	116	11	4.5095	2.7843e-05	0.0028663
GOBP name	cellular response to vascular endothelial growth factor stimulus	117	11	4.4709	3.0099e-05	0.0019807
GOBP name	cellular macromolecular complex disassembly	213	20	4.4652	2.1898e-08	6.0453e-06
GOBP name	antigen processing and presentation of exogenous peptide antigen	192	18	4.4582	1.1161e-07	1.9436e-05
GOBP name	macromolecular complex disassembly	215	20	4.4237	2.5564e-08	6.2904e-06
GOBP name	hexose metabolic process	205	19	4.4075	5.9956e-08	1.1502e-05
GOBP name	antigen processing and presentation of exogenous antigen	199	18	4.3014	1.8972e-07	2.7183e-05
GOCC name	nuclear envelope	134	12	4.2586	2.1603e-05	0.00042266
GOBP name	coenzyme metabolic process	225	20	4.227	5.3913e-08	1.0706e-05
GOMF name	motor activity	135	12	4.227	2.3222e-05	0.0025272
GOCC name	ribonucleoprotein complex	647	57	4.1895	2.9049e-20	1.4524e-18
GOBP name	positive regulation of protein ubiquitination	148	13	4.1771	1.2293e-05	0.00093451
GOBP name	ribonucleoprotein complex subunit organization	160	14	4.161	6.0663e-06	0.00052018
GOBP name	translational termination	160	14	4.161	6.0663e-06	0.00052018
GOBP name	antigen processing and presentation of peptide antigen	219	19	4.1257	1.6702e-07	2.4552e-05
GOCC name	catalytic step 2 spliceosome	81	7	4.1096	0.001279	0.014826
GOCC name	nuclear matrix	93	8	4.0907	0.00061795	0.0080215
GOBP name	positive regulation of caspase activity	117	10	4.0645	0.00014668	0.0071564
GOBP name	cellular protein complex disassembly	188	16	4.0472	1.952e-06	0.0002027
GOCC name	midbody	118	10	4.03	0.00015695	0.0024355
GOMF name	oxidoreductase activity, acting on CH-OH group of donors	130	11	4.0238	7.6898e-05	0.0066569
GOBP name	protein complex disassembly	190	16	4.0046	2.2344e-06	0.00021991
GOCC name	organelle envelope	144	12	3.9629	4.3152e-05	0.00075656
GOBP name	protein import	145	12	3.9355	4.6077e-05	0.0027595
GOCC name	envelope	145	12	3.9355	4.6077e-05	0.00078738
GOBP name	mitotic cell cycle	411	34	3.9339	9.1483e-12	5.1775e-09
GOBP name	response to temperature stimulus	194	16	3.922	2.9109e-06	0.00027457
GOBP name	mitochondrion organization	268	22	3.9037	4.8424e-08	9.7877e-06
GOBP name	chromatin remodeling	147	12	3.882	5.2437e-05	0.0030498
GOCC name	mitochondrial matrix	270	22	3.8748	5.5117e-08	1.5185e-06
GOBP name	mRNA transport	124	10	3.835	0.00023185	0.01054
GOBP name	generation of precursor metabolites and energy	373	30	3.8247	3.0227e-10	1.2219e-07
GOBP name	regulation of microtubule cytoskeleton organization	112	9	3.8213	0.00047442	0.018328
GOMF name	structural constituent of ribosome	162	13	3.8161	3.1234e-05	0.0030505
GOCC name	mitochondrial part	881	70	3.7784	3.2845e-22	1.7737e-20
GOBP name	response to heat	140	11	3.7364	0.00014564	0.0071362
GOBP name	ribonucleoprotein complex assembly	153	12	3.7297	7.6201e-05	0.0042281
GOCC name	spliceosomal complex	154	12	3.7055	8.0939e-05	0.0013325
GOBP name	negative regulation of canonical Wnt receptor signaling pathway	154	12	3.7055	8.0939e-05	0.0044423
GOBP name	DNA replication	180	14	3.6987	2.2284e-05	0.001538
GOBP name	positive regulation of canonical Wnt receptor signaling pathway	129	10	3.6864	0.00031476	0.013703
GOBP name	cofactor metabolic process	310	24	3.6816	3.6468e-08	7.644e-06
GOMF name	RNA binding	801	62	3.6809	3.7457e-19	1.4267e-15
GOBP name	cellular component disassembly at cellular level	428	33	3.6666	1.1638e-10	5.0666e-08
GOCC name	ribosome	169	13	3.658	4.7799e-05	0.00080661
GOBP name	cellular component disassembly	430	33	3.6495	1.312e-10	5.5e-08
GOBP name	positive regulation of peptidase activity	131	10	3.6301	0.00035406	0.014843
GOBP name	viral reproduction	566	43	3.6128	2.7091e-13	2.0443e-10
GOCC name	nuclear membrane	251	19	3.5997	1.283e-06	2.9357e-05
GOMF name	coenzyme binding	185	14	3.5987	2.9907e-05	0.0029978
GOBP name	regulation of microtubule-based process	133	10	3.5755	0.00039728	0.016175
GOBP name	monosaccharide metabolic process	267	20	3.5621	8.038e-07	9.2839e-05
GOBP name	negative regulation of intracellular protein kinase cascade	147	11	3.5585	0.00021953	0.010145
GOBP name	cofactor biosynthetic process	147	11	3.5585	0.00021953	0.010145
GOCC name	focal adhesion	375	28	3.5507	5.9647e-09	1.964e-07
GOCC name	cell-substrate adherens junction	380	28	3.504	7.9207e-09	2.5459e-07
GOBP name	antigen processing and presentation	260	19	3.4751	2.1345e-06	0.00021572
GOCC name	cell-substrate junction	384	28	3.4675	9.9006e-09	3.0377e-07
GOMF name	structural molecule activity	622	45	3.4404	4.0416e-13	3.8487e-10
GOBP name	RNA splicing	319	23	3.4287	2.4334e-07	3.359e-05
GOBP name	G2/M transition of mitotic cell cycle	154	11	3.3967	0.00032216	0.013918
GOCC name	mitochondrial membrane part	168	12	3.3967	0.00017837	0.0026173
GOBP name	negative regulation of Wnt receptor signaling pathway	185	13	3.3417	0.00011584	0.0060148
GOMF name	actin binding	171	12	3.3371	0.00020871	0.015519
GOBP name	regulation of cysteine-type endopeptidase activity involved in apoptotic process	186	13	3.3237	0.00012199	0.0061917
GOBP name	gene expression	817	57	3.3177	1.1542e-15	1.3064e-12
GOCC name	anchoring junction	459	32	3.3153	2.6077e-09	8.8009e-08
GOBP name	small molecule catabolic process	302	21	3.3068	1.3993e-06	0.00014942
GOBP name	nucleobase-containing compound transport	173	12	3.2986	0.00023125	0.01054
GOBP name	oxidation-reduction process	563	39	3.2942	5.6422e-11	2.5545e-08
GOBP name	regulation of cellular ketone metabolic process	174	12	3.2796	0.00024326	0.011014
GOBP name	protein targeting	392	27	3.2754	5.7289e-08	1.118e-05
GOBP name	protein polyubiquitination	189	13	3.2709	0.00014209	0.0070541
GOBP name	cellular macromolecular complex subunit organization	773	53	3.2605	2.5192e-14	2.3762e-11
GOBP name	innate immune response-activating signal transduction	235	16	3.2377	3.0019e-05	0.0019807
GOCC name	adherens junction	442	30	3.2277	1.481e-08	4.4431e-07
GOCC name	nuclear speck	177	12	3.224	0.00028244	0.0041
GOBP name	regulation of cysteine-type endopeptidase activity	193	13	3.2031	0.0001732	0.0083425
GOBP name	regulation of protein ubiquitination	208	14	3.2008	0.00010132	0.0053339
GOCC name	nuclear chromatin	180	12	3.1703	0.00032673	0.0045947
GOBP name	cell cycle	633	42	3.1553	3.8646e-11	1.9019e-08
GOBP name	regulation of protein complex assembly	272	18	3.147	1.4535e-05	0.0010753
GOBP name	activation of innate immune response	242	16	3.1441	4.2183e-05	0.0025949
GOMF name	protein domain specific binding	339	22	3.0861	2.4087e-06	0.00033981
GOCC name	mitochondrion	1213	77	3.0187	1.3528e-18	6.0874e-17
GOBP name	nucleotide metabolic process	332	21	3.008	5.898e-06	0.00051354
GOBP name	nucleoside phosphate metabolic process	332	21	3.008	5.898e-06	0.00051354
GOBP name	mitosis	238	15	2.9971	0.00011906	0.0060706
GOBP name	nuclear division	238	15	2.9971	0.00011906	0.0060706
GOBP name	actin filament-based process	430	27	2.986	3.4955e-07	4.615e-05
GOMF name	structure-specific DNA binding	224	14	2.9721	0.00021186	0.015519
GOBP name	immune response-activating cell surface receptor signaling pathway	224	14	2.9721	0.00021186	0.0099917
GOBP name	mRNA processing	401	25	2.9647	1.0555e-06	0.00011713
GOCC name	chromatin	289	18	2.9619	3.1544e-05	0.00058335
GOMF name	oxidoreductase activity	723	45	2.9598	6.1015e-11	3.8734e-08
GOCC name	early endosome	193	12	2.9567	0.00059033	0.0077373
GOBP name	regulation of innate immune response	356	22	2.9387	5.1594e-06	0.00045624
GOBP name	positive regulation of innate immune response	276	17	2.9291	5.836e-05	0.0033029
GOBP name	heterocycle biosynthetic process	228	14	2.92	0.00025163	0.011348
GOBP name	Ras protein signal transduction	229	14	2.9072	0.00026251	0.011698
GOBP name	regulation of cellular component biogenesis	493	30	2.8938	1.5539e-07	2.3143e-05
GOBP name	immune response-regulating cell surface receptor signaling pathway	231	14	2.8821	0.00028543	0.012571
GOBP name	negative regulation of protein modification process	264	16	2.8821	0.00011234	0.0058598
GOCC name	actin cytoskeleton	198	12	2.8821	0.00072946	0.0092035
GOMF name	ATPase activity	382	23	2.8632	4.8526e-06	0.00060141
GOCC name	intracellular organelle lumen	620	37	2.8379	9.4786e-09	2.9758e-07
GOBP name	regulation of translation	252	15	2.8306	0.00021528	0.010111
GOBP name	regulation of intracellular protein transport	237	14	2.8091	0.00036452	0.015004
GOBP name	regulation of intracellular transport	306	18	2.7973	6.4047e-05	0.0036067
GOBP name	heterocycle metabolic process	546	32	2.7871	1.3953e-07	2.2543e-05
GOCC name	membrane-enclosed lumen	736	43	2.7783	1.1135e-09	3.8543e-08
GOCC name	intracellular non-membrane-bounded organelle	2450	142	2.7562	2.905e-31	3.5652e-29
GOCC name	non-membrane-bounded organelle	2450	142	2.7562	2.905e-31	3.5652e-29
GOBP name	mRNA metabolic process	575	33	2.7292	1.4344e-07	2.2543e-05
GOCC name	endoplasmic reticulum lumen	192	11	2.7245	0.0017742	0.019795
GOCC name	nucleolus	838	48	2.7239	2.2347e-10	7.9391e-09
GOMF name	cytoskeletal protein binding	473	27	2.7145	2.0623e-06	0.00031422
GOBP name	organelle fission	265	15	2.6918	0.00035697	0.014843
GOBP name	intracellular protein transport	692	39	2.6801	1.7386e-08	5.0461e-06
GOBP name	nucleobase-containing small molecule metabolic process	391	22	2.6757	2.1021e-05	0.0014792
GOCC name	organelle lumen	677	38	2.6692	2.9376e-08	8.2621e-07
GOBP name	cellular macromolecular complex assembly	554	31	2.661	5.7278e-07	6.8971e-05
GOBP name	positive regulation of defense response	342	19	2.6419	8.485e-05	0.0045953
GOBP name	programmed cell death	702	39	2.6419	2.5306e-08	6.2904e-06
GOBP name	posttranscriptional regulation of gene expression	451	25	2.636	7.8144e-06	0.00066005
GOMF name	kinase binding	381	21	2.6211	4.2192e-05	0.0039197
GOMF name	protein kinase binding	329	18	2.6018	0.00015213	0.012072
GOBP name	negative regulation of cellular protein metabolic process	386	21	2.5871	5.0422e-05	0.0029725
GOCC name	chromosomal part	644	35	2.5845	2.167e-07	5.626e-06
GOBP name	macromolecular complex subunit organization	1272	69	2.5796	2.2822e-13	1.8452e-10
GOBP name	cell cycle phase	297	16	2.5618	0.00039305	0.016061
GOBP name	death	763	41	2.5553	2.7439e-08	6.6082e-06
GOMF name	nucleoside-triphosphatase activity	746	40	2.5498	4.286e-08	1.0203e-05
GOBP name	cellular macromolecule localization	337	18	2.54	0.00020095	0.0096379
GOCC name	perinuclear region of cytoplasm	562	30	2.5385	2.1826e-06	4.9108e-05
GOCC name	cytoskeleton	791	42	2.525	2.5783e-08	7.4058e-07
GOBP name	apoptosis	679	36	2.5213	2.6134e-07	3.564e-05
GOCC name	extracellular organelle	2679	142	2.5206	3.2559e-27	2.7471e-25
GOCC name	extracellular membrane-bounded organelle	2679	142	2.5206	3.2559e-27	2.7471e-25
GOCC name	extracellular vesicular exosome	2679	142	2.5206	3.2559e-27	2.7471e-25
GOBP name	cell death	758	40	2.5095	6.4931e-08	1.2249e-05
GOMF name	pyrophosphatase activity	783	41	2.4901	5.4693e-08	1.2254e-05
GOMF name	hydrolase activity, acting on acid anhydrides, in phosphorus-containing anhydrides	786	41	2.4806	6.0503e-08	1.2739e-05
GOMF name	hydrolase activity, acting on acid anhydrides	789	41	2.4711	6.6888e-08	1.2739e-05
GOBP name	cellular protein localization	329	17	2.4572	0.00041873	0.016927
GOBP name	RNA processing	698	36	2.4527	4.9408e-07	6.0788e-05
GOBP name	negative regulation of cellular component organization	446	23	2.4524	5.0753e-05	0.0029765
GOMF name	transcription factor binding	370	19	2.442	0.00022062	0.015855
GOBP name	actin cytoskeleton organization	390	20	2.4387	0.00015771	0.0076287
GOCC name	nuclear chromosome part	351	18	2.4387	0.00031879	0.0045783
GOBP name	cell cycle process	879	45	2.4345	2.3546e-08	6.2459e-06
GOBP name	ubiquitin-dependent protein catabolic process	375	19	2.4094	0.00025837	0.011605
GOCC name	nucleoplasm	2550	129	2.4057	1.3416e-22	7.5464e-21
GOBP name	cellular localization	416	21	2.4006	0.00013623	0.006793
GOCC name	nuclear body	317	16	2.4002	0.00075567	0.0094459
GOBP name	response to DNA damage stimulus	676	34	2.3918	1.7311e-06	0.00018143
GOBP name	proteolysis involved in cellular protein catabolic process	420	21	2.3777	0.00015412	0.0074872
GOBP name	DNA metabolic process	742	37	2.3713	7.5572e-07	8.8185e-05
GOBP name	membrane organization	883	44	2.3696	7.1434e-08	1.3041e-05
GOBP name	modification-dependent protein catabolic process	383	19	2.3591	0.00033022	0.014105
GOCC name	macromolecular complex	4361	216	2.3554	7.9716e-41	1.1957e-38
GOBP name	positive regulation of cellular protein metabolic process	687	34	2.3535	2.4318e-06	0.00023526
GOBP name	negative regulation of protein metabolic process	447	22	2.3405	0.0001362	0.006793
GOBP name	membrane invagination	366	18	2.3387	0.00050541	0.019392
GOBP name	modification-dependent macromolecule catabolic process	388	19	2.3287	0.00038323	0.015717
GOCC name	cytosol	2845	139	2.3234	4.0564e-23	2.4892e-21
GOBP name	protein localization	410	20	2.3197	0.00029067	0.012753
GOCC name	microtubule organizing center	513	25	2.3175	5.9655e-05	0.00099425
GOCC name	endosome	472	23	2.3173	0.00011301	0.001774
GOBP name	cellular carbohydrate metabolic process	576	28	2.3117	2.3896e-05	0.0016197
GOCC name	cytoplasmic membrane-bounded vesicle	662	32	2.2987	7.4579e-06	0.00015981
GOBP name	cellular macromolecule catabolic process	687	33	2.2843	6.1648e-06	0.00052466
GOCC name	membrane-bounded vesicle	3125	150	2.2826	1.9564e-24	1.3206e-22
GOBP name	protein transport	1146	55	2.2823	5.7822e-09	1.925e-06
GOBP name	organelle organization	2462	117	2.2599	3.3942e-18	4.2688e-15
GOBP name	protein complex subunit organization	947	45	2.2597	1.8896e-07	2.7183e-05
GOCC name	cytoplasmic vesicle	759	36	2.2555	3.1726e-06	7.0214e-05
GOCC name	centrosome	401	19	2.2532	0.00055575	0.0073555
GOMF name	enzyme binding	1203	57	2.2532	4.7168e-09	1.4198e-06
GOCC name	nuclear part	3736	177	2.253	4.2368e-29	4.7664e-27
GOBP name	intracellular transport	1206	57	2.2476	5.1436e-09	1.7642e-06
GOCC name	vesicle	3238	153	2.247	2.7174e-24	1.7469e-22
GOCC name	cytoskeletal part	1440	68	2.2456	1.5547e-10	5.9965e-09
GOBP name	DNA repair	424	20	2.2431	0.00043266	0.017221
GOCC name	microtubule	361	17	2.2394	0.0010843	0.01307
GOBP name	macromolecule localization	448	21	2.2291	0.00034623	0.014623
GOBP name	small GTPase mediated signal transduction	623	29	2.2136	3.6704e-05	0.002334
GOCC name	organelle membrane	2674	124	2.2052	1.6519e-18	7.1938e-17
GOBP name	cellular catabolic process	1279	59	2.1937	6.4842e-09	2.0387e-06
GOBP name	cellular response to stress	1331	61	2.1794	4.4828e-09	1.6914e-06
GOBP name	localization	525	24	2.1739	0.00020211	0.0096526
GOBP name	negative regulation of cell death	726	33	2.1616	1.8013e-05	0.0013154
GOBP name	establishment of protein localization	1210	55	2.1616	3.502e-08	7.4792e-06
GOCC name	protein complex	3725	169	2.1575	2.5922e-25	1.8418e-23
GOBP name	macromolecular complex assembly	1041	47	2.147	4.2134e-07	5.3586e-05
GOBP name	catabolic process	1565	70	2.127	8.0561e-10	3.1444e-07
GOBP name	response to abiotic stimulus	861	38	2.0988	8.4523e-06	0.00068964
GOBP name	negative regulation of apoptosis	680	30	2.098	6.8816e-05	0.0038371
GOCC name	endoplasmic reticulum	817	36	2.0954	1.4757e-05	0.0003065
GOBP name	small molecule metabolic process	2416	106	2.0864	4.2923e-14	3.7373e-11
GOBP name	negative regulation of programmed cell death	687	30	2.0766	8.1633e-05	0.0044423
GOBP name	cellular membrane organization	736	32	2.0676	5.303e-05	0.0030625
GOBP name	alcohol metabolic process	553	24	2.0638	0.00040596	0.01647
GOBP name	positive regulation of protein metabolic process	784	34	2.0623	3.3595e-05	0.0021854
GOBP name	positive regulation of cellular component organization	693	30	2.0586	9.4255e-05	0.0049854
GOBP name	cellular component organization or biogenesis at cellular level	3668	158	2.0484	5.1059e-21	9.6324e-18
GOBP name	cellular component organization at cellular level	3631	156	2.0431	1.3613e-20	2.2012e-17
GOBP name	proteolysis	629	27	2.0413	0.00022526	0.010365
GOBP name	chromosome organization	771	33	2.0354	5.476e-05	0.0031147
GOCC name	intracellular organelle part	7745	331	2.0323	3.6026e-62	4.8635e-59
GOBP name	carbohydrate metabolic process	797	34	2.0287	4.5645e-05	0.0027482
GOBP name	cellular component assembly at cellular level	1203	51	2.016	8.4386e-07	9.6482e-05
GOBP name	innate immune response	780	33	2.0119	6.7393e-05	0.0037764
GOCC name	organelle part	7873	332	2.0053	6.0647e-61	2.7291e-58
GOBP name	cytoskeleton organization	759	32	2.0049	9.0653e-05	0.004863
GOCC name	cytoplasm	4757	200	1.9993	8.5477e-27	6.7879e-25
GOCC name	extracellular region part	3655	153	1.9906	4.8392e-19	2.3332e-17
GOBP name	regulation of defense response	696	29	1.9814	0.00021959	0.010145
GOBP name	negative regulation of catalytic activity	698	29	1.9758	0.00022944	0.010514
GOBP name	vesicle-mediated transport	989	41	1.9714	1.5734e-05	0.0011565
GOCC name	neuron projection	629	26	1.9657	0.00048463	0.0066086
GOBP name	macromolecule catabolic process	828	34	1.9527	9.1253e-05	0.0048722
GOMF name	nucleotide binding	2294	94	1.9486	7.1476e-11	3.8893e-08
GOBP name	cellular protein metabolic process	2853	116	1.9335	3.4792e-13	2.4613e-10
GOBP name	establishment of localization in cell	1631	66	1.9243	1.0689e-07	1.8905e-05
GOBP name	cellular component organization or biogenesis	4553	184	1.9218	5.1591e-22	1.4599e-18
GOBP name	cellular component organization	4516	182	1.9165	1.4218e-21	3.2187e-18
GOCC name	cell junction	1080	43	1.8934	2.4756e-05	0.00047516
GOCC name	cytoplasmic part	7650	304	1.8897	2.9856e-45	6.7176e-43
GOBP name	cellular component assembly	1645	65	1.879	3.0487e-07	4.1081e-05
GOBP name	response to hormone stimulus	763	30	1.8698	0.00042719	0.017208
GOBP name	regulation of cell death	1283	50	1.8532	9.9872e-06	0.00079053
GOBP name	negative regulation of signal transduction	770	30	1.8528	0.0004892	0.018834
GOMF name	identical protein binding	902	35	1.8452	0.00020063	0.015284
GOCC name	cell projection	1187	46	1.8429	2.499e-05	0.00047516
GOBP name	regulation of apoptosis	1220	47	1.832	2.3659e-05	0.0016132
GOCC name	intracellular membrane-bounded organelle	7929	304	1.8232	1.1793e-41	1.99e-39
GOCC name	intracellular organelle	8983	344	1.8211	1.1794e-53	3.9804e-51
GOBP name	regulation of programmed cell death	1231	47	1.8156	2.9145e-05	0.0019586
GOBP name	negative regulation of molecular function	891	34	1.8146	0.00032025	0.013889
GOBP name	protein metabolic process	3240	123	1.8053	5.9466e-12	3.5426e-09
GOBP name	negative regulation of macromolecule metabolic process	1557	57	1.7409	1.4284e-05	0.0010707
GOBP name	intracellular signal transduction	1708	62	1.7262	7.8723e-06	0.00066005
GOCC name	membrane-bounded organelle	9383	339	1.7181	4.4089e-45	8.503e-43
GOMF name	hydrolase activity	2387	86	1.7133	1.7475e-07	3.0255e-05
GOMF name	protein binding	4275	154	1.7131	2.4996e-13	3.8487e-10
GOCC name	nucleus	5054	182	1.7125	3.0329e-16	1.2795e-14
GOBP name	regulation of cellular protein metabolic process	1613	58	1.7099	1.9662e-05	0.0014175
GOBP name	positive regulation of macromolecule metabolic process	2003	72	1.7094	2.0497e-06	0.00021092
GOBP name	positive regulation of catalytic activity	1173	42	1.7027	0.00026036	0.011648
GOBP name	negative regulation of cellular metabolic process	1511	54	1.6995	4.3138e-05	0.0026394
GOCC name	endoplasmic reticulum part	1067	38	1.6936	0.00052308	0.0070616
GOCC name	organelle	10286	366	1.6921	2.0659e-52	5.5778e-50
GOBP name	regulation of cellular component organization	1644	58	1.6777	3.257e-05	0.002131
GOBP name	negative regulation of metabolic process	1675	59	1.675	2.9244e-05	0.0019586
GOBP name	cellular metabolic process	7826	274	1.6649	3.5892e-27	2.0313e-23
GOBP name	response to stress	2788	97	1.6545	1.2664e-07	2.1394e-05
GOBP name	cellular nitrogen compound metabolic process	4429	152	1.632	1.8381e-11	9.9073e-09
GOBP name	metabolic process	8659	297	1.6311	1.2722e-29	1.44e-25
GOBP name	positive regulation of metabolic process	2165	74	1.6254	8.1099e-06	0.00067004
GOBP name	positive regulation of cellular metabolic process	2002	68	1.6152	2.2552e-05	0.001547
GOBP name	positive regulation of nitrogen compound metabolic process	1384	47	1.6149	0.00035932	0.014843
GOBP name	positive regulation of nucleobase-containing compound metabolic process	1361	46	1.6073	0.00044755	0.017408
GOCC name	membrane	6904	233	1.6049	9.2537e-19	4.3078e-17
GOMF name	ATP binding	1482	50	1.6044	0.00027988	0.018069
GOBP name	nitrogen compound metabolic process	4642	156	1.5981	4.3905e-11	2.0707e-08
GOBP name	positive regulation of molecular function	1400	47	1.5965	0.00044972	0.017433
GOBP name	cellular macromolecule metabolic process	5998	200	1.5857	1.3474e-14	1.3864e-11
GOBP name	cellular biosynthetic process	3791	126	1.5805	1.4106e-08	4.2016e-06
GOBP name	regulation of protein metabolic process	1784	59	1.5727	0.00014492	0.0071318
GOBP name	biosynthetic process	3929	129	1.5613	1.832e-08	5.1841e-06
GOBP name	primary metabolic process	7714	253	1.5597	2.0071e-19	2.8399e-16
GOBP name	immune system process	1772	58	1.5565	0.00020827	0.0098638
GOMF name	catalytic activity	5470	177	1.5388	2.2751e-11	1.7332e-08
GOMF name	purine ribonucleoside triphosphate binding	1824	59	1.5382	0.00024509	0.017146
GOBP name	response to organic substance	2048	66	1.5325	0.00012424	0.0062782
GOMF name	purine nucleotide binding	1874	60	1.5225	0.00027911	0.018069
GOBP name	regulation of catalytic activity	1814	58	1.5205	0.00035542	0.014843
GOBP name	nucleobase-containing compound metabolic process	3946	126	1.5185	1.3526e-07	2.2514e-05
GOBP name	macromolecule metabolic process	6432	205	1.5156	5.6256e-13	3.7456e-10
GOCC name	intracellular part	13120	417	1.5114	1.4097e-61	9.5158e-59
GOBP name	cellular response to chemical stimulus	1764	56	1.5097	0.00051028	0.019455
GOBP name	cellular macromolecule biosynthetic process	2654	84	1.5051	2.9721e-05	0.0019789
GOBP name	negative regulation of cellular process	3357	105	1.4874	4.6553e-06	0.0004182
GOMF name	nucleic acid binding	3361	105	1.4856	4.8947e-06	0.00060141
GOBP name	macromolecule biosynthetic process	2743	85	1.4736	5.3577e-05	0.0030784
GOBP name	macromolecule modification	2394	73	1.4501	0.0002647	0.011749
GOBP name	negative regulation of biological process	3697	112	1.4406	8.6856e-06	0.00070223
GOBP name	positive regulation of cellular process	3778	114	1.4349	8.4689e-06	0.00068964
GOBP name	transport	3344	100	1.4221	4.4572e-05	0.0026979
GOBP name	nucleic acid metabolic process	3572	106	1.4112	3.5043e-05	0.0022537
GOBP name	establishment of localization	3443	101	1.395	8.1444e-05	0.0044423
GOBP name	positive regulation of biological process	4240	121	1.3571	4.8985e-05	0.0029182
GOBP name	regulation of macromolecule metabolic process	4839	137	1.3463	2.0549e-05	0.0014628
GOBP name	regulation of gene expression	3835	107	1.3268	0.00029524	0.012903
GOMF name	binding	10779	299	1.3191	3.5622e-13	3.8487e-10
GOBP name	cellular process	13598	377	1.3184	3.8112e-24	1.438e-20
GOBP name	regulation of metabolic process	5784	160	1.3155	1.1614e-05	0.00090664
GOBP name	regulation of cellular metabolic process	5179	140	1.2855	0.00013377	0.0067297
GOBP name	regulation of primary metabolic process	5050	135	1.2713	0.00027809	0.012296
GOBP name	response to stimulus	6844	180	1.2507	4.9254e-05	0.0029189
GOCC name	cell part	16417	421	1.2195	5.9487e-28	6.1775e-26
GOBP name	regulation of cellular process	9176	226	1.1712	0.00021916	0.010145
GOBP name	biological regulation	10215	245	1.1406	0.00052381	0.019896
GOCC name	membrane part	6335	108	0.81071	0.001151	0.013751
GOCC name	integral to membrane	5058	49	0.46069	1.2718e-12	5.0499e-11
GOCC name	intrinsic to membrane	5180	49	0.44984	1.9162e-13	7.8392e-12
GOMF name	signal transducer activity	1605	12	0.35555	4.8513e-06	0.00060141
GOMF name	molecular transducer activity	1605	12	0.35555	4.8513e-06	0.00060141
GOCC name	integral to plasma membrane	1270	9	0.337	2.9133e-05	0.00054624
GOCC name	intrinsic to plasma membrane	1323	9	0.3235	1.2979e-05	0.00027378
GOBP name	G-protein coupled receptor protein signaling pathway	892	6	0.31987	0.00032622	0.013995
GOCC name	extracellular region	1410	9	0.30354	3.3134e-06	7.2147e-05
GOMF name	receptor activity	1508	5	0.15767	1.4725e-09	5.6087e-07
GOMF name	signaling receptor activity	1295	2	0.073443	1.9703e-10	8.3386e-08
GOMF name	transmembrane signaling receptor activity	1199	1	0.039662	1.0764e-10	5.1249e-08
GOMF name	olfactory receptor activity	387	0	0	0.00024758	0.017146
GOMF name	G-protein coupled receptor activity	823	0	0	1.7628e-08	4.4764e-06
